# Supplementary material for: Comparative Analysis of Fungal Spore Flora Among Birds, Insects and Air in a Temperate Japanese Forest
Source: Ecol Evol. 2026 Jan 11;16(1):e72929. doi: 10.1002/ece3.72929 (PMC12790855; doi:10.1002/ece3.72929)
Supplement: Supplementary file 2 — Appendix S2: ece372929‐sup‐0002‐AppendixS2.xlsx. [file ECE3-16-e72929-s001.xlsx]

## Sheet: OTU data Full forest birds and 
OTU	Sequence	_Rohit_2025_328	_Rohit_2025_329	_Rohit_2025_330	_Rohit_2025_331	_Rohit_2025_332	_Rohit_2025_333	_Rohit_2025_334	_Rohit_2025_335	_Rohit_2025_336	_Rohit_2025_337	_Rohit_2025_338	_Rohit_2025_339	_Rohit_2025_340	_Rohit_2025_341	_Rohit_2025_342	_Rohit_2025_343	_Rohit_2025_344	_Rohit_2025_345	_Rohit_2025_346	_Rohit_2025_347	_Rohit_2025_348	_Rohit_2025_349	_Rohit_2025_350	_Rohit_2025_351	_Rohit_2025_352	_Rohit_2025_353	_Rohit_2025_354	_Rohit_2025_355	_Rohit_2025_356	_Rohit_2025_357	_Rohit_2025_358	_Rohit_2025_359	_Rohit_2025_360	_Rohit_2025_361	_Rohit_2025_362	_Rohit_2025_363	_Rohit_2025_364	_Rohit_2025_365	_Rohit_2025_366	_Rohit_2025_367	_Rohit_2025_368	_Rohit_2025_369	_Rohit_2025_370	_Rohit_2025_371	_Rohit_2025_372	_Rohit_2025_373	_Rohit_2025_374	_Rohit_2025_375
OTU_1	CAAGGTTTCCGTAGGTGAACCTGCGGAAGGATCATTACCGAGTGCGGGCCCCTCGGGGCCCAACCTCCCACCCGTGTTGCCCGAACCTATGTTGCCTCGGCGGGCCCCGCGCCCGCCGACGGCCCCCCTGAACGCTGTCTGAAGTTGCAGTCTGAGACCTATAACGAAATTAGTTAAAACTTTCAACAACGGATCTCTTGGTTCCGGCATC	61	70	414	168	516	75	1020	3158	294	715	329	330	621	40	374	241	199	233	56	217	377	466	157	266	128	521	1082	536	1036	1020	951	563	725	306	164	115	42	86	148	388	96	302	141	371	69	428	224	275
OTU_2	CAAGGTCTCCGTAGGTGAACCTGCGGAGGGATCATTACAAGTGACCCCGGTCTAACCACCGGGATGTTCATAACCCTTTGTTGTCCGACTCTGTTGCCTCCGGGGCGACCCTGCCTTCGGGCGGGGGCTCCGGGTGGACACTTCAAACTCTTGCGTAACTTTGCAGTCTGAGTAAACTTAATTAATAAATTAAAACTTTTAACAACGGATCTCTTGGTTCTGGCATC	45	70	163	161	147	22	255	128	157	70	119	88	167	0	18	0	4	13	256	971	367	211	96	80	198	696	998	213	2515	405	808	415	626	62	131	99	128	130	204	228	151	44	891	513	348	492	460	311
OTU_3	CAAGGTTTCCGTAGGTGAACCTGCGGAAGGATCATTATTGAATGAATATAGAGTCGGTTGTAGCTGGCCCCTCCGGGGGCATGTGCACGCCTTCTCTTTCATCCACACACACCTGTGAACTCGTGAGACGGGAAGCTCTTCGGGGCGGCCCGTCTGCTATATTATAAACTCATATATTGTAAAACGAATGTACACGATGTAAACACATCTTTAAACTAAGTTTCAACAACGGATCTCTTGGCTCTCGCATC	0	0	0	0	0	0	0	0	0	0	0	0	0	0	0	0	0	0	0	0	0	0	0	0	0	0	0	0	0	0	0	0	0	0	0	0	0	0	0	0	0	0	0	0	0	0	0	1
OTU_4	CAAGGTTTCCGTAGGTGAACCTGCGGAAGGATCATTAATGAACTTTGAACCCTTCGAGTCTGATGCTGGCTTCACTGCATGTGCTCGTCTTGAAGGCTCTTCTTTGTCCACCTGTGCACCTTTTGTAGATTTGGATACCTCTCGCCTTTGGGCGGATTGAAGGGTTGCTGTAATGGCTCCCTTTGCTTTCCAGGTCTATGCTTTATATCAACTTCGTATGTTTAGAATGTCTTGATTATTGGATGTGATGTCCTTTAAAACTTATACAACTTTTAACAACGGATCTCTTGGCTCTCGCATC	0	0	1	0	0	0	0	0	0	0	0	0	0	0	0	0	0	0	0	0	0	0	0	0	0	0	0	0	0	0	0	0	0	0	0	0	0	0	1	0	0	0	0	0	0	0	0	0
OTU_5	CAAGGTTTCCGTAGGTGAACCTGCGGAAGGATCATTAAAGATTCGGGCTTCGGCCTACCTCTTCAGCTGTGCGCTTCGGCTGCACGCTGTTGAACCTCTCACACCTGTGCACACCTTTCGGTCGCGGCGAGTTCATTCTCGTCGCTTCCGCATTTACATCTTACAACAAAAGTCTAGAATGTATAAAACCATAACATAACAACTTTCAACAACGGATCTCTTGGCTCTCGCATC	0	0	0	0	0	0	0	0	0	0	1	0	0	0	0	0	0	0	87	18	0	0	110	0	0	0	1	0	0	0	36	0	0	0	0	0	44	0	0	0	118	0	844	9	3	1	100	0
OTU_6	CAAGGTTTCCGTAGGTGAACCTGCGGAAGGATCATTAACGAGTTTTGAAACGAGTTGTAGCTGGCCTTCCGAGGCATGTGCACGCTCTGCTCATCCACTCTACCCCTGTGCACTTACTGTAGGTTGGCGTGGGCTCCTTAACGGGAGCATTCTGCCGGCCTATGTATACTACAAACACTTTAAAGTATCAGAATGTAAACGCGTCTAACGCATCTATAATACAACTTTTAGCAACGGATCTCTTGGCTCTCGCATC	0	3	1	1	0	0	11	0	0	0	0	0	1	0	0	0	0	0	1	7	16	1	0	2	0	0	0	0	0	1	0	3	0	0	0	1	4	4	5	1	7	4	6	0	9	2	5	8
OTU_7	CAAGGTTTCCGTAGGTGAACCTGCGGAAGGATCATTAAAGAGTAAGGGTGCTCAGCGCCCGACCTCCAACCCTTTGTTGTTAAAACTACCTTGTTGCTTTGGCGGGACCGCTCGGTCTCGAGCCGCTGGGGATTCGTCCCAGGCGAGCGCCCGCCAGAGTTAAACCAAACTCTTGTTATTTAACCGGTCGTCTGAGTTAAAATTTTGAATAAATCAAAACTTTCAACAACGGATCTCTTGGTTCTCGCATC	0	0	10	0	0	0	0	24	1	0	1	0	0	0	0	0	0	0	0	0	1	0	18	0	0	0	0	0	0	0	0	0	0	0	0	0	0	0	0	0	1	0	3	0	0	0	0	0
OTU_8	CAAGGTTTCCGTAGGTGAACCTGCGGAAGGATCATTATCGAACTATCGAGGGTTGTTGCTGGGTGTCAGAAGACACCATGTGCACGCCTTCATAATTCTCAAACCCCTGTGCACCTATTGTAGGCTGGTCGTAGGGCTGACTTCGGTCGGTCTGAAAGCCAGACTATGTTTACACACGCTTCAGTTTAAGAATGTCATTTGCGGATAACGCATTATATACAACTTTCAGCAACGGATCTCTTGGCTCTCGCATC	0	10	33	48	11	3	75	0	12	0	0	0	41	0	0	0	8	0	4	73	122	51	15	0	6	0	0	0	14	0	0	0	11	0	1	0	52	20	33	6	43	8	50	8	15	17	27	2
OTU_9	CAAGGTTTCCGTAGGTGAACCTGCGGAAGGATCATTATCGAGTTTTGAATGGGTTGTCTGCTGGCTCGCAAGGGCATGTGCACGCCTGTCTCATCCACTCTCAACTTCTGTGCACTTTTCATAGGCCGGCTTGTGGGTGCGTTCGCGCACTTGTAGGTGTCGGGCTTATGCTTTACTACAAACGATTCAGTTTTAGAATGTCATACTTTGCTATAACGCAATTATATACAACTTTCAGCAACGGATCTCTTGGCTCTCGCATC	28	58	158	32	146	5	0	0	0	2	0	0	25	0	0	1	0	15	140	262	157	129	44	10	1	5	14	6	0	9	24	101	62	15	5	2	43	32	75	144	91	65	57	29	31	18	46	29
OTU_10	CAAGGTTTCCGTAGGTGAACCTGCGGAAGGATCATTATCGAGTTTTGAATCGGGGTTGTAGCTGGCCTTTCGGGGCATGTGCACGCCCTGCTCAATCCACTCTACACCTGTGCACTTATTGTGGGTTTCGGGGGGCTTTTTGCCACTCGTACCTATGTTTATTTACAAACGCTTCAGTAAAAGAATGTGTATTGCGATAACGCATCTATATACAACTTTCAGCAACGGATCTCTTGGCTCTCGCATC	0	4	0	0	1	0	0	0	0	0	0	0	0	0	0	0	0	0	155	432	195	148	73	119	1	0	0	0	0	0	50	0	11	5	8	2	12	11	31	54	27	7	11	32	6	51	17	3
OTU_11	CAAGGTTTCCGTAGGTGAACCTGCGGAAGGATCATTACTGAGTTTTGAAGTGGACTTGATGCTGGCTTCACTATCTCGGTGAAGCACTGTGCTCAGTCCCGCTCTCAAATCCACTCAACACCTGTGCACTTTCAAAGTTGTTGTCCTCCGTCATGGGAGCTGCTGGCTTGCTTCATTGTAGCTGGCTGGGACTTCACTTTGCCCCTTCATCACAAACTATATGCATTGTCTTGTAGAATGTAATAGCCTCTTAGTAGGTGAAACTATATACAACTTTCAACAACGGATCTCTTGGCTCTCGCATC	7	0	0	1	2	0	0	0	0	0	1	0	7	0	0	0	0	1	3593	63	9	6	17	1	5	3	0	0	0	0	730	11	0	0	2	2	3014	19	5	0	36	2	441	4	0	0	2	2
OTU_12	CAAGGTTTCCGTAGGTGAACCTGCGGAAGGATCATTAACGAGTTGAACGGGGTTGTAGCTGGCCTTCACGGGCATGTGCACACCCCACTCATCCACTCTACACCTGTGCACTTACTGTGGGTTTCGAGAGGCCGCGCTTGCGTGGTCGATCGGGCTCACGTCTATTACAAACTCTTCAGTATCAGAATGTGTATCGCGATGTAACGCATCTATATACAACTTTCAGCAACGGATCTCTTGGCTCTCGCATC	47	78	447	82	215	100	22	32	147	11	40	73	252	13	288	53	14	75	307	1087	751	214	170	22	14	80	126	25	396	73	590	337	403	31	31	14	136	161	315	298	377	330	89	8	60	54	186	117
OTU_13	CAAGGTTTCCGTAGGTGAACCTGCGGAAGGATCATTAGCGAAGTCTGGAATGCGTGTTAGGTGCTGAGCTGCCCGGCGACGGGATGTGCTCGCCCCGATGCGTGTCCCTTCTCTATCCACCCCACTGTGAACCAAGTGTGCGAGCCGAAGAGAGATCGGAAGCTCGCATGCAACCTTTAACATACCCCTACGAAGTATCAGAATGTACCTTGCGTTAACTCGCACAAATATAACTTTCAACAACGGATCTCTTGGCTCTCGCATC	0	0	0	0	0	0	0	0	0	0	0	0	0	0	0	0	0	0	0	0	0	0	0	0	0	0	0	0	1	0	0	0	0	0	0	0	0	0	0	0	0	0	0	0	0	0	0	0
OTU_14	CAAGGTTTCCGTAGGTGAACCTGCGGAAGGATCATTAAAGATTCGGGCTTCGGCCCCCCTAAACTCTTCAGCTGTGCGCTTCGGCTGCACGCTGTCGAACTACACACACCTGTGCACCTTATCGGTAACGGCCTCACGGTCGGAGCCGCTTTACATCTTACAACGTCAGTCACGAATGTATAAAACCATAAAAGTAACAACTTTCAACAACGGATCTCTTGGCTCTCGCATC	0	0	0	0	0	0	0	0	0	0	0	0	0	0	0	0	0	0	0	5	0	0	0	0	2	0	0	0	0	0	0	0	0	0	0	0	3	0	0	0	0	0	542	1	1	1	3	0
OTU_15	CAAGGTTTCCGTAGGTGAACCTGCGGAAGGATCATTAATGAATTTTGAAAGGGGTTGTAGCTGGCCTTCAAGGCATTTTGTGCACGCCCCGATCATCATCCTTTCACACCTGTGCACATTCTGTAGGTGGGCTGTCTGGCAAAGTCTTTGACGTCTTTGCTCTGTTGGCCCTCCTATGTTTTACTACAAACTTTACAGTTCAAAGAATGTCTATCGCGTCTAACGCATTATATACAACTTTCAGCAACGGATCTCTTGGCTCTCGCATC	0	0	3	5	18	0	1	57	0	0	0	0	3	0	0	0	0	1	185	804	479	215	359	40	5	18	198	23	192	16	416	127	267	29	429	16	26	44	85	69	2710	21	15	5	5	1	1733	0
OTU_16	CAAGGTTTCCGTAGGTGAACCTGCGGAAGGATCATTAATGAACCTCTGAGAGTTGAGCTGGTAATTTATTTTGCATGTGCTCGCTCTCTCATCCTTTATACACCTGTGCACTTTTGAGGGGATGAGTAGACTTTTGTAATGAAAGTCAAAATTCCCCTTCAACTACATACACTTTATTATTAATCGAATGTTCAAACGCTTAACAGCATTTAAATACAACTTTTAACAACGGATCTCTTGGCTCTCGCATC	0	0	0	1	0	0	0	0	0	0	0	0	0	0	0	0	0	0	1	0	0	0	1	0	0	1	0	0	0	0	1	0	0	0	0	0	0	0	0	0	0	0	0	0	0	0	0	0
OTU_17	CAAGGTTTCCGTAGGTGAACCTGCGGAAGGATCATTATCGAAAGTCTTATGACCTTTGTCACACCTGTGCACCCGTCTGTAGGTCTTTCCTACGTATTCGAATCACGCTCGCTACGTATGGCATGTATGTATGAAAAGTAAAGTTATTTACAACTTTCAGCAACGGATCTCTTGGCTCTCGCATC	0	0	0	0	0	0	0	0	0	0	0	0	0	0	0	0	0	0	0	0	0	0	0	0	0	0	0	0	0	0	0	0	0	0	0	0	0	0	0	0	0	0	0	0	0	0	0	0
OTU_18	CAAGGTTTCCGTAGGTGAACCTGCGGAAGGATCATTAACGAGTTTGTTTGAGACGGGTTTGATGCTGGCTACTTTATTGTAGTAATATTTGTGCTCACCTGGATCAACAAGTCCACTCATACCTTCAACACCTGTGAACTTATCATTTATTTACAAACACTATTAATTGTTAATGGAACGTGTTATTATGCCTTGACTGGCAAATGTTAATACAACTTTCAACAACGGATCTCTTGGCTCTCGCATC	53	8	342	17	17	1	42	0	9	0	0	0	83	0	19	0	0	8	57	79	803	9	0	0	0	0	0	0	0	0	101	0	97	0	0	0	48	8	290	9	10	9	10	6	278	20	7	16
OTU_19	CAAGGTCTCCGTTGGTGAACCAGCGGAGGGATCATTACAGAGTTATACAACTCCCATACCATCTGTTAACCTACCCAGTTATGCCTCGGCGTAAGCTCGGTTGGAGGCACCTGCAGCTACCCTGTAGTTGCGGACTGCCAACTCCAGCCGCGGCCCGCCGGCGGTACACTAAACTCTGTTTTATTTTATATTCTGAGCGTCTTATTTTAATAAGTTAAAACTTTCAACAACGGATCTCTTGGTTCTGGCATC	37	4	79	0	19	0	6	1	6	0	12	0	30	0	3	0	0	0	13	18	11	10	0	0	4	8	17	12	26	0	5	0	5	7	0	0	20	2	16	0	0	0	10	2	18	0	10	0
OTU_20	CAAGGTTTCCGTAGGTGAACCTGCGGAAGGATCATTATCGAATTTATCAAGGGTTGTTGCTGGGGTCCCTAACCGGGATTCAAAGTGCACGCCCTTGTCTATTCTCAAACCCCTGTGCACTTATTGTAGGCTCGGTGGAAAGGCTGACTTTGGTCGGTCTGAAAGCCTTGCCTATGCTTTAACACACGCTTCAGTCTATGAATGTAACTTTGCGGATAACGCATTAAATACAACTTTCAACAACGGATCTCTTGGCTCTCGCATC	8	18	223	79	145	26	23	6	115	8	22	15	42	0	39	4	15	3	95	367	207	144	128	21	7	53	305	6	106	36	291	79	160	8	18	10	47	99	176	82	190	29	41	7	12	3	22	29
OTU_21	CAAGGTTTCCGTAGGTGAACCTGCGGAAGGATCATTAGTGAATATAGCGCATCTCTTCGGAGAGCGTGACCTCCACTTTCAACTCTGTGCATTTTTTGGCGAGAAGACGAGACGAAGCGAGCGCAAGCTCTGCAGACATCTCGGCCTCTTGCGGCTCATTTTAAACACTAGTTAAAGTATGTAACGAAATATCGAAACAAAAAAAACTTTCAACAACGGATCTCTTGGCTCTCGCATC	0	0	1	0	0	0	0	0	0	0	0	0	0	0	0	0	0	0	0	0	0	0	0	0	0	0	0	0	0	0	0	0	0	0	0	0	0	0	0	0	0	0	0	1	0	0	0	0
OTU_22	CAAGGTTTCCGTAGGTGAACCTGCGGAAGGATCATTACTGAGTTTTGAAGTGGGCTTGATGCTGGCGTCTTTTTGATGCATGTGCTCAGCCCCGCTCTCAAATCCACTCAACACCTGTGCACTTTCAAAGTTGTAGTCCTCCGTAATGGGAGTCGCAAGTCTTTTTTGACTTGCTGGGACTGCGCTTTGCCATTTATCACAAACGATATTCATTGTTTTGTAGAATGTCTAGCCTCATTGTAGGTGAAACTTAATACAACTTTCAACAACGGATCTCTTGGCTCTCGCATC	6	4	8	13	6	0	0	0	1	1	0	0	2	0	2	0	0	0	27	56	6547	8	5	1	2	9	198	1	3	0	10	29	1130	3	3	0	14	13	222	19	31	5	8	0	103	2	4	1
OTU_23	CAAGGTTTCCGTAGGTGAACCTGCGGAAGGATCATTAACGAGTTGCGTTCGAGGTCGCTTGCTGGCCCCCTTTGCGGGGGGCATGTGCACGCCTCGCATCCACTTCAACCACAACCGTGCACTTCAGAGTGACCGCGAGGTCGCTCTTTCACACAAACCACACTTACAAAGTAATGTCGGAACGTAAACATGATGAAAATAAATACAACTTTCAACAACGGATCTCTTGGCTCTCGCATC	0	0	0	0	0	0	0	0	0	0	0	0	0	0	0	0	0	0	13	0	29	0	0	0	1	0	0	0	0	0	0	0	0	0	0	0	2	0	0	0	0	7	3	0	0	0	3	0
OTU_24	CAAGGTTTCCGTAGGTGAACCTGCGGAAGGATCACTAGTGAATAAACCGGGGAGCGTCTTAACTGACCTCCCCATCCCTTCACAATCCACATACACCTGTGCACTGTTTTGGCTTTTGAGCAATCGAAAGCCAATCATTTTATACAAACTCTTAGTTTAATGAATGTAACCGTTTTATATAAACAAAATAAAACTTTCAACAACGGATCTCTTGGTTCTCGCATC	0	0	7	0	0	0	0	0	0	0	0	0	0	0	0	0	0	0	20	46	3	27	5	15	0	0	1	0	0	0	0	0	0	0	3	0	2	0	0	0	7	5	64	53	22	71	63	50
OTU_25	CAAGGTTTCCGTAGGTGAACCTGCGGAAGGATCATTAGTGAATTGCTCTTTGAGCGTTAAACTATATCCATCTACACCTGTGAACTGTTGATTGACTTCGGTCAATTACTTTTACAAACATTGTGTAATGAACGTCATGTTATTATAACAAAAATAACTTTCAACAACGGATCTCTTGGCTCTCGCATC	0	0	0	0	0	0	0	0	0	0	0	0	0	0	0	0	0	0	0	0	0	0	0	0	0	0	0	0	0	0	0	0	0	0	0	0	0	0	0	0	0	0	0	0	0	0	0	0
OTU_26	CAAGGTTTCCGTAGGTGAACCTGCGGAAGGATCATTATTGATTGGTCGAAAGACCTTATCAGATTCTACCACCTCTGTGAACCGTTGACCTCCGGGTTAATAATCAAACATCAGTGTAACGAACGTAAGAGTATCTTAATTAAACAAAACTTTTAACAACGGATCTCTTGGCTCTCGCATC	0	0	0	0	0	0	0	0	0	0	0	0	0	0	0	0	0	0	0	0	0	0	0	0	0	0	0	0	0	0	0	0	0	0	0	0	0	0	0	0	0	0	0	0	0	0	0	0
OTU_27	CAAGGTTTCCGTAGGTGAACCTGCGGAAGGATCATTATCGAGTTTGAAAGTGGGCTTTTGATGCTGGCGTCTCTCCAGGCGCATGTGCTCAGCCCCGCTCATCCACTCAACCCCTGTGCACTTCGTCGGAGTCAATGGGTCGCTCTTGCGGCTTTTGGCTTTGACTTATCATTTACAAACGCTTTACTTGTCTTGTAGAATGTAATGCCTCTTGTTGGGCGAAATTAAATACAACTTTCAACAACGGATCTCTTGGCTCTCGCATC	83	8	29	0	14	0	0	0	1	0	0	0	119	2	0	0	0	0	44	292	157	84	43	6	4	0	2	0	0	1	347	187	57	3	4	8	784	339	150	64	58	17	23	5	80	15	12	6
OTU_28	CAAGGTTTCCGTAGGTGAACCTGCGGAAGGATCATTATCGAGTTCTGAAAGGGGTTGTAGCTGGCCTTCCGAGGCATGTGCACGCTCTGCTCATCCACTCTCTCTACACCTGTGCACCTTTTGTGGGCGGGAGGGCGCAAGCCCTTTTGCCCGCGTCTCACACACATACACCTGGTAACAGAATGTACACACCGCGTCTCGTACGCATTATTAAATATAACTTTCAACAACGGATCTCTTGGCTCTCGCATC	0	0	0	0	0	0	0	0	0	0	0	0	0	0	0	0	0	0	3	14	14	0	17	0	0	0	0	0	7	0	2	0	0	0	0	0	5	18	0	0	23	0	57	0	0	0	76	0
OTU_29	CAAGGTTTCCGTAGGTGAACCTGCGGAAGGATCATTATTGAATGAATCGAGGGGTTGTTGCTGGCCCGTCGAGGGCATGTGCACGCTCCTCAATTTTCCTTCTCCACCTGTGCACCCTTTGTAGACTTTGGAAGGACCTCTCGAGGCAACTCGGATGGAGGGTCGCTGGATTAGCTTTCGGCCTCCCTTGCACTTCCAGGTCTATGATTTTCACATACACTTTGAATGTCATTGAATGTCTTTCATGGCTTGCCGTAAAACGCAATGCTTTAAACTAATACAACTTTCAACAACGGATCTCTTGGCTCTCGCATC	8	2	57	2	1	0	0	0	27	1	1	0	13	0	3	0	0	0	5	7	78	1	0	0	1	0	2	0	0	4	0	1	10	0	0	0	57	13	85	3	5	1	75	3	165	7	4	4
OTU_30	CAAGGTTTCCGTAGGTGAACCTGCGGAAGGATCATTAATGAATTTTATGGCAGAGTTGTAGCTGGTCCTAATCGGACATGTGCACACTTTGTTCATTCCAATTCTCATATACCTCTGTGCACTTTTCATAGGTTTAATGTGGAAAAGGTCTCTGGCCTTGGAAATATTATCCTATGTATTTACAAACGCTTTAGTTTTAGAATGTCATCCGCGTATAACGCAATAAATACAACTTTCAGCAACGGATCTCTTGGCTCTCGCATC	0	5	3	0	0	0	0	0	0	1	0	0	0	0	0	0	0	0	0	2	4	7	0	0	0	0	0	0	0	0	0	0	0	0	0	0	0	4	0	0	1	1	0	0	2	0	0	0
OTU_31	CAAGGTTTCCGTAGGTGAACCTGCGGAAGGATCATTAATGAAATAATACTTTGCAGCTTCAAGTTGTTGCTGGTCTTTAACGAGACATGTGCACACTTGTTGTTGTGAATATTCATCCACCTGTGCACTTCTGTAAGTCTGGAAAACTATCATAAAGTTTACTTTGTGGTTTGAAAGGTTGCTTTTTTAAAGCTCCTTTTGACTTTCCAGGCTTATGAATTCATATACTCTTTGTATGTCTTGAATGTCTTGTTTACTGGACTTATGTCCTCTAAAACTATATACAACTTTCAACAACGGATCTCTTGGCTCTCGCATC	0	0	1	0	0	0	0	0	0	0	0	0	0	0	0	0	0	0	0	0	0	0	0	0	0	0	0	0	0	0	0	0	2	0	0	0	0	0	0	0	0	0	0	4	8	6	8	2
OTU_32	CAAGGTTTCCGTAGGTGAACCTGCGGAAGGATCATTACCTAGAGTTGCGGGCTTTGCCTGCCATCTCTTACCCATGTCTTTTGAGTACCTTACGTTTCCTCGGCGGGTCCGCCCGCCGACTGGACAATTTAAACCACTTGCAGTTGCAATCAGCGTCTGAAAAAACTTAATAGTTACAACTTTCAACAACGGATCTCTTGGTTCTGGCATC	0	0	0	0	0	0	0	0	0	0	0	0	0	0	0	0	0	0	0	0	0	0	0	0	0	0	0	0	0	0	4	0	0	0	0	0	0	0	0	0	0	0	34	6	11	4	17	0
OTU_33	CAAGGTTTCCGTAGGTGAACCTGCGGAAGGATCATTATTGAATTCCAACTGGGTGAGATTGCTGCTGGCTCTCGGGCATGTGCACATCTCATTCATTTACCTCTCACCTCTGTGCACTTTTCACAGGACAACAGGTGGTTGTGGGCTTTATTGCCCATAGCTGCATGTTGCTTCGTGTGCTTTACAAACTCATAATCAAGTTTAGAATGTTCATTGTGTATCCACACATTTAAATACAACTTTCAGCAACGGATCTCTTGGCTCTCGCATC	39	4	23	0	39	0	0	20	3	0	0	0	117	0	0	0	0	0	34	55	54	6	3	0	5	31	4	0	3	0	66	45	0	2	9	0	27	8	31	5	14	4	57	3	20	0	3	0
OTU_34	CAAGGTTTCCGTAGGTGAACCTGCGGAAGGATCATTAACGAGTTTTGAAATGGGTTGTAGCTGGCCTTACACGGGCATGTGCACACCCTGCTCATCCACTCTCATACCCCTGTGCACTTATTGTAGGCTTGGTCGGATAAGTTAGCCTCGGTTAACTTTGAAAGCCTTGTCTATGCTTATTACAAACGCTTCAGTTAAAGAATGTAATACTGCGTCTAACGCATTAAATACAACTTTCAGCAACGGATCTCTTGGCTCTCGCATC	12	32	24	3	31	8	95	4	0	0	16	5	10	0	7	1	5	0	80	90	35	31	22	14	79	0	14	1	64	48	388	15	0	2	8	1	273	79	38	40	193	22	388	21	12	5	73	1
OTU_35	CAAGGTTTCCGTAGGTGAACCTGCGGAAGGATCATTAATGAATTCACTATGGAGTTGTTGCTGGCCTCTAGGGGCATGTGCACGCTTCACTAGTCTTTCAACCACCTGTGAACTTTTGATAGATCTGTGAAGTCGTCTTTCAAGTCGTCAGACTTGGTTTGCTGGGATTTAAACGTCTCGGTGTGACAACGCAGTCTATTTACTTAACACACCCCAAATGTATGTCTACGAATGTCATTTAATGGGCCTTGTGCCTATAAACCATAATACAACTTTCAACAACGGATCTCTTGGCTCTCGCATC	0	0	0	0	0	0	0	0	0	0	0	0	0	0	0	0	0	0	0	0	0	0	0	0	0	0	0	0	0	0	1	0	0	0	0	0	0	0	0	0	0	0	0	0	0	0	0	0
OTU_36	CAAGGTTTCCGTAGGTGAACCTGCGGAAGGATCATTAAAGATTCGGGCTTCGGCCTAACCTCTTCAGCTGTGCGCTTCGGCTGCACGCTGTCGAAACCTCTCACACCTGTGCACCTTTTCGGTTGCGGCGTTCGCGTCGCTTCCGCTTTACACATTTTACTACAAAAGTCCAGAATGTCAAAACTATAAACATAATACAACTTTCAACAACGGATCTCTTGGCTCTCGCATC	0	0	0	0	0	0	1	0	0	0	0	0	0	0	0	0	0	0	0	23	22	0	0	0	0	0	0	0	0	0	17	0	0	0	0	1	3	1	4	0	0	0	46	5	686	89	34	11
OTU_37	CAAGGTTTCCGTAGGTGAACCTGCGGAAGGATCATTACCTAGAGTTTGTAGACTTCGGTCTGCTACCTCTTACCCATGTCTTTTGAGTACCTTCGTTTCCTCGGCGGGTCCGCCCGCCGATTGGACAACATTCAAACCCTTTGCAGTTGCAATCAGCGTCTGAAAAAACATAATAGTTACAACTTTCAACAACGGATCTCTTGGTTCTGGCATC	42	6	8	0	0	26	58	54	45	28	29	16	45	0	0	2	0	0	12	104	0	14	0	3	0	121	166	26	257	14	87	0	1	1	11	6	26	26	25	12	0	1	137	163	35	29	50	71
OTU_38	CAAGGTTTCCGTAGGTGAACCTGCGGAAGGATCATTACCGAGTGCGGGCCCTCTGGGTCCAACCTCCCATCCGTGTCTCTTGTACCCTGTTGCTTCGGCGGGCCCGCCTTCATGGCCGCCGGGGGGCTTCTGCCCCCGGGCCCGCGCCCGCCGGAGACTCCAACATTGAACACTGTCTGAAGGTTGCAGTCTGAGTTTTCATATAAGAAAAATCGTTAAAACTTTCAACAACGGATCTCTTGGTTCCGGCATC	5	2	3	0	88	0	1	24	0	5	4	15	0	0	14	0	0	9	4	32	26	1	0	2	7	8	112	0	106	4	56	0	15	2	0	0	0	1	0	0	0	2	1	4	2	0	0	54
OTU_39	CAAGGTTTCCGTAGGTGAACCTGCGGAAGGATCATTATCGAGTTTTGAACGGGTTGTAGCTGGCCTTTAACGAGGTATGTGCACGCCTGGCTCATCCACTCTCAACCTCTGTGCACTTTATGTAAGAAACGGTGTAAGCCAGCTATTTATTAGTTGGTAATAAGCCTTTCTTATGTTTACTACAAACGCTTCAGTTATAGAATGTTTACTGTGTATAACACAATTATATACAACTTTCAGCAACGGATCTCTTGGCTCTCGCATC	110	258	9134	195	591	80	185	86	555	6	16	13	332	8	137	33	37	60	358	1041	484	320	143	29	0	9	111	8	377	14	513	364	336	30	69	26	485	380	509	406	845	192	453	181	186	290	1759	197
OTU_40	CAAGGTTTCTGTAGGTGAACCTGCAGAAGGATCATTAGTGAATGCCTGGGCTGTCATACGGACTGCGGTCTCTGACGCCCACCCACTATATCCGCAAACCCTGTGCACTGTGGTGTTGTCTTGGACACACCTCGCCAACCAACTCGTCTTTGTATCTGTACGTGTCTACTTGGCCTAAGCCAAAAATCAACACAACTTTCGACAACGGATCTCTTGGTTCTCCCATC	3	3	8	0	101	0	7	154	5	12	15	0	0	0	0	24	0	16	21	43	4	0	0	9	0	41	153	7	34	10	31	40	0	0	1	0	0	6	7	26	3	0	21	0	0	0	15	17
OTU_41	CAAGGTTTCCGTAGGTGAACCTGCGGAAGGATCATTACTGAGTGCGGGCTGCCTCCGGGCGCCCAACCTCCCACCCGTGAATACCTAACACTGTTGCTTCGGCGGGGAACCCCCTCGGGGGCGAGCCGCCGGGGACTACTGAACTTCATGCCTGAGAGTGATGCAGTCTGAGTCTGAATATAAAATCAGTCAAAACTTTCAACAATGGATCTCTTGGTTCCGGCATC	5	4	11	0	0	0	0	34	15	28	20	0	16	0	0	0	0	0	0	6	6	0	0	0	0	12	3	25	17	0	20	0	0	1	2	0	4	0	1	1	1	0	15	24	2	0	4	1
OTU_42	CAAGGTTTCCGTAGGTGAACCTGCGGAAGGATCATTAACGAATGAAGTTGAGCGGGGTTGCTGCTGGCCTCCGGGCATGTGCACGCCTCGTTCGTCCAACCTTCTACACCACTGTGCACTTTCTCATGGGTCGGGTTCTGCGCCTTCAATGGCTGCGTCCCTGCCTGTGTGTCTACACATACACATGTTTGTTATAGAATGTCTACTGTGCATGAATGCATATAATACAACTTTCAGCAACGGATCTCTTGGCTCTCGCATC	0	1	10	0	4	0	0	0	0	0	0	0	0	0	0	0	0	0	35	145	132	27	36	2	0	0	1	0	0	0	0	0	0	0	0	0	20	11	21	31	13	2	36	16	50	11	48	3
OTU_43	CAAGGTTTCCGTAGGTGAACCTGCGGAAGGATCATTAGCGAAGCTCGGAATGCGTGTTCGGTCTGATGCTGCCCGGCAACGGGATGTGCTCGGCCGGATGCGTGTCCCTTCTCTATTCCACCCCTTTGTGAACCAAGTGTGCGAGCCGAAGAGAGATCGGAGGCTCGCATGCAACCCTTAACATACCCCAATGAAGTATCAGAATGTACCTTGCGTTAACTCGCACAAATACAACTTTCAACAACGGATCTCTTGGCTCTCGCATC	4	0	0	0	0	0	0	0	0	0	0	0	0	0	0	0	0	0	20	99	46	28	17	1	0	0	0	0	0	0	2	0	0	0	2	0	28	9	4	18	8	25	62	30	52	49	22	14
OTU_44	CAAGGTCTCCGTTGGTGAACCAGCGGAGGGATCATTATTAGAAGCCGAAAGGCTACTTAAAACCATCGCGAACTCGTCCAAGTTGCTTCGGCGGCGCGGCCTCCCTCACGGGGGCGCCGCAGCCCCGCCTCTCCGGAGGTGTGGGGCGCCCGCCGGAGGTACGAAACTCTGTATTATAGTGGCATCTCTGAGTAAAAAACAAATAAGTTAAAACTTTCAACAACGGATCTCTTGGTTCTGGCATC	0	0	0	0	0	0	0	0	0	0	0	0	0	0	0	0	0	0	0	0	0	0	0	0	0	0	0	0	0	0	0	0	0	0	0	0	0	0	0	0	0	0	0	0	0	1	543	0
OTU_45	CAAGGTTTCCGTAGGTGAACCTGCGGAAGGATCATTATTGAATAAACTTGGTTGGGTTGATGCTGGCCTCTCGGGGCATGTGCACGCCTACCGCCATTTTTACCACCTGTGCACCTTTTGTAGACCTGGATATCTCTCGAGGAAACTCGGTTTGAGGACTGCTGCGCGCAAGCCAGCTTTCCTTACATTTCCGGTCTATGTTTTCATATACCCCATTAGAATGTTATAGAATGTCATTAATGGGCTTCATTGCCTTTAAAATTAATACAACTTTCAACAACGGATCTCTTGGCTCTCGCATC	0	0	0	0	0	0	0	0	0	0	0	0	0	0	0	0	0	0	0	0	0	0	0	0	0	0	0	0	0	0	0	0	0	0	0	0	0	0	0	0	0	0	0	0	0	0	0	0
OTU_46	CAAGGTTTCCGTAGGTGAACCTGCGGAAGGATCATTAATGAATTCAATTGACAAGGTTGTCGCTGGCCTTCAGGCATGTGCACGCTTTGCTCAAATTCATCCACTTTACCTCTGTGCACCTTTCGTAGTTGGTTCAGTTTAAAAGGGCGTTGTCCTCTGGATCGTGCTATGTATTTTTACAAACTTGTCTGTTTATGAATGTCATTTGCGAGTTATAACGCATATAAATATAACTTTCAGCAACGGATCTCTTGGCTCTCGCATC	0	1	17	0	0	5	0	0	0	0	0	0	0	0	0	0	0	0	129	44	45	26	0	0	5	0	30	0	0	0	392	0	14	1	1	0	1797	3	39	24	26	25	4519	0	58	1	3	8
OTU_47	CAAGGTTTCCGTAGGTGAACCTGCGGAAGGATCATTAACGAGTTTTTGAAAGGGGTTGTAGCTGGCCGAAAAACAAGGCATGTGCACACCCTGCTCAATCCACTCTTAACCCCTGTGCACTTACTGTAGGCTTTGGTGGGATGGCTGACTTCGGTTGGCTTGAAAGCCTTGCCTATGTTTATTACAAACACTAAAGTATAAGAATGTAACATAGCGTCTAACGCATTAAATACAACTTTCAGCAACGGATCTCTTGGCTCTCGCATC	80	83	71	17	95	18	0	0	0	0	0	0	857	15	0	0	0	17	455	516	95	46	82	7	6	0	0	12	2	0	3808	292	94	9	4	7	1074	72	92	60	92	38	320	4	8	0	0	0
OTU_48	CAAGGTTTCCGTAGGTGAACCTGCGGAAGGATCATTACCTAGAGTTGTAGGCTTTGCCTGCTATCTCTTACCCATGTCTTTTGAGTACCTTCGTTTCCTCGGTGGGTTCGCCCGCCGATCGGACAAAACTTAAACCCTTTGTAGTTGCAATCAGCGTCTGAAAAAACTTAATAGTTACAACTTTCAACAACGGATCTCTTGGTTCTGGCATC	0	0	0	0	0	0	0	0	0	0	0	0	0	0	0	0	0	0	0	3	0	1	0	0	0	0	0	0	0	0	0	0	0	0	0	0	3	0	0	0	0	0	128	39	29	17	33	28
OTU_49	CAAGGTTTCCGTAGGTGAACCTGCGGAAGGATCATTATCGAGTATTTTGAAAGAGGTTGTAGCTGGCCTTTAGGGGCATTGTGCACGCCTTGCTCAATTCCAACTCTTAACACCTGTGCACTCATTGTAGGTTGACTTTCGAGAGAGTATTCCTTATGGGGTACGCTTAAGTGGTCTTCCTATGTTTATAACAAACTCTTATTGTATTTGAATGTAACTTTGCGCTATTAATAACGCATGAAATATAACTTTCAGCAACGGATCTCTTGGCTCTCGCATC	0	0	0	0	0	0	2	0	0	0	0	0	0	0	0	0	0	0	0	1	0	0	0	0	0	0	0	0	0	0	0	0	0	0	0	0	0	0	0	0	0	0	0	0	0	0	0	0
OTU_50	CAAGGTTTCCGTAGGTGAACCTGCGGAAGGATCATTACCGTTTGGGGCTCCGGCCCCATTCAAGATGCCACCCTTGCATTTCAAGCACCCTATTTCCTGGTCGGGCTCGCCCGGCAGAGGACTGTACAAACCCACCATGTAATTGCAGTAAACGTCCAAAAAACAAAATAATCAAAACTTTCAACAACGGATCTCTTGGTTCTGGCATC	0	0	0	0	0	0	0	0	0	0	0	0	0	0	0	0	0	0	0	0	0	0	0	0	0	0	0	0	0	0	0	0	0	0	0	0	0	0	0	0	0	0	4	0	0	0	0	0
OTU_51	CAAGGTCTCCGTTGGTGAACCAGCGGAGGGATCATTACAGAGTTATCCAACTCCCAAACCCATGTGAACTTATCTCTTTGTTGCCTCGGCGCAAGCTACCCGGGACCTCGCGCCCCGGGGGGCCCGCCGGCGGACAAACCAAACTCTGTTATCTTCGTTGATTATCTGAGTGTCTTATTTAATAAGTCAAAACTTTCAACAACGGATCTCTTGGTTCTGGCATC	0	0	0	0	0	0	0	0	0	0	0	0	0	0	0	0	0	0	0	0	0	0	0	0	4	0	0	1	0	0	82	0	0	0	0	0	0	0	0	0	0	0	0	0	0	0	0	0
OTU_52	CAAGGTTTCCGTAGGTGAACCTGCGGAAGGATCATTATTGAATGAAATTGAGTGGGGTTGTCGCTGGCCTTTCACCGGGCATGTGCACACCTCATTCAACCTCTCTATACCTCTGTGCACTTCTCATGGGTTGGGCTGCGTCTGAAATATTGGCAAGGCCCCTCTCATGTGTTTTATACAAACTATACATGTTTTAGAATGTCTATACAATGCGTAAAAGCATATAATACAACTTTCAACAACGGATCTCTTGGCTCTCGCATC	0	4	15	0	0	0	0	0	0	0	0	0	0	0	8	0	0	0	0	17	9	15	0	2	0	0	3	0	0	0	0	0	0	0	0	0	7	5	10	6	8	2	0	0	4	0	1	0
OTU_53	CAAGGTTTCCGTAGGTGAACCTGCGGAAGGATCATTATTGAATTCCAATCGGGTGAGGTTGTGCTGGCTCTCTCGGGGGCATGTGCACACCTTGCTCATTAATACCTTCCACCTCTGTGCACTTTTCATAGGATGACTGGTTGGCTGTTGATCTTGTATCAATGGCTGCAGTTGTTCTGTGTTTTACAAACCTTGAAATCAGTCTAGAATGTTTTTTGTGTGTATACACATCTTAATACAACTTTCAGCAACGGATCTCTTGGCTCTCGCATC	6	1	0	0	9	4	7	0	0	5	3	5	8	0	0	0	0	0	1	2	3	0	8	0	0	0	0	0	14	0	3	0	0	0	0	0	0	0	5	0	2	0	2	0	0	0	6	0
OTU_54	CAAGGTTTCTGTAGGTGAACCTGCAGAAGGATCATTAGTGAAAGTTTCGGGCCTGCCATACGGACGCAAACACGTCTCTGGCGCCCATCACTATATCCATACCAACCCCTGTGCACTGTGATGACGAATGTCATCGAACAAAAAAAACTCGTATGGTTGAATGTACGTGAAATTGTAGGTATAGCCTACGAACTATACACAACTTTCGACAACGGATCTCTTGGTTCTCCCATC	0	0	2	0	0	0	0	0	1	11	2	0	0	2	0	0	0	0	0	0	0	8	0	0	0	0	0	0	0	0	0	0	0	1	1	0	0	0	0	10	0	0	1	0	0	0	0	0
OTU_55	CAAGGTCTCCGTTGGTGAACCAGCGGAGGGATCATTACCGAGTTTACAACTCCCAAACCCCTGTGAACATACCTATCGTTGCTTCGGCGGATCCGCCCCGGCGCCCTCGGGCCCGGATCAGGCGCCCGCCGGAGACCCAAACTCTTGTATTTATCAAGTATCTTCTGAGTAAACAAGCAAATAAATTAAAACTTTCAACAACGGATCTCTTGGTTCTGGCATC	0	0	0	0	0	0	0	0	0	0	0	0	0	0	0	0	0	0	0	0	0	0	0	0	0	0	0	0	0	0	0	0	0	0	0	0	0	0	0	0	0	0	10	0	9	10	0	0
OTU_56	CAAGGTTTCCGTAGGTGAACCTGCGGAAGGATCATTAACGTATCTCTGGCGGGGTGCTCGCGCCGTGCTCCGGTCCCAAAGGCCGTGCAGCGGGCGCCGGTCCCCGTCCAACCTCCCAAACCCCTGTGCACTTTAACGGTGGAGGCGCTCCGGCGAGAGTCGGGTGCCGCAAGCCGTGCCTTTACAAACACGAATCGAAAAGAATGATCAGCGGCTCAGAGTCGCCTAAATACAAAACAACTTTCAACAACGGATCTCTTGGCTCTCGCATC	3	3	11	0	27	7	0	0	0	0	0	0	0	0	0	0	0	0	11	63	12	27	4	5	3	0	0	0	24	0	91	5	17	0	1	2	55	9	27	9	22	0	6	0	3	6	5	0
OTU_57	CAAGGTTTCCGTAGGTGAACCTGCGGAAGGATCATTATCGAGTTTTGAAACGGGTTGTAGCTGTCCTTCGCAAAGGAGGTACGTGCACGCCTTGCTCATCCACTCTCAAACCCCTGTGCACTTTTTGTAGGCTTGGTCGGATGGGCTGACTTCGGTCGGCTTTGAAAGCCTCGCCTATGTATTAAAACAAACGCTTCAGTTCAGAATGTAACCTTGCATAATAAGCAAATAAATACAACTTTCAGCAACGGATCTCTTGGCTCTCGCATC	6	18	31	45	12	1	24	12	2	1	13	8	74	0	5	7	5	2	28	140	118	34	35	8	9	0	11	0	94	12	156	158	85	9	1	2	126	73	126	80	101	32	123	40	87	103	457	92
OTU_58	CAAGGTTTCCGTAGGTGAACCTGCGGAAGGATCATTATCGAATTCAGAAGGCTTGGGTTGTAGCTGGTCCCTCGGGACAAGTGCTCGCCCTTGCTCTTTCCGACACACCCTGTGCACTCCCGCGTGGGCTGCGACAACTTCGGTTGTTGCGCTCGCGATTTTATACACTCTTTGTATGTCTCAGAATGTCTTTGCGTGTTGCGCATCTAATACAACTTTCAACAACGGATCTCTTGGCTCTCGCATC	0	0	1	0	0	0	7	0	0	0	0	0	0	0	0	0	0	0	3	4	38	0	0	1	0	0	0	0	0	0	0	0	0	0	0	0	7	4	0	0	1	0	6	0	2	0	0	0
OTU_59	CAAGGTTTCCGTAGGTGAACCTGCGGAAGGATCATTATCGAGTTTTGAACGGGTTGTCTGCTGGCTCGCGAGAGCATGTGCACGCCTGTCTTCATCCACTCTCCACTTCTGTGCACTTTTCATAGGCCGGCTTGTGGGTGCACGTTCGCGTGTGTCTGTAGGTCTGGTTTATGCTTTATACTACAAACGAATCAGTTTTAGAATGTCATACTTTGCTATAACGCAATTATATACAACTTTCAGCAACGGATCTCTTGGCTCTCGCATC	0	0	0	0	0	0	0	0	0	0	0	0	0	0	0	0	0	0	0	0	0	0	0	0	0	0	0	0	0	0	0	1	0	0	0	0	0	0	0	0	0	0	0	0	0	0	0	0
OTU_60	CAAGGTTTCCGTAGGTGAACCTGCGGAAGGATCATTACCTAGAGTTGTAGGCTTTGCCTGCTATCTCTTACCCATGTCTTTTGAGTACCTTCGTTTCCTCGGCGGGTCCGCCCGCCGATTGGACAACTTAAACCATTTGCAGTTGCAATCAGCGTCTGAAAAAACTTAATAGTTACAACTTTCAACAACGGATCTCTTGGTTCTGGCATC	0	0	6	0	0	0	0	0	0	0	0	0	0	0	0	0	0	0	4	10	0	22	0	0	0	0	0	0	0	0	0	0	0	0	0	1	0	0	0	0	0	0	83	59	276	75	17	35
OTU_61	CAAGGTTTCCGTAGGTGAACCTGCGGAAGGATCATTATTGAATTTTGAATGAGGTTGTAGCTGGCCTTTCAACGGGCATGTGCACGCCTCGCTTCAATCCATTTACACCTGTGCACACTTTGTAGGTCGGCTTTAGGAACGGGTCTCTAACGGGGCTTGTTTCGGGCCTTCCTATGTATTATTACAAACGTTTAAAGTCTAAAGAATGTACTCGCGTCTAACGCATTATATACAACTTTCAGCAACGGATCTCTTGGCTCTCGCATC	0	0	0	0	0	0	0	0	0	0	0	0	0	0	0	0	0	0	0	0	0	0	0	0	0	0	0	0	0	0	0	0	0	0	0	0	1	0	0	0	0	0	22	0	1	0	0	0
OTU_62	CAAGGTCTCCGTTGGTGAACCAGCGGAGGGATCATTACTGAGTCTCGTACTCCAAACCCTCTGTGAACATACCTGTTTTCGTTGCTTCGGCAGGTGAGGCTGCGTCGTGGAATCGCGATCGTGGCCCCCGCGCCGGCCCCTCGCTCAGCGGGGGGGCGGGCCTGCCGGAGGACACAGACTCTGTATTGCAACGTACCTCTCTGAGTTATACTTTTACAAACAAGTAAAAACTTTCAACAACGGATCTCTTGGTTCTGGCATC	0	0	0	0	0	0	0	0	0	0	0	0	0	0	0	0	0	0	0	0	0	0	0	0	0	0	0	0	0	0	0	0	0	0	0	0	0	0	0	0	0	0	0	0	0	0	0	0
OTU_63	CAAGGTCTCCGTTGGTGAACCAGCGGAGGGATCATTACAGAAGCATTCTTTTGCTCCTAAACCATTGTGAACATACTCGTTGCTTCGGCGGACCTGCCCCTGGGGGGGTAGCCATGGTCCGCCGGAGGTTTTTTCAAAACTCTTGTTTTAGTGGTCTTCGGAAACAAACCAAAAATAAATCAAAACTTTCAACAACGGATCTCTTGGCTCTAGCATC	0	0	0	0	0	0	0	0	0	0	0	0	0	0	0	0	0	0	0	0	0	0	0	0	0	0	0	0	0	0	0	0	0	0	0	0	0	0	0	0	0	0	179	0	1	0	41	0
OTU_64	CAAGGTTTCCGTAGGTGAACCTGCGGAAGGATCATTAAAGATTCGGGCTTCGGCCTACCTCTTCAGCTGTGCGCTTCGGCTGCACGCTGTTGAACCTCTCACACCTGTGCACACCTTTCGGTCGCGGCTTGCCGTCACCGCATTTACATCTTACAACAAAGTCTAGAATGTATAAAACCATAACATAACAACTTTCAACAACGGATCTCTTGGCTCTCGCATC	0	0	0	0	0	0	0	0	1	0	0	0	0	0	0	0	0	0	5	0	0	0	0	0	0	0	0	0	0	0	0	0	0	0	0	0	0	0	0	0	0	0	235	0	0	0	6	0
OTU_65	CAAGGTTTCCGTAGGTGAACCTGCGGAAGGATCATTACCGAGAGTTGTAGGCTTCTGTCTACCATCTCTTACCCATGTCTTTTGCGTACTACACGTTTCCTCGGCAGGTCCGCCTGCCGTTAGGACCCCATTAAACCATTTGCAGTTGCAGTCAGCGTCTGAAAAATATAATATTTACAACTTTCAACAACGGATCTCTTGGTTCTGGCATC	0	0	0	0	0	0	0	0	0	0	0	0	37	0	0	1	0	0	0	7	0	0	0	0	0	0	0	0	0	0	0	0	0	0	0	0	0	0	0	0	0	0	803	217	3757	306	387	231
OTU_66	CAAGGTCTCCGTTGGTGAACCAGCGGAGGGATCATTAAAAAGCGAGTCTCGCGACTCTCAAACCCTTTGTGAACTTATTCAGTTGAGCTGCTTCGGCAGGTATGTGAACGGGCGTTTCGAAAGAAGCACCGGGAACACGCCTGCCGGCCGGCTCGCCAACCAAACTCTTTGTTAATATAAGGACCTCTGAGTTAAAAACAAAATTTATTAAAACTTTCAACAACGGATCTCTTGGTTCTGGCATC	0	0	0	0	0	0	0	0	0	0	0	0	0	0	0	0	0	0	0	0	0	0	0	0	0	0	0	0	0	0	0	0	0	0	0	0	0	0	0	0	0	0	10	12	19	3	2	13
OTU_67	CAAGGTTTCCGTAGGTGAACCTGCGGAAGGATCATTAATGAACTTTGAACTGCTTGTGGCTCTTGGGCTGTTGCTGACGACGACCTTCACGGGTTTTCGTACGTGCACGTCTGGGGTTGCAGCTTTCTTCGTCCACCTGTGCACACTCTGTAGGTCTGGATACCCCATTGGAAGGGTGCGCTTTTTGCGCTCCCTTTGCCTTCCAGGCCTATGTCTTACAAACACTATAGTATGTAACGAATGTCATTGATTATTGGACTTCACTGTCCTTTAAACTAAATACAACTTTCAACAACGGATCTCTTGGCTCTCGCATC	0	0	2	0	0	0	1	0	0	0	0	0	0	0	0	0	0	0	0	0	0	0	0	0	0	0	0	0	1	0	1	0	0	0	0	0	0	0	0	0	0	0	0	0	0	0	0	0
OTU_68	CAAGGTTTCCGTAGGTGAACCTGCGGAAGGATCATTATCGAGTTTGAAGTGGGTCTTTGAGCTGGCTTTTCACGAAGCACCGTGCTCGGGCCCCGCTCCATCCACTCAACCCCTGTGCACTTTCGATGGCGTGGTCTCGTTGAGTGATGTTCCATTCATTTGGACATCGGAGGTCGCGACGTCGTCTTATCACAAACTTATTACAATAGTCTTGTCGAACGTGGATGCTCGTAAGGGCGGAAACACAATACAACTTTCAACAACGGATCTCTTGGCTCTCGCATC	12	9	55	9	13	0	0	0	7	0	0	0	75	0	7	0	0	2	52	51	303	13	4	3	0	1	0	0	0	0	217	1	40	0	0	4	82	22	232	28	18	11	8	11	12	14	0	0
OTU_69	CAAGGTCTCCGTTGGTGAACCAGCGGAGGGATCATTAATGAGTTTTCTAAACTCCAAACCCTTGAGAACATACCTAGTTGCCTCGGCGGACTTGCCCTGGGACGACCTACCCTGCAGCGAGTTACCCTGTAACGAGTTGCCCTGTAGGGACCTGCCCTGTAGCCTGCTCGCCGGCGGCCAACCTAAACTCTGTTTTATTGTGGCACTTCTGAGGATTATTCTAAATGAATTAAAACTTTCAACAACGGATCTCTTGGTTCTGGCATC	0	0	2	0	0	0	0	0	0	0	0	0	0	0	0	0	0	0	0	0	0	0	0	0	0	0	0	0	0	0	0	0	0	0	0	0	0	0	0	0	0	0	91	47	104	20	37	23
OTU_70	CAAGGTTTCCGTAGGTGAACCTGCGGAAGGATCATTAGTGAATATAGGACGTCCAACTTAACTTGGAGTCCGAACTCTCACTTTCTAACCCTGTGCACTTGTTTGGGATAGTAACTCTCGCAAGAGAGCGAACTCCTATTCACTTATAAACACAAAGTCTATGAATGTATTAAATTTTATAACAAAATAAAACTTTCAACAACGGATCTCTTGGCTCTCGCATC	0	0	0	0	0	0	0	0	0	0	0	0	0	0	0	0	0	0	0	0	0	0	0	0	0	0	0	0	0	0	0	0	0	0	0	0	0	0	0	0	0	0	0	0	0	0	2	0
OTU_71	CAAGGTTTCCGTAGGTGAACCTGCGGAAGGATCATTATTGAACACCTTTCAGGGGTTTCCCCTTCACCGGGGATTCCCCGTCCACACCAAACCCCTGTGCACCTTTCTCGATGGGAAATGCGGCTTCGCGGCCGCAAAGTACCGTCGCCGTCTCACAAACGCTTTGTAAACGTACATGGAATGAATACGCGGTGCTCCGCGACTAAAACACAAAACAACTTTCAACAACGGATCTCTTGGCTCTCGCATC	5	8	30	0	15	0	0	0	0	1	0	0	1	2	3	2	0	0	41	142	96	7	18	33	0	0	0	0	1	0	57	115	30	1	2	2	33	24	45	25	43	14	1	1	6	18	0	0
OTU_72	CAAGGTTTCCGTAGGTGAACCTGCGGAAGGATCATTAATGATTGAACGTCTGTCGAGCTTGCTCACAGGCACATCATATCCATAACACCTGTGCACTTGTCGGATGGCTTAGTGAAGACCGCAAGGTTGGATCTATCCATCTACTTTACATAACAATTCTGTAACAAATGTAGTCTTATTATAACATAATAAAACTTTCAACAACGGATCTCTTGGCTCTCGCATC	0	0	0	0	0	0	0	0	0	0	0	0	0	0	0	0	0	0	0	0	0	0	0	0	0	0	0	0	0	0	0	0	0	0	0	0	0	0	0	0	0	0	0	0	0	0	0	0
OTU_73	CAAGGTTTCCGTAGGTGAACCTGCGGAAGGATCATTAATGAATTGAAAGGGAGTTGATGCTGGCCAGGTCTCTTGGCATGTGCTCGCTTCCGACAATCTTATCCATACACCTGTGCACACTGTGAGGGCGCGAAAGTGCCCTTATTTACTACATACACCTAATTTGGAAATCGCACGTGACTTGCGTCGTATGGCGCTTAAATAAATACAACTTTTAACAACGGATCTCTTGGCTCTCGCATC	3	2	15	0	0	0	0	133	0	0	0	0	0	0	0	0	0	0	5	10	0	5	0	0	0	0	0	0	0	0	13	0	0	0	0	0	13	4	3	17	13	0	1	0	0	0	1	0
OTU_74	CAAGGTCTCCGTAGGTGAACCTGCGGAGGGATCATTACACAAATATGAAGGCGGGCTGGAACCTCTCGGGGTTACAGCCTTGCTGAATTATTCACCCTTGTCTTTTGCGTACTTCTTGTTTCCTTGGTGGGTTCGCCCACCACTAGGACAAACATAAACCTTTTGTAATTGCAATCAGCGTCAGTAACAAATTAATAATTACAACTTTCAACAACGGATCTCTTGGTTCTGGCATC	6	14	44	44	36	0	51	87	208	85	98	39	114	12	0	3	17	34	24	119	3	26	20	0	32	286	302	112	804	196	114	51	34	3	11	8	4	12	7	40	10	33	17	2	7	0	0	0
OTU_75	CAAGGTTTCCGTAGGTGAACCTGCGGAAGGATCATTAACGAGTTTTGAAGTGGGCTTGATGCTGGCTTTTAAAGCACTGTGCTCAGCCCCGCTCCAATCCATTCAACCCCTGTGCACTATTCGGAGTGTTGCAAGCTGAGACAATGTGGGCGTAGTCTAAGTTGTATTACTTGGGTTACAACCAAACGGTCAAGGCTTGTCCTCTGGTTATATTACAAACACGTTTATTGTCTTGTAGAATGTATTAGCCTCTTGTTGGGCGAAACTTAAATACAACTTTCAACAACGGATCTCTTGGCTCTCGCATC	0	0	0	0	0	0	0	0	1	0	0	0	0	0	0	0	0	0	4	14	10	4	3	1	0	0	0	0	0	0	1	0	15	0	0	1	0	0	1	1	1	0	14	3	58	5	13	5
OTU_76	CAAGGTTTCCGTAGGTGAACCTGCGGAAGGATCATTACAGAGCTCATGCCCGAAAGGGTAGAACTCCCACCCTTGTGTATTATTACTTTGTTGCTTTGGCGAGCTGCCTTCGGGCCCTTGTATGCTCGCCAGAGGATATCAAAACTCTTTTTTATTAATGTCGTCTGAGTACTATACAATAGTTAAAACTTTCAACAACGGATCTCTTGGTTCTGGCATC	0	0	0	0	0	0	0	0	0	0	0	0	0	0	0	0	0	0	0	0	0	0	0	0	0	0	0	0	0	0	0	0	0	0	0	0	0	0	0	0	0	0	0	0	0	0	0	0
OTU_77	CAAGGTTTCCGTAGGTGAACCTGCGGAAGGATCATTAGTGATTGACCTCCGGGTCTTAATAACTATAATCTTCTACCTCTGTGAACCGTTGGTCTTCGGACCGATTCTTATAACAAACATCTGTGTAATGAACGTAACCTATATTAATCATATAAAACTTTTAACAACGGATCTCTTGGCTCTCGCATC	16	17	10	0	0	0	0	0	0	0	0	0	1	0	0	0	0	0	72	206	105	20	52	30	0	0	0	0	0	0	0	0	0	0	0	0	2	0	0	5	3	0	94	1	12	27	3	0
OTU_78	CAAGGTTTCCGTAGGTGAACCTGCGGAAGGATCATTAACGAATTTCTCAAGGTTGCTTTTGCGTGGTGCGGTCTTCCGCATAGCGTTGATTGCGGCTCTTGAGCATTTCACACATCCCCTGTGCACCTTAAGAGGGTAACTGTTCGGTCTTGAGCGCTGCAAGGTGCTCGACGGAATATGTTGCCTTCTCTTTCACAAAATCAAAAGTCTAGAATGTTTGATAATATTAAATAAAATAACTTTCAACAACGGATCTCTTGGCTCTCGCATC	0	1	0	0	0	0	0	0	0	0	0	0	0	0	0	0	0	0	2	16	3	2	1	0	0	0	0	0	0	0	1	3	0	0	0	0	5	1	8	3	13	1	3	0	6	0	3	0
OTU_79	CAAGGTTTCCGTAGGTGAACCTGCGGAAGGATCATTATCGAACTATCGAGGGTTGTTGCTGGGTGTCGAAGGACACCATGTGCACGCCTTCACGATTTTCAAACCCCTGTGCACCTATTGTAGGCTGGTCGTAGGGCTGACTCCGGTCGGTCTGAAAGCCAGGCTATGTTTACACACGCTTCAGTCTAAGAATGTCATTTGCGGATAACGCATTGTATACAACTTTCAGCAACGGATCTCTTGGCTCTCGCATC	2	1	8	0	38	12	0	0	0	0	0	0	15	0	0	0	0	2	0	0	31	0	0	0	0	0	0	0	0	0	0	0	0	0	3	0	3	2	0	6	8	0	2	0	6	0	0	0
OTU_80	CAAGGTTTCCGTAGGTGAACCTGCGGAAGGATCATTAATGAAATTTATGACTGGGGTTGTAGCTGGCCTTTTAAAACGGGCATGTGCACGCCTCTTTCACTAATCCACACACACCTGTGCACCTTTGCGGGGGTTCTGGGAATCGGCGCAAGTCGTAGTACCGGGGCTCGCGTCCCTTTACACACCCTTTATGTATGTCTTAAGAATGTCTACTCGATGTAATAAAACGCATCTAATACAACTTTCAACAACGGATCTCTTGGCTCTCGCATC	0	0	0	0	0	0	0	0	0	0	0	0	0	0	0	0	0	0	0	0	0	0	0	0	0	0	0	0	0	0	0	0	0	0	0	0	0	0	0	0	0	0	0	0	0	0	0	0
OTU_81	CAAGGTCTCCGTTGGTGAACCAGCGGAGGGATCATTACAGAGTTATCTTAACTCCCAACCCATGTGAACTTACCTTTGTTGCCTCGGCGGGAGAGCCTACCCGGTACCTACCCTGTAGCTACCCGGGAGCGAGCTGCCCCGCAGCCCGCTGCTGGCCGACCCGTCGGTGGACAGTAAAACTCTTGTTTTTTAGTGGATTATCTGAGTGTTTATACTTAATAAGTTAAAACTTTCAACAACGGATCTCTTGGTTCTGGCATC	0	0	0	0	0	0	0	0	0	0	0	0	0	0	0	0	0	0	0	0	0	0	0	0	0	0	0	0	0	0	0	0	0	0	0	0	0	0	0	0	0	0	0	0	0	0	0	0
OTU_82	CAAGGTTTCCGTAGGTGAACCTGCGGAAGGATCATTAACGAATTTCTCAAAGTTGCTTACAGCGTTGTGCGGTCATTCGCATATGTTGAAGGTAGCTCTTGAGCATTTCACACATCCCCTGTGCACCTTAAGAGGGTAACTGTTTTATCTTGAGCGCGTTGTGCTCGATAGGACGTGTTGCCCTCTCTTTACAAAATCTTATGTCTAGAATGTCTGATAAAATTAAACAAAATAACTTTCAACAACGGATCTCTTGGCTCTCGCATC	0	4	7	0	20	6	0	0	0	0	0	0	3	0	1	1	0	0	29	26	8	3	21	0	0	0	0	0	0	0	6	24	0	0	0	1	16	10	36	13	76	0	9	0	9	0	2	0
OTU_83	CAAGGTTTCCGTAGGTGAACCTGCGGAAGGATCATTAAAGATTCGGGTCGCAAGATCTATCTTTTCTCCAGCTGTGCGCTTCGGCTGCACGCTGTTGAAATCCAACCTTCACACCTGTGAACCTTTCGGGGGCGCTCTGCGCTTCCGCTTTACATGTAACAACTTAAGTTTAGAATGTTTTAATACTATAAAGTAACAACTTTCAACAACGGATCTCTTGGCTCTCGCATC	3	7	109	0	72	26	1	0	0	0	0	0	32	0	9	0	3	2	46	82	49	46	10	2	0	2	1	1	1	0	113	18	29	1	3	8	19	11	40	33	63	1	5	0	4	22	10	0
OTU_84	CAAGGTTTCCGTAGGTGAACCTGCGGAAGGATCATTATCGAATTTACTGAGGGTTGTTGCTGGGCGCTCAAAGAGTGTCAAAAAGTGCACGCCCTCGTTCATTCTCAAACCCCTGTGCACCTATTGTAGGTTGGGTCGCGAGGGCTGACTTTGGTCGGTCTGAAAGCGCCTGGCTTATGTTTTTATTCACGCTTCAGTCAAAGAATGTCAATTTGCGGATAACGCATGTATACAACTTTCAGCAACGGATCTCTTGGCTCTCGCATC	2	0	53	9	0	0	0	0	40	0	0	0	0	0	0	0	0	0	0	16	61	0	0	0	0	0	0	0	0	0	0	0	22	0	0	0	6	0	10	11	7	0	1	0	5	0	0	0
OTU_85	CAAGGTCTCCGTTGGTGAACCAGCGGAGGGATCATTAGAGAGTCTACAACTCCATAACCCATGTGAACATACCTCCCGTTGCCTCCGCAGGCCTCGCCGACAGGCGGGTCTGCGGGCCGTCCTCCAGTCGGAGGCGGCCCCGGACAGGGGCGTCCACCCTAACTCTGAATCGTACTGAGCTCTGAAACATGACAAAATAAGTTAAAACTTTCAACAACGGATCTCTTGGTTCTGGCATC	0	0	0	0	0	0	0	0	0	0	0	0	0	0	0	0	0	0	0	0	0	0	0	0	0	0	0	0	0	0	0	0	0	0	0	0	0	0	0	0	0	0	0	0	0	0	20	0
OTU_86	CAAGGTTTCCGTAGGTGAACCTGCGGAAGGATCATTACCGAGTGCGGGCCCTCTGGGTCCAACCTCCCATCCGTGTCTATTCATACCCTGTTGCTTCGGCGGGCCCGCTGGCTGCCCCCTCCTGGGGGGCGCCGGCCGCCGGGGGGCTACCCTGCCCCCGGGCCCGTGCCCGCCGGGGACACCAACACTGAACACTGTCTGAAGGTTGCAGTCTGAGTTTTCATAAAGAAAAATTGTTAAAACTTTCAACAACGGATCTCTTGGTTCCGGCATC	0	0	0	0	0	0	0	0	0	53	2	0	0	0	0	0	0	0	0	0	0	0	0	0	0	0	0	0	0	0	0	0	0	0	0	0	1	0	0	0	1	0	0	0	0	0	0	0
OTU_87	CAAGGTTTCCGTAGGTGAACCTGCGGAAGGATCATTACTAAATGCGAAGCTTCGGCTTAGCTTTAATAATCCCTCAACACCTGTGCACCGTATTGTCTTCGGACAATTACAATTACAAACATCAGTGTAAAGAATGTATTATTACTTTAACAAAATACAACTTTCAACAACGGATCTCTTGGCTCTCGCATC	0	0	0	0	0	0	0	0	0	0	0	0	0	0	0	0	0	0	0	0	0	0	0	0	0	0	0	0	0	0	0	0	0	0	0	0	0	0	0	0	0	0	0	0	0	0	0	0
OTU_88	CAAGGTTTCCGTAGGTGAACCTGCGGAAGGATCATTACTGAGTTTTGAAGTGGGCTTGATGCTGGCATCTCTTCGGGGGTGTATGTGCTCAGCCCCGCTCTCAAATCCACTCAACACCTGTGCACTTTCAAAGTTGTAGTCCTCCGTAATGGGAGTCGCAAGTCATTCTTGGCTTGTTGGGACTGCACTTTGCCATTTATCACAAACAAATTATATTGTTTTGTAGAATGTCTAGCCTCTTAGTAGGTGAAACTTAATACAACTTTCAACAACGGATCTCTTGGCTCTCGCATC	7	7	10	5	16	0	13	0	0	0	0	0	19	0	0	0	0	0	25	54	58	21	6	3	17	6	0	0	0	0	37	32	11	0	0	4	55	13	18	20	19	17	76	6	1	5	10	20
OTU_89	CAAGGTCTCCGTTGGTGAACCAGCGGAGGGATCATTACAGAGTTATACAACTCCCACACCATCTGTTAACCTACCCAGTTATGCCTCGGCGTAAGCTCGGCCGGAGGCAGTCCAGAGCTACCCTGTAGCGATGGCTGCACCACTCCGGCCGCGCCCGCCGGCGGTACACTAAACTATGTTTTATTTTATCTTCTGAGCGTCTTATTTTAATAAGTTAAAACTTTCAACAACGGATCTCTTGGTTCTGGCATC	0	0	0	0	0	0	0	0	0	0	0	0	0	0	0	0	0	0	0	0	0	0	0	0	0	0	0	0	0	0	0	0	0	0	0	0	0	0	0	0	0	0	0	0	0	0	0	0
OTU_90	CAAGGTTTCCGTAGGTGAACCTGCGGAAGGATCATTATCAAACAGCGGACTTCGGTCCTTGCTGCACCCTTGCTTTTGCGTACCGATTTGTTTCCTCGGCGGGCTTGCCTGCCGATAGGACATTATCAAACCATTTTGTAGTTGCAATCAGCGTCAGAAAAATATAATTATTACAACTTTCAACAACGGATCTCTTGGTTCTGGCATC	0	0	0	0	0	0	0	0	0	0	0	0	0	0	0	0	0	0	0	3	2	0	0	12	0	0	0	0	0	0	0	0	0	0	0	0	3	0	2	0	0	0	4	0	11	0	0	0
OTU_91	CAAGGTTTCCGTAGGTGAACCTGCGGAAGGATCATTATCGAATGAACGTTGAGTGGGGTTGTAGCTGGCCTTTGCTTGCAGAGGCACGTGCACGCCTCGCTCATTTCCACCTTCACACCTCTGTGCACTTCTCACAGGTCGGGTCGAGTTTTGAAATACAAACGGAGCGCCCTTCCTGTGTGTTTAATTTTACAAACCCTGTGTGTGTTTTAGAATGTCGTTGTGATGCATGAATGCATTTAAATACAACTTTCAGCAACGGATCTCTTGGCTCTCGCATC	0	0	0	0	0	0	0	0	0	0	0	0	0	0	0	0	0	0	0	0	0	0	0	0	0	0	0	0	0	0	0	0	0	0	0	0	1	0	0	0	1	0	0	0	0	0	0	0
OTU_92	CAAGGTTTCCGTAGGTGAACCTGCGGAAGGATCATTAACGAATTTGAAGGGGACGCTGAGCTGGCCCTCCGGGGCATGTGCCCGCTCCCCGTCAGATCCATTGCAACACCTGTGCACTTCAGAGGGAGGGGTCGGTCCCGCCTAACCGCGGGGCCTTCCCCTTCCTCCACTACATCACAAACTCTTGACAGTACCTAGAACGTTGAGTCGCCTGAGACATGGCACAACCTAATACAACTTTCAACAACGGATCTCTCGGCTCTCGCATC	0	11	102	47	57	3	0	0	0	0	0	0	7	0	1	2	0	3	8	70	91	8	6	3	0	0	0	0	0	0	24	0	40	4	0	5	20	17	76	17	54	14	0	0	2	5	0	0
OTU_93	CAAGGTTTCCGTAGGTGAACCTGCGGAAGGATCATTATCGAGTTTTGAACGGGTTGTAGCTGGCCTCTCACGAGGCATGTGCACGCCTGGCTCATCCACTCTTAACCTCTGTGCACTTTATGTAAGAGAAAAAAATGGTGGAAGCTTCCAGGATCTCGCGAGAGGTCTTCGGTTGAACAAGCCGTTTTTCTTTCTTATGTTTTACTACAAACGCTTCAGTTATAGAATGTCAACTGTGTATAACACATTTATATACAACTTTCAGCAACGGATCTCTTGGCTCTCGCATC	0	3	0	0	0	0	0	0	0	0	0	0	0	0	0	0	0	0	8	43	24	10	16	0	1	0	2	0	6	0	1	0	1	0	0	0	41	7	7	11	9	2	171	100	112	172	285	146
OTU_94	CAAGGTTTCCGTAGGTGAACCTGCGGAAGGATCATTATCGAGTTTGAAGTGGGCCTTTTGAGCTGCAGTCATATGTGTGCTCGAGGCCCCGCTCCAATCCACTCAACCCCTGTGCACTTTCGGAGTGGCGAGTGGGGATCGCAAGGTCTTGCTCGTGGCTTCGTCTCTTATCACAAACCAGTTTTATTATTGTCATGTAGAACGTGGATGCCTGCAAAGGCGGAAACTCAATACAACTTTCAACAACGGATCTCTTGGCTCTCGCATC	1	1	12	4	0	0	0	0	0	0	0	0	7	0	0	0	0	0	8	29	48	6	4	0	0	0	0	0	0	0	68	16	2	0	0	0	53	39	39	2	13	1	5	6	1	0	3	0
OTU_95	CAAGGTTTCCGTAGGTGAACCTGCGGAAGGATCATTATCGAGTTTTTGAAATGGGTTGTAGCTGGCCTTTCGGGGCATGTGCACGCCTTGCTCATTCCAACTCTTTCCAACACCTGTGCACACTTTGTAGGTTAAGGTTAGCAAAGAAGAGGCAGATTTGTCTCTTTTGAGCGATACTTTCCTATGTTTTATTACAAACTCTTTTGTATTTGGGTGGATTTTGCGCTTTATATAACGCATTAAATATAACTTTCAGCAACGGATCTCTTGGCTCTCGCATC	2	5	5	0	0	0	5	0	0	0	0	0	6	0	0	0	1	0	0	2	2	0	2	0	0	0	0	0	0	0	9	8	0	0	0	0	7	2	0	0	6	0	1	0	0	0	1	0
OTU_96	CAAGGTTTCCGTAGGTGAACCTGCGGAAGGATCATTATCGAGTTCTGAAACGGGTTGTAGCTGGCCTTCCGAGGCATGTGCACGCCCTGCTCATCCACTCTACACCTGTGCACTTACTGTGGGTTTCAGGAGCTTCGAAGCGAGGGTTTAATCGCTCTCGCCGAGTTGTTACTGGGCCTACGTTTATCACAAACTCTTAAAAGTATCAGAATGTAAACGCGTCTAACGCATCTATATACAACTTTCAGCAACGGATCTCTTGGCTCTCGCATC	93	25	62	20	14	10	5	22	28	0	0	0	198	0	3	0	12	1	53	270	143	41	172	0	3	5	0	0	21	0	577	24	58	6	24	11	279	66	41	28	275	18	254	13	10	7	399	13
OTU_97	CAAGGTTTCCGTAGGTGAACCTGCGGAAGGATCATTAACGAGTTTTGACATGGGTTGTAGCTGGCCTCACGAGGCATGTGCACGCCCTGCTCATCCACTCTACACCTGTGCACTTACTGTAGGTTTGGCGTGGGCTTTCGGGGCCTTCACGGGCTTTGAGAGCATTCTGCCTGCCTATGTATCACTATAAACACTACGAAGTAACAGAATGTAATCGCGTCTAACGCATCTTAATACAACTTTCAGCAACGGATCTCTTGGCTCTCGCATC	48	80	136	65	390	32	9	11	10	2	101	40	236	16	37	38	65	44	166	554	171	154	78	30	6	8	19	3	227	138	352	227	213	43	81	27	28	47	59	42	84	24	52	59	54	126	81	18
OTU_98	CAAGGTCTCCGTTGGTGAACCAGCGGAGGGATCATTACAGAGTTATCTAACTCCCAAACCATTGTGAACTTACCATATGTTGCCTCGGCAGAACCTACCCTGTAGCGGGCTGCCGGCGGACCTCTAAACTCTTGTTATACTATTGTAATCTGAGCGTCTTATTTTAATAAGTCAAAACTTTCAACAACGGATCTCTTGGTTCTGGCATC	0	0	0	0	0	0	0	0	0	0	0	0	0	0	0	0	0	0	0	0	0	0	0	0	0	0	0	0	0	0	0	0	0	0	0	0	0	0	0	0	0	0	0	12	2514	0	10	0
OTU_99	CAAGGTTTCCGTAGGTGAACCTGCGGAAGGATCATTAACGAGTTTTGAAGTGGGTTTGATGCTGGTCTTCACAGGCATGTGCTCGCCCTACTCTCATCCACTCACACCTGTGCACCTATAAATGCTGGAAGTTATTGTCCTTTGGAGAGTGCTTCTTTGCGTTTAATTTTCACAAACTCTTGAATGTCATAGAATGTTCATGGCCTACGGGCTTCATAAATGAAATACAACTTTCAACAACGGATCTCTTGGCTCTCGCATC	1	5	1	0	0	0	9	0	0	0	0	0	0	0	0	0	0	0	8	12	9	0	0	0	3	0	0	0	0	0	96	0	4	3	0	0	52	3	3	5	8	2	46	0	6	0	7	20
OTU_100	CAAGGTTTCCGTAGGTGAACCTGCGGAAGGATCATTACCGAGTGTTTGGATGCCCCTTCTCGGGGTTGTCCGTCCTCCCATCCGTGTCTCTTGTACCCTGTTGCTTCGGCGGGCCCGCCACTCTGTGGCCGCCGGGGGGCTTCCCTTGCCCCCGGGCCCGCGCCCGCCGGAGACCTCAACCATTGAACACTGTCTGAAGGTTGCAGTCTGAGTACCGATAAAAAAAAATCGTTAAAACTTTCAACAACGGATCTCTTGGTTCCGGCATC	0	0	0	0	0	0	0	0	0	0	0	0	0	0	0	0	0	0	0	0	0	0	0	0	1	0	0	0	0	0	0	0	0	0	0	0	0	0	0	0	0	0	0	0	0	0	0	0
OTU_101	CAAGGTTTCCGTAGGTGAACCTGCGGAAGGATCATTATTGAAGCTCGGAATGCATGTCCGGTGTTGACGCTGCCCAGCAATGGGATGTGCTCGCTCGGATGTGCGTCCCTTCTCTATTCCACCCCTTTGTGAACCAAGTGTGCGAGCCGAAGAGAGATCGGAAGCTCGCATGCAAACCCTTAACATACCCCAATGAAGTATCAGAATGTAACTTGCGTTAACTCGCACAAATATAACTTTCAACAACGGATCTCTTGGCTCTCGCATC	0	0	0	0	0	0	0	0	0	0	0	0	0	0	0	0	0	0	0	0	0	0	0	0	0	0	0	0	0	0	0	0	0	0	0	0	0	0	0	0	0	0	0	0	0	0	3	0
OTU_102	CAAGGTTTCCGTAGGTGAACCTGCGGAAGGATCATTAACGAGTTCTGAAAGGGGTTGTAGCTGGCCTTCCGGGGCATGTGCACACCCTGCTCATCCACTCTACACCTGTGCACTTACTGTAGGTTTGGCGTGGGCTTCGGGGCCTCCGGGTCTTTGAGGCATTCTGCCGGCCTATGTATCACTACAAACACATAAAGTAACAGAATGTATTAGCGTCTAACGCATCTAAATACAACTTTCAGCAACGGATCTCTTGGCTCTCGCATC	0	0	0	0	16	0	0	0	0	0	0	0	0	0	0	0	0	0	13	30	12	37	59	4	0	0	17	0	21	13	57	0	0	2	241	0	17	5	15	26	737	22	42	1	24	35	254	0
OTU_103	CAAGGTTTCCGTAGGTGAACCTGCGGAAGGATCATTAATGAATTTGTGAGAGGTTGTTGCTGGCCTTCACGGGCATGTGCACGCCTTGATCTCATCCATTCACACCCCCTGTGCACCTTTGCGTGGGTCTGTTGGCTTTGCGGCCTTCAGACATGCGTCTTTTATATAAACTCTTTGTGTATGTAACAGAATGTTCAATGCTATAAAACGCATCTTATACAACTTTCAACAACGGATCTCTTGGCTCTCGCATC	0	0	1	0	16	0	0	0	0	0	27	0	0	0	0	0	0	0	0	5	0	0	33	0	0	0	0	0	116	0	0	0	0	0	0	0	1	0	2	0	67	7	2	0	0	0	49	2
OTU_104	CAAGGTCTCCGTTGGTGAACCAGCGGAGGGATCATTACAGAGTTATACAACTCCCATACCATTTGTAAACTTTACTCAGTTATGCCTCGGCGTCAGCTCAGTAAGGAGGCAGAGTGGTGTTACCCTGTAGCCTACCCTGTAGGTTACCCTGTAGCGCTACCCTGTATCAACTCCTGCTGCGGCCCGCCGGTGGTACACTAAACTCTTGTTTTATTTTATATTCTGAGCGTATTATTTTAATAATTAAAACTTTCAACAACGGATCTCTTGGTTCTGGCATC	8	0	0	0	0	0	10	0	0	0	0	0	3	0	0	0	0	0	3	0	0	0	0	0	0	0	0	0	3	0	0	0	0	0	0	0	2	1	0	0	0	0	12	0	0	0	0	0
OTU_105	CAAGGTTTCCGTAGGTGAACCTGCGGAAGGATCATTAACGAGTCTTTGAAGTGGGTTTGATGCTGGCCGTCTCAGGCATGTGCTCGCCCCGCTCCAATCCACTCAACCCCTGTGCACTTCATGTTCGAAGATGTGACTTCCCCCGCGAGGGGAGCAGCTCGGGAGACCGAGCCGGAGTCGCTCTTTGGGCACACACAAACTCATATGTACCTGGATGTATACAAGGCCTACGGGCCCTAAACTAAACAATACAACTTTCAACAACGGATCTCTTGGCTCTCGCATC	5	0	0	0	0	0	8	0	0	0	0	0	13	0	0	0	0	0	213	3	0	0	0	0	0	0	0	0	0	0	84	0	0	0	0	0	172	4	10	1	2	0	109	0	13	1	1	0
OTU_106	CAAGGTCTCCGTAGGTGAACCTGCGGAGGGATCATTACAAGAAACCCTACGGTATTACTCTTCGGAGTATTGCCGCTAGGTTATTTCACAACCCTTTGTTGTCCGACTCTGTTGCCTCCGGGGCGACCCTGCCTTCGGGCGGGGGCTCCGGGTGGACACTTCAAACTCTTGCGTAACTTTGCAGTCTGAGTAAACTTAATTAATAAATTAAAACTTTTAACAACGGATCTCTTGGTTCTGGCATC	0	0	2	0	36	0	0	0	0	0	0	0	0	0	0	0	0	0	0	0	10	0	0	0	0	0	0	14	0	0	0	0	0	0	0	0	0	0	0	0	0	0	13	27	17	82	5	43
OTU_107	CAAGGTTTCCGTAGGTGAACCTGCGGAAGGATCATTATTGAATTATAAGGCTTTGGCTGTGCTGGCCCCTCGGGGCATGTGCACGTCTCTGCCCGTTAATACCAACCAACCCCTGTGAACCAACCGTGGGGCGCTCTGTGATGGAGTCGTCCCATGTTTATCATAAACACTGTATGTCTTTAGAATGTAAATCTATATCCTCGTCTTAAAAAAGCGTCGATAAAAAAATTAATACAACTTTCAACAACGGATCTCTTGGCTCTCGCATC	0	0	0	0	0	0	0	0	0	0	0	0	0	0	0	0	0	0	0	0	0	0	0	0	0	0	0	0	0	0	0	0	0	0	0	0	0	0	0	0	0	0	0	0	0	0	0	0
OTU_108	CAAGGTCTCCGTTGGTGAACCAGCGGAGGGATCATTACCGAGTTTACAACTCCCAAACCCCTGTGAACATACCAATTGTTGCCTCGGCGGATCAGCCCGCTCCCGGTAAAACGGGACGGCCCGCCAGAGGACCCCTAAACTCTGTTTCTATATGTAACTTCTGAGTAAAACCATAAATAAATCAAAACTTTCAACAACGGATCTCTTGGTTCTGGCATC	8	0	0	0	0	0	0	0	0	0	28	0	0	0	0	0	0	0	0	4	1	0	0	0	0	0	0	0	0	0	0	0	0	0	0	0	1	0	0	5	1	0	0	0	0	0	0	0
OTU_109	CAAGGTCTCCGTTGGTGAACCAGCGGAGGGATCATTACCGAGTTTACAACTCCCAAACCCCTGTGAACATACCTATACGTTGCCTCGGCGGATCAGCCCGCGCCCCGTAAAACGGGACGGCCCGCCCGAGGACCCCTAAACTCTGTTTTTAGTGGAACTTCTGAGTAAAACAAACAAATAAATCAAAACTTTCAACAACGGATCTCTTGGTTCTGGCATC	0	0	0	0	19	0	0	0	0	0	18	0	0	0	0	0	0	0	4	0	0	0	0	0	0	0	0	0	0	0	0	0	0	6	0	0	4	0	2	4	1	0	0	0	0	0	0	0
OTU_110	CAAGGTTTCCGTAGGTGAACCTGCGGAAGGATCATTATTGATTTTTAAAGAAAAGTGAGCTCAAGTTGTGCTGGCTTGTTCAAATGAGAGGCATGTGCATGCTTTGGGTTTCACTTTTTCTTACATTCACACCATGTGCACCTTTTGTAGGTCTTTCGAGATCTATGTATTTTTATTATACTCCAATGTATGTTCATAGAATGTCTTTTATCTTATTGCGCAGTTGCTTTTTCTTTTGAAAAGTGATTGATGCAAGTAAGTTGTTTTTACAACTTTCAGCAATGGATCTCTTGGCTCTCGCATC	0	0	0	0	1	0	0	0	0	0	0	0	0	0	0	0	0	0	0	0	1	0	0	0	0	0	0	0	0	0	0	0	1	0	0	0	0	0	0	0	0	0	0	0	0	0	0	0
OTU_111	CAAGGTTTCCGTAGGTGAACCTGCGGAAGGATCATTAACGAGTAACTGAACGGGTTGTAGCTGGCCTCTCGGGGCATGTGCACACCTGGCTCATCCACTCTTCAACCTCTGTGCACTTGTTGTAGGTCGGCAGAAGGGCGAGCCTTAAAACAGCTCGCTTGGAAGCCTTCCTATGTTTTATTACAAACGCTTCAGTTTAAGAATGTAACCTGCGTATAACGCAACTATATACAACTTTCAGCAACGGATCTCTTGGCTCTCGCATC	1	3	5	0	5	0	30	0	0	0	0	0	10	0	0	0	0	0	21	112	26	25	31	0	15	0	1	12	18	0	34	0	34	0	2	0	30	29	44	29	53	3	70	69	47	44	145	64
OTU_112	CAAGGTTTCCGTAGGTGAACCTGCGGAAGGATCATTACCGAGTGAGGGCCCTCTGGGTCCAACCTCCCACCCGTGTTTATTTTACCTTGTTGCTTCGGCGAGCCTGCCTTTTGGCTGCCGGGGGACGTCTGTCCCCGGGTCCGCGCTCGCCGAAGACACCTTAGAACTCTGTCTGAAGATTGTAGTCTGAGATTAAATATAAATTATTTAAAACTTTCAACAACGGATCTCTTGGTTCCGGCATC	0	0	4	0	0	1	0	0	0	7	0	0	0	0	0	0	0	0	0	1	0	0	0	0	0	2	4	0	0	0	0	24	5	1	0	0	0	0	0	1	0	0	1	0	2	0	0	8
OTU_113	CAAGGTTTCTGTAGGTGAACCTGCAGAAGGATCATTAGTGAAGATTTGGGCAGGCCATACGGACGCCAAAAAGTGTCCCTGGCCGCCTACACCCACTATACATCCACAAACCCGTGTGCACTGTCTTGGAGAAAGGCTTCAGAGAAGTTTTTTGTGGCCTCTCTTGGGGTCTTTCTTCGCTACAAACTCGAATGGTTAGTATGAACGTGGAACTTGGTTGGACCGTCACTGGCCAACAAACTATACACAACTTTCGACAACGGATCTCTTGGTTCTCCCATC	1	1	0	0	0	0	0	0	10	0	6	0	0	0	0	0	4	0	0	9	0	0	0	0	0	0	23	0	0	0	0	2	3	0	0	0	0	2	0	1	0	0	1	0	2	0	0	0
OTU_114	CAAGGTTTCCGTAGGTGAACCTGCGGAAGGATCATTAACGCATCCCTGACGGCGAGGGTGCGCCCTGCTCCGGACCGAAAGGCCGTGCAGCGGGTGCGCCTGGACCGCTCAACTTTGCAAACCCCACTGTGCACTCTTGTCGGTGAGGGGCTCAACGGCCCCGAGCCGGATCACAAACACCAAATTCCAAAAGAATGAAAGCGGACTTTGTGCCGCCTAAACTTAAACAACTTTCAACAACGGATCTCTTGGCTCTCGCATC	1	0	0	0	0	0	6	0	0	0	0	0	5	0	0	0	0	0	121	9	1	0	0	0	21	0	0	0	0	0	23	0	0	0	0	0	131	3	0	8	6	0	17	0	0	0	4	0
OTU_115	CAAGGTTTCCGTAGGTGAACCTGCGGAAGGATCATTAAATTCAGTAGCTTGCTACTGTTAGGGGGGTCTATTAGTCTGTATAGTATCACTACTGATGAGCAGCACGACCCTCTGTCTATACCCTTGTCTTTTGCGCACTCATGTTTCCTCGGCGGCTTGATACCCGCCGGCTGGATCAATCTATAACCTTTTTAATTTTCAATCAGCGTCTGAAAAACCTAATAATTACAACTTTCAACAACGGATCTCTTGGTTCTGGCATC	0	5	9	0	0	2	0	0	0	0	0	0	0	0	0	0	0	0	14	20	0	9	0	0	0	0	0	0	0	0	1	0	0	0	0	0	3	13	0	0	1	2	82	38	31	27	38	43
OTU_116	CAAGGTTTCCGTAGGTGAACCTGCGGAAGGATCATTACCGAGTGCGGGCCCTCTGGGTCCAACCTCCCATCCGTGTCTATCTGTACCCTGTTGCTTCGGCGTGGCCACGGCCCGCCGGAGACTAACATTTGAACGCTGTCTGAAGTTTGCAGTCTGAGTTTTTAGTTAAACAATCGTTAAAACTTTCAACAACGGATCTCTTGGTTCCGGCATC	0	0	0	0	0	0	5	225	19	15	10	6	0	0	0	0	0	0	0	0	0	0	0	0	44	6	71	0	0	1	0	0	0	0	0	0	0	0	0	0	0	0	0	0	0	0	0	0
OTU_117	CAAGGTCTCCGTTGGTGAACCAGCGGAGGGATCATTACTGAGTACTACACTCTCTACCCTTTGTGAACTATTATACCTGTTGCTTCGGCGGCGCCCGCGAGGGTGCCCGCCGGTCTCATCAGAATCTCTGTTTTCGAACCCGACGATACTTCTGAGTGTTCTTAGCGAACTGTCAAAACTTTTAACAACGGATCTCTTGGCTCCAGCATC	0	0	0	0	0	0	0	0	0	0	0	0	0	0	0	0	0	0	0	8	0	0	0	0	0	0	0	0	0	0	16	0	0	9	0	0	2	3	3	0	3	0	24	50	20	11	6	18
OTU_118	CAAGGTCTCCGTTGGTGAACCAGCGGAGGGATCATTATAGAGTTTCTACTCTTCAACCCCTGTGAACTTACCTATTATTCTCCGGCGGAACGCCCCGGTGCCTTCGGGGCCGGATCAGGCGCCTGCCGGGGTAACAACAAACTGTATTTGTCTCCTGTATACCTCAGAATTAGGCGTAAAGCCGAAATGTAACAACTTTTGACAATGGATCTCTTGGCACTGGCATC	0	0	0	0	0	0	0	0	0	0	0	0	4	0	0	0	0	0	1	6	0	0	0	0	0	0	0	0	0	0	0	0	0	0	0	0	5	1	0	0	0	0	113	41	26	33	23	19
OTU_119	CAAGGTTTCCGTAGGTGAACCTGCGGAAGGATCATTATTGAATTATAAGGCTCGGATTGTGCTGGCCTCTCGGGGCATGTGCACGTCTCTGCCCGTTAATCCCAACCAACCCCTGTGAACCGACCGTGTGGGGCTGCTCTGTAACGGAGCCGTCCTGCGCTTTATCATAAACACTGTATGTCATCAGAATGTAAATCTATATCCTCGCCTTAAAACCGCGTCGGTAAAAAAATTAATACAACTTTCAACAACGGATCTCTTGGCTCTGGCATC	0	0	0	0	0	0	0	0	0	0	0	0	0	0	0	0	0	0	0	0	0	0	1	0	0	0	0	0	0	0	0	0	0	0	0	0	0	0	0	0	0	0	0	0	0	0	0	0
OTU_120	CAAGGTTTCCGTAGGTGAACCTGCGGAAGGATCATTATTGATTGTTATTACAATCTCCTCTTTAATATAACACCTCTGTGCACCCTATCACGTAGGCTAGTAGCAGTTATGCACTGTGAACACTTAGGTGATTTTGTTTCAAATACTATACACTTTTTGTATGGCATTGCTATGTATAGTGATCTTAATGGAATATATATAACTTTCAGCAATGGATCTCTTGGCTCTCGCATC	0	0	14	0	0	0	0	0	0	0	0	0	15	0	0	0	0	0	1	2	22	0	0	0	0	0	0	0	0	0	0	3	0	0	0	0	7	4	10	0	0	0	0	0	4	0	0	0
OTU_121	CAAGGTTTCCGTAGGTGAACCTGCGGAAGGATCATTACCGAGTGCGGACCCTCTGGGTCCAACCTCCCATCCGTGTCTATTCATACCCTGTTGCTTCGGCGGGCCCGCTTGGCTGTCCCCCCCCCTCCTGGGGAGGGGGCTGCCGGCCGCCGGGGGGCTACCCTGCCCCCGGGCCCGTGCCCGCCGGGGACACCAACACTGAACACTGTCTGAAGGTTGCAGTCTGAGTTTTCATAAAGAAAAATTGTTAAAACTTTCAACAACGGATCTCTTGGTTCCGGCATC	0	0	0	0	0	0	0	0	3	7	104	0	0	0	0	0	0	0	0	2	0	0	0	0	0	0	0	0	0	0	0	0	0	0	0	0	0	0	332	0	0	0	0	0	0	0	0	0
OTU_122	CAAGGTTTCCGTAGGTGAACCTGCGGAAGGATCATTATTGAATTCCAAACGGATGAGATTGCTGCTGGCTTTTGGGCATGTGCGCATCTCATTCATTCTTATCTCACCTCTGTGCACTTTTCACAGGAATGGCTTGTGGCCAATGGCTGCAGGTTGTTTTTGTGTGCTTTACAAACCCTCATATTGTTTAGAATGTATATCGTGTATTTACACAATTTAATACAACTTTCAGCAACGGATCTCTTGGCTCTCGCATC	0	0	0	0	0	0	0	0	0	0	0	0	0	0	0	0	0	0	0	0	0	0	0	0	0	0	0	0	0	0	0	0	0	0	0	0	0	0	0	0	0	0	0	0	0	0	0	0
OTU_123	CAAGGTTTCCGTAGGTGAACCTGCGGAAGGATCATTATTGAATACGATTGGAACTGATGCTGGCTTCTTACGGAGCATGTGCTCGTCCATCTATTTAACCTTCTCTTGTGCACATTTTGTAGTCTTGAAAGAAAGTGAACCCTTCGCAGCAATGCGGTCTGGGGGAATGGGCGCAAGCCCTTCTCCTGCTTGCTTTCTTTTCAAGGCTATGTTTTCATATACACTTATAAAGTTTCAGAATGTCTTTTAAAGATTGCGCTTGTCGTAGTCATTAAACCTATACAACTTTCAGCAACGGATCTCTTGGCTCTCCCATC	0	0	0	0	0	0	0	0	0	0	0	0	0	0	0	0	0	0	0	0	0	0	0	0	0	0	0	0	0	0	0	0	0	0	0	0	0	0	0	0	0	0	0	0	0	0	0	0
OTU_124	CAAGGTTTCCGTAGGTGAACCTGCGGAAGGATCATTATCGAACGCCTTTACTGGCTTCACTTGGCTGTGCGCCTTCGGGCTGCACGCCGTCCACACACACCGTGCACTCATCGGTGGGGCAACCCGCCGCATTACAAAACACTATGTCTCGAATGTAAAACATATAAACTTAAATACAACTTTCAGCAACGGATCTCTTGGCTCTCGCATC	2	4	13	0	30	0	0	0	0	0	0	0	1	0	0	0	0	1	6	115	90	52	45	6	0	62	5	0	0	0	0	0	0	7	1	1	14	19	32	23	46	17	5	2	0	0	1	0
OTU_125	CAAGGTTTCCGTAGGTGAACCTGCGGAAGGATCATTATTGAAATAAATAAAAAAAGTAGCCTGAGGCTGTTGCTGGCTCTTTGGAGTAATGTGCACGCCTCTTGCTATTTTGATATCTTCCTCCTGTGCACGAATTGTGGATTCCTTAGAAATTTTGGAGTCCATGTCTTTTTGATTCACACATTTGGATGTCTTTATACAGTTGCATGTAGCTCATTTTAATGAGTTATTATTAAATAAATACAACTTTCAACAACGGATCTCTTGGCTCTCGCATC	0	0	0	0	0	0	0	0	0	0	0	0	0	0	0	0	0	0	0	0	0	0	0	0	0	0	0	0	0	0	0	0	0	0	0	0	0	0	0	0	0	0	0	0	0	0	0	0
OTU_126	CAAGGTTTCCGTAGGTGAACCTGCGGAAGGATCATTACCAATTGGGCTCCGGCCCGGTCGAGATAGACCCTTGGCTTGATGGAACGCACACAATGTGACCCAGCCGGGGCACAGAACGCACCCAAACCCTTCTATCATGTTTAGTGTTGTCTGAGGAATGGTCGAATCTTCAAAACTTTCAACAACGGATCTCTTGGTTCTGGCATC	0	0	0	0	0	0	0	0	0	0	0	0	0	0	0	0	0	0	0	0	0	0	0	0	0	0	0	0	0	0	0	0	0	0	0	0	0	0	0	0	0	0	0	0	0	0	0	0
OTU_127	CAAGGTTTCCGTAGGTGAACCTGCGGAAGGATCATTAAAGATTCGAGGCTTCGGCCTTCACCTCTTCAGCTGTGCGCTCCGGCTGCACGCTGTCGAACTACACACACCTGTGCACCTTATCGGTTTCGGCCTCACAGCCGTCGCCGCTTTACATCTTACAACGTCAGTTCAGAATGTTTAAACTATAAAAGTAACAACTTTCAACAACGGATCTCTTGGCTCTCGCATC	0	0	0	0	0	0	0	0	0	0	0	0	0	0	0	0	0	0	27	38	111	4	3	7	0	0	0	0	36	0	0	0	0	0	0	0	21	10	28	10	33	11	62	44	80	12	77	4
OTU_128	CAAGGTTTCCGTAGGTGAACCTGCGGAAGGATCATTAAAGGTTCTTGACGCTCTGCGTCATTCCTGTCCTGCAGCTGTGCGCCCTCGGGCTGCACGCTGCGGAACGTCTCTCTCCGTGTGCACATATTCGGTTGGGGCACTCGTGCCTCTTCCGCCTTTTTACATCCAATTCCTGTCTTGCATGTTCAAAATTATAATCGTAACAACTTTCAACAACGGATCTCTTGGCTCTCGCATC	4	2	0	0	0	0	85	0	0	0	0	0	89	0	0	0	0	0	31	33	19	0	12	0	10	0	0	0	0	0	827	0	0	0	0	0	165	3	0	2	23	0	61	0	5	0	16	0
OTU_129	CAAGGTCTCCGTAGGTGAACCTGCGGAGGGATCATTACCGGAGTGCCCCGCGCACCGAAACCCCTTGCCGACGCGCCCCTTTTGCCTCGGCGGCGGCCACCCTCCCCCCTCCCCCGGGCGGGGCGGGCGGGCCACGCCGGAAGAGAACGCGGACGCCCTCGACCGTGCCGTCCGAGAGGAAGCCACGAAAAGTTGACAACCTGCGACAACGGATCTCTTGGCTCTGGCGTC	0	0	0	0	0	0	0	0	0	0	0	0	0	0	0	0	0	0	0	0	0	0	0	0	0	0	0	0	0	0	0	0	0	0	0	0	0	0	0	0	0	0	0	0	0	0	0	0
OTU_130	CAAGGTTTCCGTAGGTGAACCTGCGGAAGGATCATTAATGAAATTATGACTGGGGTTGTCGCTGGCCTATAAAACGGCATGTGCACGCTCCTTTCACAATCCACACACACCTGTGCACCTTCGCGGGGGTCTTCTCTCTTCGGAGAGGAGGCTCGCGTCCCTTTACACACCCTTTGTATGTCTTAAGAATGTCTACTCGATGTAATAAAACGCATCTAATACAACTTTCAACAACGGATCTCTTGGCTCTCGCATC	0	0	6	0	0	0	0	0	0	0	0	0	0	0	0	0	0	0	0	34	15	5	6	1	0	0	0	0	0	0	0	4	0	0	0	0	3	2	0	0	2	0	11	1	12	28	14	3
OTU_131	CAAGGTCTCCGTTGGTGAACCAGCGGAGGGATCATTAAAGAGTTGCAAAACTCCCAAACCATATGTTTACCTTACCCGTTTCGTTGCTTCGGCAGGCGGCTCTCCGGAGCCTTCGCCCTCTGGGTGCCTGCCGGAGTATCCAAAACTCTTGTTAATTACTGTTCTGTCTGAGTAAAACTTTAATAAGTTAAAACTTTCAACAACGGATCTCTTGGTTCTGGCATC	0	0	0	0	0	0	0	0	0	0	0	0	0	0	0	0	0	0	0	0	0	0	0	0	0	0	0	0	0	0	0	0	0	0	0	0	0	0	0	0	6	0	200	9	0	0	562	10
OTU_132	CAAGGTCTCCGTTGGTGAACCAGCGGAGGGATCATTACAGAGTCGTAAAACACTCCCAAACCATTGTGAACTTACCATTTGTTGCCTCGGCGGTCCCCTGCCGGATAGCGAGCTACCCTGTAGCGACCTACCCTGTAGCCCGCCGGTGGACATCTAAACTCTTGTTATTCTATGGATATCTGAGCGTCTTATTTAATAAGTTAAAACTTTCAACAACGGATCTCTTGGTTCTGGCATC	0	0	0	0	0	0	0	0	1	0	0	0	0	0	0	0	0	0	0	0	0	0	0	0	0	0	14	0	0	0	0	0	0	0	0	0	0	0	0	0	0	0	37	8	597	0	15	0
OTU_133	CAAGGTCTCCGTTGGTGAACCAGCGGAGGGATCATTACAGAGTTATACAACTCCCATACCATTTGTAAACTTTACTCAGTTATGCCTCGGCGTGAACTGCGTACGGAGGCAGAGTGGTGCTACCCTGTAGCGCTACCCTGTATCCCGCGCAGCCCGCCGGTGGTACACTAAACTCTTGTTTTATTTTATATTCTGAGCGTATTATTTTAATAATTAAAACTTTCAACAACGGATCTCTTGGTTCTGGCATC	0	0	0	0	0	0	0	0	0	0	0	0	0	0	0	0	0	0	0	0	0	0	0	0	0	0	7	0	0	0	0	0	0	0	0	0	0	0	0	0	0	0	2	0	9	0	0	0
OTU_134	CAAGGTTTCCGTAGGTGAACCTGCGGAAGGATCATTACCTTTCTGCCCTTCGGGGCACAGTGGGGGTCTATACTTGTATAGCCTCCATCTGCATCCTTGTCTTTTGCGTACTACATGTTTCCTCGGCGGGCTTGCCCGCCGGTTGGACCATTATAAACTCTTTGCAATTGCAATCAGCGTCTGAATAATTTTAATAATTACAACTTTTAACAACGGATCTCTTGGTTCTGGCATC	0	0	0	0	0	0	0	0	0	0	0	0	0	0	0	0	0	0	0	0	0	0	0	0	0	0	0	0	0	0	0	0	0	0	0	0	1	0	0	0	0	0	61	0	54	0	3	0
OTU_135	CAAGGTTTCCGTAGGTGAACCTGCGGAAGGATCATTACCAATCCCTGTGCAGCCTGGGCTCATACCTAGGCTGGATAGGCTTGATACTGCCCCTGTATTTTGCGCACTCATGTTTCCTTGGTGGGCTTGCCTGCCAAAAGGACTATACCATAACCTCTTTAATCTTGTATCAACGTCTGAATAATATAATTATTACAACTTTCAACAACGGATCTCTTGGTTCTGGCATC	0	0	0	0	0	0	0	0	0	0	0	0	0	0	0	0	0	0	2	4	0	0	0	0	0	0	0	0	0	0	0	0	0	0	0	0	4	7	0	6	2	0	93	82	45	19	7	22
OTU_136	CAAGGTTTCCGTAGGTGAACCTGCGGAAGGATCATTATCGAGTTCTGACTGGGTTGTAGCTGGCCTTCCGAGGCATGTGCACGCCCTGCTCATCCACTCTACACCTGTGCACTTACTGTGGGTTTACGGGTCGTGAAACGGGCTCGTTTATTCGGGCTTGTTGAGCGCACTTGTTTCCTGCGTTTATCACAAACTCTATAAAGTATCAGAATGTGTATTGCGATGTAACGCATCTATATACAACTTTCAGCAACGGATCTCTTGGCTCTCGCATC	2	4	305	80	35	2	4	4	31	6	6	0	13	0	4	1	6	0	31	81	30	9	5	8	0	9	47	1	0	0	39	11	50	2	1	2	6	23	40	11	15	0	16	25	12	18	14	1
OTU_137	CAAGGTTTCCGTAGGTGAACCTGCGGAAGGATCATTATCGAGTTTTGAAACGGGTTGTAGCTGGCCTTTCTAACCAGGAAGGCATGTGCACGCCTGGCTCATTCCACTCTTCAACCTCTGTGCACTTATTGTAGGTCGGTGGAAAGCTTGGAGCTTTTTTAATTAAAAGCCTTCAAGTTGGAAGCCTTCCTATGTTTTACTACAAACGCTTCAGTTATAGAATGTTTATCTTGCGTATAACGCATTTATATACAACTTTCAGCAACGGATCTCTTGGCTCTCGCATC	6	5	10	0	41	0	3	0	3	0	0	1	9	0	5	0	1	1	5	7	3	4	6	0	2	0	0	0	39	2	20	2	1	0	1	1	25	13	4	6	72	2	23	1	6	14	27	1
OTU_138	CAAGGTTTCCGTAGGTGAACCTGCGGAAGGATCATTATTGAAAACTAGGGTGTCCAATTTAACTTGGAACCCAACCTTCTCAATTCTAACTTTGTGCATCTGTATAATGGCGAAGCAGATCTTCGGATCTGTGAGCCTTCACTTACAAAACATCAGTCTATGAATGTAAAATTTTTATAACAAATAAAAACTTTCAACAACGGATCTCTTGGCTCTCGCATC	1	1	7	0	0	0	0	0	0	0	0	0	0	0	0	0	0	0	12	133	52	61	11	4	0	0	0	0	0	0	0	13	0	0	0	0	5	2	12	5	0	0	9	0	6	0	0	17
OTU_139	CAAGGTTTCCGTAGGTGAACCTGCGGAAGGATCATTACCGAGAGTTGCAGACTTTTGTCTGCCATCTCTTACCCATGTCTTTTGCGTACTACACGTTTCCTCGGCAGGTCCGCCTGCCGTTAGGACCCTTTAAACCATTTGCAGTTGCAGTCAGCGTCTGAAAAACATAATAATTACAACTTTCAACAACGGATCTCTTGGTTCTGGCATC	0	0	0	0	0	0	0	0	0	0	0	0	0	0	0	0	0	0	0	0	0	0	0	0	0	0	0	0	0	0	0	0	0	0	0	0	0	0	0	0	0	0	79	0	0	0	0	0
OTU_140	CAAGGTTTCCGTAGGTGAACCTGCGGAAGGATCATTATTGAATGAATCTAGAGTCGGTTGTAGCTGGCCCTCCGGGGCATGTGCACGCCTTCTCTTTCATCCACACACACCTGTGAACTCGTGAGACGGGAAGCTCCCTTGGGGCGGCCCGTCTGCTATATTATAAACTCATATATTGTAAAACGAATGTACACGATGTAAACACATCTTTAAACAAAGTTTCAACAACGGATCTCTTGGCTCTCGCATC	0	0	0	0	0	0	0	0	0	0	0	0	0	0	0	0	0	0	0	0	0	0	0	0	0	0	0	0	0	0	0	0	0	0	0	0	0	0	0	0	0	0	0	0	0	0	0	0
OTU_141	CAAGGTTTCCGTAGGTGAACCTGCGGAAGGATCATTAATGAATTGAAAGGGAGTTGATGCTGGCTGGGTCTCCTGGCATGTGCTCGCTCCCGACAATCTTATCCATACACCTGTGCACACTGTGAGGGCGTGAAAGCGCCCTTATTTTAACATACACCTTATATAGTAATCGCACGTGATCTGCGTCTTCTGGCGCTTAAATGAAAATACAACTTTTAACAACGGATCTCTTGGCTCTCGCATC	0	3	2	0	0	4	0	0	0	0	0	0	0	0	0	0	0	0	1	10	14	10	0	0	1	0	13	0	0	0	0	51	0	0	0	0	1	2	5	8	10	7	4	11	4	0	3	10
OTU_142	CAAGGTTTCCGTAGGTGAACCTGCGGAAGGATCATTACAGAGTTCATGCCCTTCGGGGTAGATCTCCCACCCTTGTGTATCATTATCGAATGTTGCTTTGGCGGGCTGCGTGCCTCGCGCGCCCGGATCTCGGTCCGGCCCGCCCGCCAGAGGACCCCTAAACTCTGAATGTTAGTGTCGTCTGAGTACTATTAAATAGTTAAAACTTTCAACAACGGATCTCTTGGTTCTGGCATC	0	0	13	0	0	0	2	0	21	0	0	0	0	0	0	0	0	0	0	1	57	3	0	1	1	0	244	0	84	11	0	0	0	0	0	0	0	8	5	1	4	0	75	14	188	14	889	28
OTU_143	CAAGGTTTCCGTAGGTGAACCTGCGGAAGGATCATTATTGAGATTGAAAAGAGTTGTCGCTGGCCTTCCGAGGCATGTGCACGCTCTGCTCATCCATCTACCCCTGTGCACCTATTGTAGAAGGGCCGAAAGGCTGTTCTATGTTTTTACAAACACTTTTAGTTCTGAATGTAACTTGCTATAAACGCATCTAATACAACTTTCAACAACGGATCTCTTGGCTCTCGCATC	0	0	0	0	0	0	0	0	0	0	0	0	0	0	0	0	0	0	0	0	0	0	0	0	0	0	0	0	0	0	11	0	0	0	0	0	0	3	0	0	3	0	0	0	0	0	0	0
OTU_144	CAAGGTTTCCGTAGGTGAACCTGCGGAAGGATCATTAAAGATTCGGGCTTCGGCCTACCCTCTTCAGCTGTGCGCTTCGGCTGCACGCTGTCGAAACTCTCACACCTGTGCACCTTTTCGGTTGCGGCGTCCGCGTCGCTTCCGCTTTTACGTCATACAACAGTCCAGAATGTAACAAACTATAAACGAAACAACTTTCAACAACGGATCTCTTGGCTCTCGCATC	0	0	0	0	0	0	0	0	0	0	0	0	0	0	0	0	0	0	0	0	0	0	0	0	0	0	0	0	0	0	0	0	0	0	0	0	0	0	0	0	0	0	0	0	0	0	0	0
OTU_145	CAAGGTTTCCGTAGGTGAACCTGCGGAAGGATCATTAATGAATGTTGAACCGGGTTGTTGCTGGCCTTCCGGGGCATGTGCACACCCTTCAATCTCATCCATCCCTGTGCACTCACTGTAGATGCCACTTATGTGGCGTCTATGTCTTTTCACACACTCTGCTTATACTATGAATGTGAACCAGATCTATATGATCTATATCTATACAACTTTTAGCAATGGATCTCTTGGCTCTCGCATC	0	0	14	0	24	0	1	0	0	0	0	0	25	1	3	0	10	0	8	41	255	7	6	6	0	0	0	0	0	0	0	4	36	0	10	0	11	5	80	2	99	25	1	0	2	0	11	0
OTU_146	CAAGGTTTCCGTAGGTGAACCTGCGGAAGGATCATTAACGAGTTTTGAAAGGGTTGTAGCTGGTCTCAATCTGAGGCATGTGCACGCCCTACTCATCCACTCTCAACCTCTGTGCACTTACTGTAGGTCGGTGAAAGGTTCGCTCTGCGAGCTGGAAGCCTTCCTATGTTTCACTACAAACGCTTCAGTTTTAGAATGTAACCTTGCGTATAACGCATCTATATACAACTTTCAGCAACGGATCTCTTGGCTCTCGCATC	6	12	6	14	16	4	0	7	0	0	12	2	0	0	0	3	1	0	4	16	12	0	7	10	2	0	0	26	151	41	0	12	1	0	12	0	8	15	1	34	103	11	14	7	20	5	26	39
OTU_147	CAAGGTTTCCGTAGGTGAACCTGCGGAAGGATCATTAACGCATCTCTGGCGGCGAGGGTGCGCCCTGCTCCGGACCGAAAGGCCGTGCAGCGGGCTAGCCCGGACCGCTCAACCTTTGCAAACCCACCGTGCACTTTTGTCGGCAGAGGGCTTTACGGCCCCGAGCCGGATCACAAACACTTTGTTAAACGAATGCAAGCGGACACTGAGCCGCCTAAACTTTAACAACTTTCAACAACGGATCTCTTGGCTCTCGCATC	0	0	3	0	0	0	0	0	19	0	0	0	0	0	0	0	0	0	0	2	7	0	0	0	0	0	0	0	8	0	0	0	2	0	0	0	0	0	6	0	1	0	0	0	11	0	2	0
OTU_148	CAAGGTTTCCGTAGGTGAACCTGCGGAAGGATCATTAGCGAAGCTCGGAATGCCAGTCCGGTACTGCAGCTGCCCAGCGATGGGATGTGCTCGTCTGGGCTGGTGTCCCTTCTCTATTCCACCCCACTGTGAACCAAGCGTGCGAGCAGAAGAGAGATCGGAAGCTCGCATGCTCACTTTAACATACCCCCGATTAAGTATCTGAATGTACCTTGCGTTAACTCGCACAAATACAACTTTCAACAACGGATCTCTTGGCTCTCGCATC	0	0	0	0	0	0	0	0	0	0	0	0	0	0	0	0	0	0	46	72	38	11	1	18	0	0	0	0	0	0	41	0	12	0	0	0	34	28	24	14	28	3	20	15	8	11	18	0
OTU_149	CAAGGTTTCCGTAGGTGAACCTGCGGAAGGATCATTAGCGAAGCGAACGCCCTCCCGGGGTTGTGCTGGCGCTCCTGCGCAACGTGCACGCCTCGGAGGGTTGTCCACCCTTCTCACACCTGTGCACACGTCTGGTCGGACCCGGCGCCTCGTGCGTCGACCGGCCGCCTTTCACAACAGCCATGTCAGAGTGTCGAAAGCTTTATGCGCTTGCGCAACCGAAAAACAACTTTTAACAACGGATCTCTTGGTTCTCGCATC	0	0	0	0	0	0	0	0	0	0	0	0	0	0	0	0	0	0	0	6	0	0	0	0	0	0	0	0	0	0	0	0	0	0	1	0	3	0	3	2	3	0	0	0	0	0	0	0
OTU_150	CAAGGTTTCCGTAGGTGAACCTGCGGAAGGATCATTACCGAGTGTTTGGATGCCCCTTTTCGGGGTGTCCGTCCTCCCATCCGTGTCTATTTGTACCCTGTTGCTTCGGCGGGCCCGCCCTTCGTGGCCGCCGGGGGGCTTCCCTGCCCCCGGGCCCGTGCCCGCCGGAGACCTCAACCATGAACACTGTCTGAAGGTTGCAGTCTGAGTACCGATACAGAAAATCGTTAAAACTTTCAACAACGGATCTCTTGGTTCCGGCATC	0	0	0	0	0	0	0	0	0	0	0	0	0	0	0	0	0	0	0	0	0	0	0	0	0	0	0	8	0	0	0	0	0	0	0	0	0	0	0	0	0	0	0	0	0	0	0	0
OTU_151	CAAGGTCTCCGTTGGTGAACCAGCGGAGGGATCATTATCGAGTTTATTCAACTCCCAAACCCTATGTGAACTTACCACTTGTTGCTTCGGCGGCGCTCCGGCGCTGCCGGGGGTATCAAACTCTTATTGTTTTTACAGCATTATCTGAGTGGCCGAAAGGCAAAAAACAAATGAATCAAAACTTTCAACAACGGATCTCTTGGTTCTGGCATC	0	0	0	0	0	2	0	0	0	0	0	0	0	0	0	0	0	0	0	0	0	0	0	0	0	0	0	0	0	0	0	0	0	0	0	0	2	0	0	0	0	0	0	0	0	0	0	0
OTU_152	CAAGGTTTCCGTAGGTGAACCTGCGGAAGGATCATTAGTGAACCTCTGATAGTTGAGCTGGCAATTAGTGTTGCATGTGCTCGCTCTCTCATCCTTTATACACCTGTGCACTCTTGAGGGGATTAGTAGGCTTTTGTAATGAGAGTTGAAACCCCCCTTCAACTACATACACCTTTATTTCAGTAATCGAATGTTCAAACGCTTAACAGCATTTAAATACAACTTTTAACAACGGATCTCTTGGCTCTCGCATC	0	0	0	0	0	0	0	0	0	0	0	0	0	0	0	0	0	0	0	0	0	0	0	0	0	0	0	0	0	0	0	0	0	0	0	0	0	0	0	0	0	0	0	0	0	1	1	0
OTU_153	CAAGGTTTCCGTAGGTGAACCTGCGGAAGGATCATTAGTGAATATTAGGACGTTCAATTTAACTTGAAGTCCGAACTCTCACTTTCTAACCCTGTGCATTTGTTTTGGCTAGTAGGATATTTCGGTATCCGAACACCTCTTCATTTACAAACACTAAGTCTATGAATGTTTAAATTTTATAACAAAATAAAACTTTCAACAACGGATCTCTTGGCTCTCGCATC	0	0	0	0	0	20	0	0	0	0	0	0	0	0	0	0	0	0	0	0	0	0	0	0	0	0	0	0	0	0	0	0	0	0	0	0	0	0	0	0	0	0	0	0	0	0	0	0
OTU_154	CAAGGTTTCCGTAGGTGAACCTGCGGAAGGATCATTACAACAAGGTTCCCTGGCCCTCGAAGCTTCGGCGGAGGGGTGCTACAGCCTGACTTTATACCCACCCTTTGCCTATGTGTACCCCTATTGCTTCCCTCGGCGGGTTCGCCCGCCGACAGGAACCAACTAAACCCTTTGCATTATACATTTAACACTTCCGATACAAAACTAAATTATTACAACTTTTAACAATGGATCTCTTGGTTCTGGCATC	1	0	0	0	0	0	0	15	0	0	0	1	0	0	0	0	0	0	0	0	0	0	0	0	1	22	5	0	0	0	0	0	0	0	0	0	0	0	0	0	0	0	6	0	0	0	4	0
OTU_155	CAAGGTTTCCGTAGGTGAACCTGCGGAAGGATCATTAACGTATCTCTGACGGCGAGGGTGCGCCCAGCTCCGTACCGAAAGGACGTGCAGCGGGCGAGCCTGAGCCGCTCAACCTTTGCAAACCCACCGTGCACTTTTGTCGGCAGAGGGCCCCAGTGGCCCCGAGCCGGATCACAAACTCCAAGTTTGATTTGAATGTGAAGCGGACAAGTGCCGCCTAAACTTTAACAACTTTCAACAACGGATCTCTTGGCTCTCGCATC	1	0	4	0	0	0	29	0	0	0	0	0	0	0	0	0	0	0	5	1	10	0	0	0	1	0	29	0	0	0	122	0	0	0	8	0	3	7	0	0	3	0	1	0	2	0	1	0
OTU_156	CAAGGTCTCCGTAGGTGAACCTGCGGAGGGATCATTACTGAGTGAGGGAGCAATCCCGACCTCCAACCCTTTGTGAACGCATCATGTTGCTTCGGGGGCGACCCTGCCGCTTTCGCGGCATTCCCCCCGGAGGTCATCAAAACACTGCATTCTTACGTCGGAGTAAAAAGTTAATTTAATAAAACTTTCAACAACGGATCTCTTGGTTCTGGCATC	0	5	6	0	0	4	0	0	0	2	0	0	0	0	0	0	0	0	0	7	12	0	0	0	4	18	0	0	0	0	0	0	0	0	0	0	0	2	0	0	3	0	0	0	0	3	0	0
OTU_157	CAAGGTTTCCGTAGGTGAACCTGCGGAAGGATCATTAACGAGTCGTTACGGGGTTGTTTGCTGGCTTCTGTCACGGGAGCATGTGCACGCCTCGCATCCACTTCAACCTCACCTGTGCACTTCAGAGGACCTCTTCGGTCTTCTTTCACACAAACCACACAATGTCATAGTAGAACGTTTTTGTTATTAAACAATACAACTTTCAACAACGGATCTCTTGGCTCTCGCATC	0	0	0	0	0	0	0	0	0	0	0	0	0	0	0	0	0	0	0	0	0	0	0	0	0	0	0	0	0	0	0	0	0	0	0	0	0	0	0	0	0	0	0	0	0	1	0	0
OTU_158	CAAGGTTTCCGTAGGTGAACCTGCGGAAGGATCATTAATGAGTCTTTGAAGTGGGTTTGATGCTGGTCTTTCGAGGCATGTGCTCGCCCTATTCTCATCCACTCACACCTGTGCACCTTACGTTTAAGAAGTGGTTGTTGCCTCCCTTCGGGTTGGCAGGTTAGGGAAACCTAGCTATGGCCCTTCTTTGCGTTACTTTACACAAACTCTTGAATGTCATAGAATGTATATTGGCCTACGGGCTTTAATTTAAATACAACTTTCAACAACGGATCTCTTGGCTCTCGCATC	3	2	12	3	0	3	8	0	0	0	0	0	4	0	1	1	0	0	4	11	9	5	0	1	5	0	1	0	0	0	0	2	0	0	0	0	24	9	17	17	19	1	66	6	23	0	10	4
OTU_159	CAAGGTTTCCGTAGGTGAACCTGCGGAAGGATCATTACCGAGTGTTTGGGCGCCCCTTCTCGGGGTGTCCGTCCTCCCATCCGTGTCTATTTGTACCCTGTTGCTTCGGCGGGCCCGCCCTCTGTGGCCGCCGGGGGGCTTCCCTTGCCCCCGGGCCCGTGCCCGCCGGAGACCTCAACCATGAACACTGTCTGAAGGTTGCAGTCTGAGTACCGATAATAAAAATCGTTAAAACTTTCAACAACGGATCTCTTGGTTCCGGCATC	0	0	0	0	0	0	0	0	0	55	0	0	0	0	0	0	0	0	0	0	0	0	0	0	0	0	0	0	0	0	0	4	0	0	0	0	0	0	0	0	0	0	0	0	0	0	0	0
OTU_160	CAAGGTTTCCGTAGGTGAACCTGCGGAAGGATCATTATTGTAGGGACTCCGGTCCCCTCAAGATGCAACCCGTGCCTTTTTTGTAGCCCGTAACGTTTCCTCGGCAGCCCCGCTGCCAGCGAGGACCCCCCCAAACCAAACCTGCAATCTCAGTAAAAAATTCAGAAACCCCCCAAAATTTTAAAACTTTCAACAATGGATCTCTTGGCTCTGGCATC	0	0	0	0	0	0	0	0	0	0	0	0	0	0	0	0	0	0	0	0	0	0	0	0	0	0	0	0	22	0	0	0	0	0	0	0	0	0	0	0	0	0	27	2	268	19	471	16
OTU_161	CAAGGTTTCCGTAGGTGAACCTGCGGAAGGATCATTAATGAATTTAGATTGAACCATAGGCGAAAGCCAGTGGTTCTTCTTTCATATCCATAACACCTGTGCACTGTTGGATGCTTGCATCCACTTTTAAACTAAACATTATTGTAACAAATGTAGTCTTATTATAACATAATAAAACTTTCAACAACGGATCTCTTGGCTCTCGCATC	0	6	0	0	0	0	0	0	12	0	2	0	0	0	0	0	0	0	0	1	0	0	0	0	0	0	6	0	0	0	0	0	0	0	0	0	0	0	0	0	6	0	0	0	1	7	0	0
OTU_162	CAAGGTCTCCGTTGGTGAACCAGCGGAGGGATCATTGCTGGAAGCGCCGCAAGGTGCACCCAGAAACCCTTTGTGAACTTATACCTACATCGTTGCCTCGGCGCTGGCTGCCTCTCCCTTGTGGAGGGGGCCCTAAACCTCTGCCCCTCGGGGCTCTGGCGCAGGACAGCAGGCCCGCCGGTGGCCTACTTAACTCTTGTTTTTACTGAGTAACTTCTGAGTAAAGCTTCTAAATAAATTAAAACTTTTAACAACGGATCTCTTGGTTCTGGCATC	0	0	0	0	0	0	0	0	0	0	0	0	0	0	0	0	0	0	0	0	0	0	0	0	0	0	0	0	0	0	0	0	0	0	0	0	0	0	0	0	0	0	0	0	0	0	0	0
OTU_163	CAAGGTTTCCGTAGGTGAACCTGCGGAAGGATCATTAGCGAAGTCCGGAATGCGCGCGAGGTGCTGAGCTGCCCAGCAATGGGATGTGCTCGCCCTTGTGTGTGTCCCTTCACTATCCACCCCACTGTGAACCAAGTGTGCGAGCCGAAGAGAGATCGGAAGCTCGCATGCAACTCTTAACATACCCCAATGAAGTATCAGAATGTACCTTGCGTTAACTCGCACAAATACAACTTTCAACAACGGATCTCTTGGCTCTCGCATC	0	0	0	0	0	0	0	0	0	0	0	0	0	0	0	0	0	0	7	77	42	6	0	7	0	15	76	0	0	0	0	0	22	0	0	0	22	0	0	4	8	12	185	21	228	138	297	125
OTU_164	CAAGGTCTCCGTAGGTGAACCTGCGGAGGGATCATTACTGAGTGAGGGCCTTCGGGCTCGACCTCCAACCCTTTGTGAACACAACTTGTTGCTTCGGGGGCGACCCTGCCGTTTCGACGGCGAGCGCCCCCGGAGGCCTTCAAACACTGCATCTTTGCGTCGGAGTTTAAGTAAATTAAACAAAACTTTCAACAACGGATCTCTTGGTTCTGGCATC	0	0	0	0	0	0	0	0	0	0	0	0	0	0	0	0	0	0	21	5	0	0	0	0	0	2	0	0	0	0	0	0	0	0	0	0	0	0	0	0	0	0	4	0	18	0	28	0
OTU_165	CAAGGTTTCCGTAGGTGAACCTGCGGAAGGATCATTACCGAGTGAGGGCCCTCTGGGTCCAACCTCCCACCCGTGTCTATCGTACCTTGTTGCTTCGGCGGGCCCGCCGTTTCGACGGCCGCCGGGGAGGCCTTGCGCCCCCGGGCCCGCGCCCGCCGAAGACCCCAACATGAACGCTGTTCTGAAAGTATGCAGTCTGAGTTGATTATCGTAATCAGTTAAAACTTTCAACAACGGATCTCTTGGTTCCGGCATC	0	0	0	0	0	0	0	15	0	0	0	6	0	0	0	1	0	0	12	0	0	0	0	0	0	0	0	0	0	0	8	0	0	2	0	0	0	0	0	0	1	0	0	0	0	7	0	0
OTU_166	CAAGGTTTCCGTAGGTGAACCTGCGGAAGGATCATTAAAGATTCTCTCAGCTGTGCGCTATTTAGGCTGCACGCTGTGAATTACACACACCTGTGCACTTCGGTTGCCCTCGGGCTTCCGCTTTACATCAAACTACTGTTCAGAATGTACAAAACTATAAAGTAACAACTTTCAACAACGGATCTCTAGGCTCTCGCATC	0	0	0	0	0	0	0	0	0	0	0	0	0	0	0	0	0	0	0	0	0	0	0	0	0	0	0	0	0	0	0	0	0	0	0	0	0	0	0	0	0	0	0	0	0	0	0	0
OTU_167	CAAGGTTTCCGTAGGTGAACCTGCGGAAGGATCATTAATGAGTTTGAATGGGTTGTTGCTGGCCTTTCGAGGCATGTGCACGCCTTTCTCAATCCAACCAACACCTGTGAACTTATGGGGAAGATGAAGAGTGACGCTGGATAACGGCTGATCTCTAAGTCCTCTCTTCTTTACACCAAACTAAAGTTATAGAACGTCCTTTGCTTAATGCAAAACAAATACAACTTTCAACAACGGATCTCTTGGCTCTCGCATC	0	0	1	0	0	0	0	0	0	0	0	0	0	0	18	0	0	0	5	14	8	0	4	0	0	0	0	0	0	0	0	0	0	3	0	0	19	0	1	4	3	0	1	0	0	0	2	0
OTU_168	CAAGGTTTCCGTAGGTGAACCTGCGGAAGGATCATTAGTGAATAATAGGGTGTCTAATTTAACTTAGAACCCGACCTTCTCACATCTAACCCTGTGCATCTGTATTAATGGCGAGCAATCTTCGGATTGTGAGCCTTCACTTTATAAACACTAGTCTATGAATGTATTTAATTTATAACAAATAAAAACTTTCAACAACGGATCTCTTGGCTCTCGCATC	7	9	0	0	0	0	0	0	0	0	0	0	0	0	0	0	0	0	2	16	7	5	1	0	0	0	0	0	0	0	0	0	0	0	0	0	2	2	0	0	0	0	0	0	0	0	0	0
OTU_169	CAAGGTTTCCGTAGGTGAACCTGCGGAAGGATCATTAATGAATGAATGTAGAGTTGGTTGTAGCTGGCCTCCCCGAGGCATGTGCACACCTTCTCTTTCATCCACACACCCCTGTGCACTTGTGAGACGGAGGCATATTCCTTTAATTAGGATGGTCCCCGTCTTCTATCACATAAAATCTAATTTATTTAAAACTGAATGTAATTGATGTAACGCATCTAATACAAAGTTTCAACAACGGATCTCTTGGCTCTCGCATC	0	0	0	0	0	0	0	0	0	0	0	0	0	0	0	0	0	0	3	0	0	0	0	0	0	0	0	0	0	0	6	0	0	0	0	0	15	0	5	0	1	0	38	0	26	0	36	3
OTU_170	CAAGGTTTCCGTAGGTGAACCTGCGGAAGGATCATTACCGAGTGCTGGGTCCTTCGGGGCCCAACCTCCCACCCGTGCTTACCGTACCCTGTTGCTTCGGCGGGCCCGCCTTCGGGCGGCCCGGGGCCTGCCCCCGGGACCGCGCCCGCCGGAGACCCCAATGGAACACTGTCTGAAAGCGTGCAGTCTGAGTTGATTGATACCAATCAGTTAAAACTTTCAACAATGGATCTCTTGGTTCCGGCATC	0	0	0	0	0	0	0	0	0	0	0	0	0	0	0	0	0	0	0	0	0	0	0	0	0	0	0	0	0	0	0	0	0	0	0	0	0	0	0	0	0	0	0	0	0	0	0	0
OTU_171	CAAGGTTTCCGTAGGTGAACCTGCGGAAGGATCATTAAAGATTCGAGCTTCGGCTCTAACCTTTCAGCTGTGCGCTTCGGCTGCACGCTGTAAACTCTCACACCTGTGCACCTTTTCGGTTGCGGCGCTCGCGTCGCTTCCGCTCTACATCTTACAACAAGTCTAGAATGTACAAACCATATAAAATACAACTTTCAACAACGGATCTCTTGGCTCTCGCATC	0	0	0	0	0	0	0	0	0	0	0	0	0	0	0	0	0	0	0	0	17	0	0	0	0	0	0	0	0	0	0	0	0	0	0	0	0	0	35	0	0	0	64	26	55	265	42	5
OTU_172	CAAGGTTTCCGTAGGTGAACCTGCGGAAGGATCATTACTGAGTGAGGGCCCTCTGGGTCCAACCTCCCACCCGTGTTTATTGTACCTTGTTGCTTCGGTGCGCCCGCCTCACGGCCGCCGGGGGGCTTCTGCCCCCGGGTCCGCGCGCACCGGAGACACTATTGAACTCTGTCTGAAGATTGCAGTCTGAGCATAAACTAAATAAGTTAAAACTTTCAACAACGGATCTCTTGGTTCCGGCATC	0	1	9	0	84	0	0	0	0	14	0	0	0	0	0	0	0	0	0	0	0	5	0	0	0	0	0	0	72	0	0	0	0	0	0	0	5	0	0	0	16	0	9	0	2	0	5	2
OTU_173	CAAGGTTTCCGTAGGTGAACCTGCGGAAGGATCATTATCGAGTTATTGAAACGGGTTGTAGCTGGCCTTTCCGAGGCATGTGCACGCCCTGCTCATCCACTCTCACACCTGTGCACTCATTGTGGGTTTCTGGAGGCGACGCGGGGTTTTGGCTCTGTGGAGTTTCTGGGGCCTACGTTTTATTACAAACTCTTCAGTGTGTTAGAATGTTCACTGCGATGTAACGCATCCATATATATAACTTTCAGCAACGGATCTCTTGGCTCTCGCATC	0	2	0	0	0	0	0	2	0	0	0	0	0	0	0	0	0	0	1	7	0	0	16	0	0	0	0	0	18	0	11	0	0	0	14	0	0	5	3	7	135	3	3	1	1	3	0	0
OTU_174	CAAGGTCTCCGTAGGTGAACCTGCGGAGGGATCATTACTGAGTGAGGGGCTCCGGCCCCAGACCTCCAACCCATTGTTATCCGACACTGTTGCCTCGGGGGCGACCCGGCCTTCGGGCGTCGGGGCCCCCGGTGGACCCATCAACTCTGCATCTTTGCGTCTGAGTAAATATTGAATCAATCAAAACTTTCAACAACGGATCTCTTGGTTCTGGCATC	0	0	0	0	0	0	0	0	0	0	0	0	0	0	0	0	0	0	0	0	0	0	0	0	0	0	0	0	0	0	0	0	0	0	0	0	0	0	0	0	0	0	1	2	40	0	193	0
OTU_175	CAAGGTCTCCGTTGGTGAACCAGCGGAGGGATCATTACAGAGTTATCCAACTCCCAACCCATGTGAACTTATCTCTTGTTGCCTCGGCGCAAGCGACCCGGGCCCAGCCCGGGGCGCCCGCCGGCGGACACACCAAACTCTGTTATCTTCGTTGATTATCTGAGTGTCTTATTTAATAAGTCAAAACTTTCAACAACGGATCTCTTGGTTCTGGCATC	2	0	0	0	0	0	16	0	0	0	0	0	0	0	0	0	0	0	0	0	0	0	0	0	8	0	0	0	0	0	0	0	0	0	0	0	0	0	0	0	0	0	0	0	0	0	0	0
OTU_176	CAAGGTTTCCGTAGGTGAACCTGCGGAAGGATCATTAATGAATTTAAACGCAAGGTTGTCGCTGGCCTATTCGGCATGTGCACGCCTTGTAAATTCATCCATACACCTCTTGTGCACTTTTCATAGATTGACGTTACGGTGGATTGCCTATGGCGATTCCGCTAGTCTCTCTGTGTATTTTTATAAACTTCAGTATATGAATGTATACCTGCGATAAAACGCATTTAAATACAACTTTCAGCAACGGATCTCTTGGCTCTCGCATC	0	0	7	0	0	0	0	0	0	0	0	0	0	0	0	0	0	0	6	54	4	6	1	2	0	0	0	0	0	0	1	0	16	0	0	0	16	20	28	18	16	7	9	0	2	0	7	0
OTU_177	CAAGGTCTCCGTTGGTGAACCAGCGGAGGGATCATTACAGAGTTGCAAAACTCCCAACCCTTTGTGAACCAACCTACCAGCTGCTCCGGCGGCGAAACTCTTTATATTAATATCTCTGATTATTTATTTAATAAGTTAAAACTTTCAACAACGGATCTCTTGGTTCTGGCATC	4	0	1	0	0	0	0	0	0	0	0	0	0	0	0	0	0	0	66	1	0	0	27	0	0	0	0	0	0	0	101	0	0	0	0	0	58	0	0	0	3	11	0	0	0	0	1	0
OTU_178	CAAGGTTTCCGTAGGTGAACCTGCGGAAGGATCATTATCGAGTTTTGAAGTGGGTCTTTGAGCTGGCTTCTTGTGAAGCATCGTGCTCGGGCCCCGCTCCATCCACTCAACTCATGTGCACTTTCGATAACGCGGTCTCGTTTGGTGGTGACCATTCATTTGGGCATCGGAGGCCGCGGCGTCGTCTTATCACAAACTTATTACAATGGTTTTGTAGAATGTGAATACTCGCAAGGGTAGAAACACAGTACAACTTTCAACAACGGATCTCTTGGCTCTCGCATC	3	0	12	7	3	0	0	0	0	0	0	0	83	0	0	0	0	0	64	13	11	19	0	1	0	0	0	0	0	0	88	7	4	0	0	0	18	0	1	5	1	0	3	0	0	0	0	3
OTU_179	CAAGGTTTCCGTAGGTGAACCTGCGGAAGGATCATTAATGAATTTTAATGAATGGGGTTGTCGCTGGCCTACTTGTAGGCATGTGCACGCTTCATTTCATCCCATCTTCATACCACTGTGCACTTCTCATAGGTCGGATTGTGGAGCTGCTTTGTTGCGGCGAAGGAGTCCTTCCTATGTGTTTTACAATAAACTTGTCTGTTTTAGAATGTTACTGTCATGCATGAATGCATATAATACAACTTTCAGCAACGGATCTCTTGGCTCTCGCATC	6	0	0	0	2	0	0	0	0	0	0	0	3	0	0	0	0	0	51	46	34	11	1	1	0	0	0	0	0	0	7	0	0	0	0	0	380	32	18	14	5	7	12	0	0	3	0	0
OTU_180	CAAGGTTTCCGTAGGTGAACCTGCGGAAGGATCATTAACGAGTTTTAATTGACCGATTAGAGTTGAGCTGGTTAACCCAGTTAACAAGTGCTCTTTTAATCGACCAGTCCACTCATTACTTAACACTTGTGAACTTATCTATTATAAACATTATAACTTGTCATTGGAACGTTTGATTATTAAAAGTTAATACAACTTTCAACAACGGATCTCTTGGCTCTCGCATC	0	3	2	21	0	0	0	0	0	0	0	0	0	0	0	0	0	2	0	16	5	0	0	0	0	0	0	0	0	0	0	0	0	0	0	0	0	3	4	7	5	3	1	0	0	0	0	0
OTU_181	CAAGGTTTCCGTAGGTGAACCTGCGGAAGGATCATTACCGAGTGAGGGCCCTCTGGGTCCAACCTCCCACCCGTGTTTATCGTACCTTGTTGCTTCGGCGGGCCCGCCTCACGGCCGCCGGGGGGCATCCGCCCCCGGGCCCGCGCCCGCCGAAGACACACAAACGAACTCTTGTCTGAAGATTGCAGTCTGAGTACTTGACTAAATCAGTTAAAACTTTCAACAACGGATCTCTTGGTTCCGGCATC	0	0	0	0	0	0	0	0	0	0	0	0	0	0	0	0	0	0	0	0	0	0	0	0	0	0	0	0	0	0	0	0	0	0	0	0	0	0	0	0	0	0	4	0	0	0	0	0
OTU_182	CAAGGTTTCCGTAGGTGAACCTGCGGAAGGATCATTATTGAAATATCAGAGACGGGTTGTCGCTGGCCTCGACAGAGGCATGTGCACGCCTGGATCGATCTTCATACACCTGTGCACCTCCTGTAGGGCGCGGAGGGGACTCGTCCTCTCTCGAGCTCTACGCCTTTTACACACCCCGAATGTATCAGAATGTCTTATGACTCTGCCGTCACACGCAGAAGAATTAAATACAACTTTCAACAACGGATCTCTTGGCTCTCGCATC	2	0	3	0	0	0	0	0	0	0	0	0	0	0	0	0	0	0	8	13	9	10	30	0	0	0	0	0	0	0	6	0	0	0	0	0	19	2	9	9	4	0	5	0	0	0	0	0
OTU_183	CAAGGTTTCCGTAGGTGAACCTGCGGAAGGATCATTAAAGATTCTGAGCCATCGCGCTCTCCTTCCTTCAGCTGTGCGCTTCGGCTGCACGCTGTCGGATAAAATCTCTCACACCTGTGAACCTTTCGGGGGCGCTTTTTTGCGCTTCCGCTTTACATGAAACTCCAGTTTAGAATGTAATATACTATAAAAGTAACAACTTTCAACAACGGATCTCTTGGTTCTCGCATC	0	0	2	0	0	0	0	0	0	0	0	0	0	0	0	0	0	3	5	15	26	0	35	0	13	0	0	0	0	0	1	10	0	0	9	0	6	1	2	5	3	0	1	0	0	0	0	0
OTU_184	CAAGGTTTCCGTAGGTGAACCTGCGGAAGGATCATTATTGAATTCAACGCGAAGTTGTGCTGGCTTGTCAAGAGCATGTGCACGCGACGCATATATTCAACCACCTGTGAACCTATTGTAGATCTGAGAATATTTCTCAAGGAAACTTGGACGTGGAGCTTGTTGGCCTTTGTTTAAGAGGTCAACTGCTCTTGCTTCTCAGGTCTATGTTTCTACATACCCCATAGCATGTTATAGAATGTTACAAATGGCTTATAAGCCTTTAAACTTATACAACTTTCAACAACGGATCTCTTGGCTCTCGCATC	0	0	0	0	0	0	0	0	0	0	0	0	0	0	0	0	0	0	3	0	0	0	0	0	0	0	0	0	0	0	0	0	0	0	0	0	0	0	0	0	0	0	0	0	0	0	0	0
OTU_185	CAAGGTTTCCGTAGGTGAACCTGCGGAAGGATCATTAATGAAAAAAGAAAGGTCGCGGCTGTGCTGGCTTCATCGCATGTGCACGTCGCTTCCGATCCCACTTCACACCCCTGTGCACCTCTGCGTGGGGCGTCGGTCACGGCGCCCCGCGTTTTTATACCACACACACCACGTATGTCTTCAGAATGTCTACTTGCGATAAAAAGCAAATCAAATACAACTTTCAACAACGGATCTCTTGGCTCTCGCATC	0	0	2	0	0	0	0	0	0	0	0	0	0	0	0	0	0	0	0	5	0	0	0	0	0	0	0	0	0	0	0	0	0	0	0	0	0	0	4	3	0	0	0	0	0	0	0	0
OTU_186	CAAGGTTTCCGTAGGTGAACCTGCGGAAGGATCATTATCAATTATAGGCGGCAGCAATGCCACTATACACCCTTTGTCTTTTGCGTACTGTATGTTTCCTCGGTGGGCTCGCCCGCCGATAGGACATTTTAAAACCTTTTGTAATTGCAATCAGCGTCAGAAATAACTATAATAGTTACAACTTTCAACAACGGATCTCTTGGTTCTGGCATC	0	0	0	0	0	0	0	0	0	0	0	0	0	0	0	0	0	0	0	0	0	0	0	0	0	0	0	0	0	0	0	0	0	0	0	0	0	0	0	0	0	0	49	39	50	32	113	23
OTU_187	CAAGGTTTCCGTAGGTGAACCTGCGGAAGGATCATTATTGAATGAAGCCTCTGGCAAGAGGGGTTGTAGCTGGCTTCCTTTAAGGGGGGGGTATGTGCACACCTGTCTGTCACTTGTTTCTTCATTTCTCCACATTGTGCACATTTTGTAGGCAGCCTTGGTAAGGATGTCTATGTTTTATATATATATGCAATATGCTTGTAATGAATGTTATAAAAACAATAATACAACTTTCAACAACGGATCTCTTGGCTCTCGCATC	0	0	0	0	0	0	0	0	0	0	0	0	1	0	0	0	0	0	1	0	0	0	0	0	0	0	0	0	0	0	0	0	0	0	0	0	0	0	0	0	0	0	0	0	0	0	0	0
OTU_188	CAAGGTTTCCGTAGGTGAACCTGCGGAAGGATCATTAATGATTAACTGTCTGTCGAGCTTGCTCACAGACTTATCATATCCATAACACCTGTGCACTTGTCGGATGGCTTAGTGAAGACCGCAAGGTTGGATCTATCCATCTACTTTACATAACAATTTAGTAACAAATGTAGTCTTATTATAACATAATAAAACTTTCAACAACGGATCTCTTGGCTCTCGCATC	0	0	0	0	0	0	0	0	0	0	0	0	0	0	0	0	0	0	0	8	3	0	0	0	0	0	0	0	0	0	0	3	0	0	0	0	0	0	0	0	0	0	1	0	0	0	0	0
OTU_189	CAAGGTTTCCGTAGGTGAACCTGCGGAAGGATCATTATCGTAGGGGCCTCGCCCCCTTCGAGATAGCACCCTTTGTTTATGAGCACCTCTCGTTTCCTCGGCAGGCTCGCCTGCCAACGGGGACCCACCACAAACCCATTGCAGTACAAGAAGTACACGTCTGAACAAAACAAAACAAACTATTTACAACTTTCAACAACGGATCTCTTGGTTCTGGCATC	0	0	0	0	0	0	0	0	0	0	0	0	0	0	0	0	0	0	0	0	0	0	0	0	0	0	0	0	0	0	0	1	0	0	0	0	0	0	0	0	0	0	0	0	0	0	0	0
OTU_190	CAAGGTTTCCGTAGGTGAACCTTCGGAAGGATCATTACCATGTCAACGCACCGCGAGCGTTGCCGCATCGGATGGACATGTCCTCCCCGAATACACTGCGGCAGCACCCACGGTCTGCGTGCTTCACCCTTGAATTTGAGCACCGTTTCGTTTCCTCGGCGGGTCCGCCCGCCAGCGAGGACACCCCAAACGCTTTGCAGTAGCAGTTTTTGTCTGAACAAACATACCAATAATCAAAACTTTCAACAATGGATCTCTTGGTTCTGGCATC	0	0	0	0	0	0	0	0	0	0	0	0	0	0	0	0	0	0	0	0	0	0	0	0	0	0	0	0	0	0	0	0	0	0	0	0	0	0	0	0	0	0	142	9	1	0	32	0
OTU_191	CAAGGTTTCCGTAGGTGAACCTTCGGAAGGATCATTATAGTGATATAAAAAAAAAAGGTAATGTAGTCGTCACAAAGTTGGCGCACTACATTCTCCCAACACCCTTGACTTTGAGCACCTTCGTTTCCTCGGCGGGTTCGCCCGCCAGCAGAGGACGCATCCAAACTCTTTGTAATAGCAATTCTTGTCTGATAAAAACATACCAATAATCAAAACTTTCAACAATGGATCTCTTGGTTCTGGCATC	0	0	0	0	0	0	0	0	0	0	0	0	0	0	0	0	0	0	0	0	0	0	0	0	0	0	0	0	0	0	0	0	0	0	0	0	0	0	0	0	0	1	49	0	0	0	0	0
OTU_192	CAAGGTTTCCGTAGGTGAACCTGCGGAAGGATCATTATTGAAGTTGCTGAGGGGTTGCTGCTGGCTCTCTGGAGCATTGTGCACGCCCTTCTCACTTTACCTTCATCCACCTGTGCACACACTGTAGATCTCGGATACCTCTCGGCTGGATTTATCTGGCCGGCTAGGATTGCTGCTCTTCACTGGGCTTCAATCCGATTTCCGGGTTCTATGTCCTTCTCACATACTCTAAGTAATATCATAGAATGTATCATGGGTCGTATGACCTTTACAATTATAATACAACTTTCAACAACGGATCTCTTGGCTCTCGCATC	0	0	0	0	0	0	0	0	0	0	0	0	0	0	0	0	0	0	0	0	0	0	0	0	0	0	0	0	0	0	0	0	0	0	0	0	1	0	1	0	0	0	0	1	0	0	2	0
OTU_193	CAAGGTTTCCGTAGGTGAACCTGCGGAAGGATCATTATCGTATATCTGGCGGCGCAGGGTGCGCCCCGCTCCGGCCCCCGCGGCCGTGCAGCGGGTGCGCCCGAGCTGCTCAACCCACAAACCCACCGTGCACTCTTGTCGGCGGAGGGCCCCCCAGGGGCCCCGAGCCGGATCACAGACTCCAAACGATAAAGAATGTGAAGCGGACGTTGTGCCGCCCAAAACTAAAAACAACTTTCAACAACGGATCTCTTGGCTCTCGCATC	0	0	0	0	0	0	28	0	0	0	0	0	0	0	0	0	0	0	0	0	0	0	0	0	0	0	0	0	0	0	7	2	0	0	0	0	0	0	0	0	0	0	0	0	0	0	0	0
OTU_194	CAAGGTTTCCGTAGGTGAACCTGCGGAAGGATCATTATTGAATACGAATTGGTTCTGATGCTGGCCTCTAGGGGCATGTGCTCGTTCCGAATCTATTTATCTTCTCTTGTGCACCTCTTGTAGCCCTTGCAAAAAGTTAAAGTGAACCTCTCGCAGCGATGCGGTTTGGGGGACTTTGAGCGCGTCAAGCCTCATTCCCCTGCTTGCTTTCTCTTCTTCAAGGTGCTATGTTTTCATATACACTATTCAAGTTACAGAATGTCTTTTAAAGATTGCGCAAGCAGTCATTAAACCTATACAACTTTCAGCAACGGATCTCTTGGCTCTCCCATC	0	0	0	0	0	0	0	0	0	0	0	0	0	0	0	0	0	0	0	0	0	0	0	0	0	0	0	0	0	0	0	0	0	0	0	0	0	0	0	0	0	0	0	0	0	0	0	0
OTU_195	CAAGGTTTCCGTAGGTGAACCTGCGGAAGGATCATTAACGAGTTTTTGAAACGGGTTGTCGCTGGCTTCTAAACAGAAGCATGTGCACGCCTGACTCAATCCACTCTCAAACCACTGTGCACTTACTGTAGGCTTGGTTTTTGAAGAATGCGAAAGCGTTCAGATAGGGCCTTGCCTATGTTTTTACAAACGCTTCAGTCATAGAATGTCATTCGCGTTTAACGCAATAAATACAACTTTCAGCAACGGATCTCTTGGCTCTCGCATC	0	1	1	0	0	0	0	0	0	0	4	0	11	0	0	0	0	0	2	1	0	4	2	0	0	0	0	0	152	0	0	0	21	0	0	0	7	1	0	0	5	0	3	0	1	0	5	0
OTU_196	CAAGGTTTCCGTAGGTGAACCTGCGGAAGGATCATTACATTCAGTAGCCCAGCTACTTGTTTACACCCTTGTTTTTTTGCGTACCTATCGTTTCCTCGGCGGGCTTGCCTGCCGGTTGGACAACTTTATAACCTTTTTAAATCTTCAATCAGCGTCTGAACAATATACAATAATTACAACTTTCAACAACGGATCTCTTGGTTCTGGCATC	0	0	0	0	0	0	0	0	0	0	0	0	0	0	0	0	0	0	0	0	0	0	0	0	0	0	0	0	0	0	0	0	0	0	0	0	0	3	0	0	0	0	63	10	31	12	30	30
OTU_197	CAAGGTCTCCGTTGGTGAACCAGCGGAGGGATCATTGCTGGAACAAACGCCCTCACGGGTGCTACCCAGAAACCCTGTGAACTATACTTAATCGTTGCCTCGGCATTGGTTGACTTCGAACGAAGTCCCTTTTGTAAAAGAAAGGAGCCGACCGGCCGACGGCCCCTATAAACTCTTGTTTTTGTATTATCTTCTGAGTAAACAACTATAAATGAATCAAAACTTTCAACAACGGATCTCTTGGTTCTGGCATC	0	0	0	0	0	0	0	0	6	0	0	0	0	0	0	0	0	0	3	0	0	0	0	0	0	0	0	0	0	0	0	0	0	0	0	0	0	0	7	0	1	0	10	0	114	9	201	7
OTU_198	CAAGGTTTCCGTAGGTGAACCTGCGGAAGGATCATTATTGAATACGAATTGGTTCTGATGCTGGCCTCCAGGGGCATGTGCTCGTTCCGAATCTATTTATCTTCTCTTGTGCACCTCTTGTAGCCCTTGCAATAAAAGTTAAAGTGAACCTCTCGCAGCGATGCGGTTTGGGGGACTTTGAGCCGCAGCAATGCCTCATTCCCCTGCCTTGCTTTCTCTTCTGTTCAAGGTGTCTATGTTTTCATATACACTATTCAAGTTACAGAATGTCTATTAAAGATTGCGCAAGCAGTCATTAAACCTATACAACTTTCAGCAACGGATCTCTTGGCTCTCCCATC	0	0	0	0	0	0	0	0	0	0	0	0	0	0	0	0	0	0	0	0	0	0	0	0	0	0	0	0	0	0	0	0	0	0	0	0	0	0	0	0	0	0	0	0	0	0	0	0
OTU_199	CAAGGTTTCCGTAGGTGAACCTGCGGAAGGATCATTACATGAAATCGGGGCGATTGTAGCTTGCTACTCTAACGCCTGTCTGAACCCATGTCTTTTGCGTACTACTTGTTTCCTCGGCGGGCTTGCCCGCCGATTGGACACCCTTTAAACTCTTTTGTAATTGCAATCAGCGTCTGAAAACTATAATAGTTACAACTTTCAACAACGGATCTCTTGGTTCTGGCATC	0	0	0	0	0	0	0	0	0	0	0	0	0	0	0	0	0	0	0	0	1	0	0	0	0	0	0	0	0	0	0	0	0	0	0	0	0	0	0	0	0	0	6	0	231	0	2	0
OTU_200	CAAGGTTTCCGTAGGTGAACCTGCGGAAGGATCATTATTAAATGCGAAGCCTCACGGCCTAGCTTTATAATCCCTTATTACACCTGTGCACCTTATTGTCTTCGGACAATTTACTACAAACATCAGTGTAACGAATGTAAAGTATTATAATCAATACAACTTTCAACAACGGATCTCTTGGCTCTCGCATC	6	0	0	0	0	0	0	0	0	0	0	0	0	0	0	0	0	0	0	34	4	0	12	0	0	0	0	0	0	0	0	0	0	0	0	0	0	0	0	0	0	0	16	24	9	1	6	0
OTU_201	CAAGGTTTCCGTAGGTGAACCTGCGGAAGGATCATTAACGAGTTCTTGAGACGGGGCTGCAGCTGGGTCCTTCTGGGCCAGAGTGCTCGCCTTGCTCAAATCCACTCTCAAACACCTGTGCATCTTTTTCTGAGGGATCTCTGGGGGCGATGCCCTTGGCTTCTCGAGGAAACCCTTTACACAAAAAACCCATTTGTATTTTGATTGTATGTAAATTGATGTTAATGTAAACACAACTTTCAACAACGGATCTCTTGGCTCTCGCATC	1	1	0	0	0	0	0	0	0	0	0	0	0	0	0	0	0	0	34	13	18	8	1	0	0	0	0	0	0	0	20	14	17	0	0	1	13	3	1	2	10	2	4	6	0	0	7	17
OTU_202	CAAGGTTTCCGTAGGTGAACCTGCGGAAGGATCATTATCGAGTTCTTGAAATGGGTTGTAGCTGGCCTTCCGAGGCATGTGCACGCCCTGCTCAATCCACTCTACACCTGTGCACTTACTGTAGGTTTCTTGGTTGCGTTGGGTCTCTTCACTGGGGCTCGGCAAAGCCGAGGGGCTTATGTCTTACTACAAACTATAAAGTAAATGAATGTATACCGCGTCTAACGCATCTATATACAACTTTCAGCAACGGATCTCTTGGCTCTCGCATC	0	0	0	0	0	0	0	0	0	0	0	0	0	0	0	0	0	0	3	4	2	0	0	0	0	0	0	0	0	0	0	0	0	0	0	0	0	0	1	2	1	0	0	2	0	0	1	0
OTU_203	CAAGGTTTCCGTAGGTGAACCTGCGGAAGGATCATTACAGAGTTCATGCCCGAAAGGGTAGACCTCCCACCCTTGTGTATTATTACTTTGTTGCTTTGGCGAGCTGCCTTCGGGCCTTGTATGCTCGCCAGAGAATACCAAAACTCTTTTTATTAATGTCGTCTGAGTACTATATAATAGTTAAAACTTTCAACAACGGATCTCTTGGTTCTGGCATC	3	2	3	0	0	0	0	112	23	0	6	0	3	0	0	0	0	0	4	0	5	0	18	0	5	8	0	3	6	23	1	0	0	1	0	0	1	3	1	0	8	24	3	22	2	0	0	0
OTU_204	CAAGGTTTCCGTAGGTGAACCTGCGGAAGGATCATTAACGTATCTCTGGCGTGCGACCCGCGCCCTGCTCCCTCCGAAAGGCGGTGCAGCGGGCCCGTGGCCGTCGTCAAACCTTCATAAACCACTGTGAACCTTTGCGGCAGAGGCTGCAGGCGAGAGCCCGCACGCCAAAACCGTACCCACAAACCCTAGTAACAAGAATGTCAAAGCGACTCTGTCGCCCATTAAACATAACAACTTTCAACAACGGATCTCTTGGCTCTCGCATC	0	0	0	0	0	0	0	0	0	0	0	0	0	0	0	0	0	0	12	27	10	6	24	1	0	0	0	0	0	0	0	4	0	0	0	0	30	24	4	11	100	19	0	0	0	0	0	0
OTU_205	CAAGGTCTCCGTTGGTGAACCAGCGGAGGGATCATTACAGAGTTTTCTAAACTCCCAACCCATGTGAACTTACCACTGTTGCCTCGGCGGCGCCCTACTCCCTAGGGGGTTGCGGGACCGCCGGTGGAATACCAAACTCTTTTGAATTCTTAGCACTTCTGAGTTAAAAACATAATAAGTTAAAACTTTCAACAACGGATCTCTTGGTTCTGGCATC	0	0	2	0	0	0	0	0	0	0	0	0	0	0	0	0	0	0	0	8	0	4	8	0	0	0	0	34	112	0	0	0	0	0	9	0	0	0	0	0	5	0	11	19	2	18	0	0
OTU_206	CAAGGTTTCCGTAGGTGAACCTGCGGAAGGATCATTATCGAAAGAAAAGGTCTTTCGGGTTGTTGCTGGCCTCCCTCGGGGGGCATGTGCACGCCCGTCGGGCCGTATCCTTCTCTACCCCTGTGCACCTCTGCGTGGGTCCGTCGGCGTGAGCCTTCGGATCCGCGTCTTATCTATAAACCCACGTATGTCTTCAGAATGTCTAATGCGATAAAAAGCATCTTATACAACTTTCAACAACGGATCTCTTGGCTCTCGCATC	0	0	1	0	0	0	0	0	0	0	0	0	0	0	0	0	0	0	0	18	12	0	0	0	0	0	0	0	0	0	0	0	0	0	0	0	4	1	2	0	5	0	7	0	0	0	0	0
OTU_207	CAAGGTTTCCGTAGGTGAACCTGCGGAAGGATCATTTGATGAGTTTGAAACAGGACTTGATGCTGGCTTACTCCAAAGCATGTGCTCAGTTCTACTCATTCCACTTAACACCTGTGCATTTTCAAAGTTGTAGTCCTCCGTAATGGGAGTCGTGTCTTGTAATGAGATGCTGGGACTACTCTTTGCCCTTTATCACAAACATTATCATTGTCTTGTAGAATGTTAATAGCCTAAGGGCTTAATTTAATACAACTTTCAACAACGGATCTCTTGGCTCTCGCATC	4	0	2	3	0	0	0	0	0	0	0	0	0	0	0	0	0	0	31	12	70	12	1	1	0	0	0	0	0	0	22	0	3	0	0	0	51	7	4	5	6	0	24	0	4	0	2	0
OTU_208	CAAGGTTTCCGTAGGTGAACCTGCGGAAGGATCATTAACCTTTCAAATCAGGGTGCGGCGCGGCCCCCGAGGAGCGGAAACAATCCTTGGGAGGTATGCGGGGGCTTCGAGCCCCCCATTTACGCACGCACGACTGCCATCCTTACTTTACGAGCACCTTCTGTTCTCCCTCGGCGGGGCAACCTGCCGTTGGAACCGAATAAACTCTTTTTGCATCTAGCATTACCTGTTCCGAAACAAACAATCGTTACAACTTTCAACAATGGATCTCTTGGCTCTGGCATC	0	0	0	0	9	0	0	10	5	0	0	0	3	0	0	0	0	0	0	1	0	0	0	0	0	0	5	0	0	0	0	0	0	0	0	0	0	0	0	1	0	0	0	0	0	0	0	0
OTU_209	CAAGGTTTCCGTAGGTGAACCTGCGGAAGGATCATTATCGAGTTTTGAAGTGGGCTTGATGCTGGTGTCTTCACGACGCATGTGCTCAGCCCCGCTCTCAAATCCACTCTACACCTGTGCACTTTCAAAGTTTGTAGTCCTCCGTAATGGGAGCCGCAAATCATTTATGGTTTGCTGGGGCTGCACTTTGCCCTTTATCACAAACTATATGCATTGTCTTGTAGAATGTCAAGCCTCTTAGTGGGCGAAACTTAATACAACTTTCAACAACGGATCTCTTGGCTCTCGCATC	0	3	0	0	4	0	53	7	0	0	0	0	10	0	0	0	0	0	7	17	5	3	0	1	6	0	0	1	1	0	21	0	0	0	0	0	18	4	7	2	21	1	61	0	26	6	14	0
OTU_210	CAAGGTTTCCGTAGGTGAACCTGCGGAAGGATCATTATTGAATTTGAAAAGAGTTGTAGCTGGCCTTCCGAGGCATGTGCACGCTCTAATCAATCCATTTACACCTGTGCACCTTTGAGGTTGTTGTCTCCCTCTTCACGGAGGAGCAGCGGGTAACACTGCTGAGGCTTCGCCTTTCTTACACAAACTCTTAAAGTTAATGAATGTCTTCTTGCTTAACGCAATTAAATACAACTTTCAACAACGGATCTCTTGGCTCTCGCATC	0	0	0	0	0	0	0	0	0	0	0	0	0	0	0	0	0	0	20	3	14	7	0	0	0	0	0	0	0	0	23	0	0	0	0	2	31	0	14	2	0	1	2	0	1	0	0	0
OTU_211	CAAGGTTTCCGTAGGTGAACCTGCGGAAGGATCATTATCGAGTTTTGAAAGGGGTTGTAGCTGGCCTTCTTTGGCACCGTGCACGCCCTGCTCATCCACTCTACACCTGTGCACTCACTGTAGGTTTCAAAGGTGACGCGAGTTTCGGCTCGTGGAGCTTTTGGGCTTACGTTTCACTATAAACGCTTTAGTATCAGAATGTGTATCGCGATGTAACGCATCTATATACAACTTTCAGCAACGGATCTCTTGGCTCTCGCATC	0	0	0	0	0	0	0	0	0	0	0	0	0	0	0	0	0	0	0	0	0	0	0	0	0	0	0	0	0	0	0	0	0	0	0	0	0	0	0	0	0	0	0	0	0	0	0	2
OTU_212	CAAGGTTTCCGTAGGTGAACCTGCGGAAGGATCATTATTGAATTTTGAAGCGGGGTTCTTGAGCTGGCACTGCAGGTGCTCAGAGCCTCCATTCATTCCAATTCAACCCCTGTGCACTTTTGAGAACCGATAAGTTGGGTACGGAGCACGGTTCATTTCCTTTTTTGGGTTGAACTTAGTGAAGTGTCCGCTTTCGTGTTTCTTATTACAAACTCTATATATTGTTTTGTAGAATGTATCGCCTTTGATTAGGCAAAGTCTAAATACAACTTTCAACAACGGATCTCTTGGCTCTCGCATC	3	11	24	10	26	3	0	0	2	0	27	9	2	2	0	1	0	3	9	21	9	3	14	5	0	0	2	0	60	23	24	15	25	4	5	3	12	11	20	12	25	1	2	8	2	3	9	0
OTU_213	CAAGGTTTCCGTAGGTGAACCTGCGGAAGGATCATTATTGAATACGTTTTGGTTCTGAGCTGGCGTTCGCGCACTGTGCTCGTCCATACTATTTATCTTCTCTTGTGCACATTTTGTAGTCTCCAAAGTCGAAAAGTGAACCCTCTCGCAGCAATGCGGTTTGGGGGACTAGAGCTAACACCTCTTTCCCCTGCCTTGCTTTTTCTTCTTTCGATGGCTATGTTTTCATATACACTATAAAGTTACAGAATGTCTATTAACGATCCTTAAAAACGATCATTAAACCTATACAACTTTCAGCAACGGATCTCTTGGCTCTCCCATC	0	0	0	0	0	0	0	0	0	0	0	0	0	0	0	0	0	0	0	0	0	0	0	0	0	0	0	0	0	0	0	0	0	0	0	0	0	0	0	0	0	0	0	0	0	0	0	0
OTU_214	CAAGGTTTCCGTAGGTGAACCTGCGGAAGGATCATTATCGAGTTTTGAAGCGGGGTTGTAGCTGGCCAAAAAAATAAAGGCATGTGCACACCTCAGCTCTCATCCACTCTCAAACCCCTGTGCACTTATCGTAGGCTTGGTGGGATGGGCTGACCTTCGCAGGTCGGCCTTGAAAGCCTCGCCTATGTCTTATTACAAACGCTTCAGTTCAGAATGTAATCAAGTTGCTTTAATGCAAATTAAATACAACTTTCAGCAACGGATCTCTTGGCTCTCGCATC	1	1	0	0	0	0	0	0	0	0	0	0	0	0	6	3	5	0	1	20	2	2	3	0	0	0	0	0	0	0	17	3	7	0	2	0	0	0	2	0	1	0	5	0	1	5	0	0
OTU_215	CAAGGTTTCCGTAGGTGAACCTGCGGAAGGATCATTAATGAATTTTTGAAGGGGTTGTAGCTGGCCCGCGAGGGCATGTGCACGCCCCGTTCAATCCATTCTACCCCTGTGAACCACACTGTAGGGATCGAGGGCCGTGAGGCCTGCTTTCCCTATGTCATTTTACAAACTCTGTAGTGTCAGAATGTCACCTGCGTATAACGCATCTTATACAACTTTCAGCAACGGATCTCTTGGCTCTCGCATC	6	0	0	0	15	0	0	0	0	0	0	0	0	0	0	0	0	0	0	5	0	0	0	0	0	0	0	0	0	0	10	0	22	0	0	0	10	1	17	0	6	0	0	0	0	21	0	0
OTU_216	CAAGGTTTCCGTAGGTGAACCTGCGGAAGGATCATTACAGAGTTCATGCCCTTCGGGGTAGACCTCCCACCCTTTGTATACATTGCCTTTGTTGCTTTGGCGGATCGCCTTTTTTGGCCACCGGCTTCGGCTGGTGCGTGTCCGCCAGAGAACCTAAACCCTGTTTTACAGTGTCGTCCGAGTACTATATAATAGTTAAAACTTTCAACAACGGATCTCTTGGTTCTGGCATC	0	0	0	0	0	0	0	0	0	0	0	0	0	0	0	0	0	0	0	0	0	0	0	0	0	0	0	0	0	0	0	0	0	0	0	0	0	0	0	0	0	0	0	0	0	0	0	0
OTU_217	CAAGGTTTCCGTAGGTGAACCTGCGGAAGGATCATTAATGAATTTTGAAAGGGGTTGTAGCTGGCCGTCTCTTTGGGGCGGCATGTGCACGCCCTGATCACTATCCATCTCACACACCTGTGCACACACTGTAGGTTGGCTTGTGATTGGAGCTTACAGTCTTCATTGACTTTGCTCTGGTTGGAGGCCCTCCTATGTATTATCACAAACTACTTCAGTTTAAAGAATGTACTCTTGCGTCTAACGCATTTAAATACAACTTTCAGCAACGGATCTCTTGGCTCTCGCATC	0	1	9	0	7	3	0	0	6	0	2	0	4	0	0	1	2	0	9	41	23	1	2	0	0	0	4	0	0	5	33	7	39	1	1	0	1	7	3	5	7	0	3	1	0	1	4	0
OTU_218	CAAGGTTTCCGTAGGTGAACCTGCGGAAGGATCATTATTGTAACTGGCGGAGCGCGATTAGGCCCTGCTCGAGGCGACTCTGAGCGGGCCTTGTCGGTGCCCTTCGCTTTGTCCTTCACACACCCTGTGCACCTTTCTTCGCGGAGGGTTAGCGGTGGATAACGCTGCGAGCCCCCGTGGATACAAACTCTAATCGTAACCCTGTATGTCGTTTCTGATTGAAACATTTTGTAACAACTTTCAACAACGGATCTCTTGGCTCTCGCATC	0	0	0	0	0	0	0	0	0	0	0	0	0	0	0	0	0	0	51	14	4	3	10	0	0	0	0	0	0	0	77	0	0	0	3	0	57	4	5	1	10	0	36	0	2	0	4	0
OTU_219	CAAGGTCTCCGTTGGTGAACCAGCGGAGGGATCATTACAGAGTTGAATCAAACTCCCAAAACCCCATGTGAACATACCTTGCGTTGCCTCGGCAGGGCCGCGCCTCACCCCTCCGCGGGCCGGGCGCGGGGCACCCTGCCGGCGGCCTACCGAACTCTTGCTTTGCATTGCAATTCTGAACGTATGATGAACTGAATCAGTTAAAACTTTCAACAACGGATCTCTTGGCTCTGGCATC	0	0	0	0	0	1	0	0	0	0	0	0	0	0	0	0	0	0	0	5	0	0	0	0	0	0	0	0	1	0	0	0	0	0	0	0	1	0	0	0	23	0	0	0	0	0	48	0
OTU_220	CAAGGTTTCCGTAGGTGAACCTGCGGAAGGATCATTATCGAGTTTTGAAAGGGGCTGTAGCTGGCCTTCCGAGGCATGTGCACGCCCCGCTCATCCACTCTCTCTACACCTGTGCACGTTTTGCGGGCGGGAGGGCGCAAGCCCTTTTGCCCGTGTCTCACACACACACACACCTGGTAACAGAATGTATAACACCGCGTTCAGTCGCGTTATCATAATACAACTTTCAACAACGGATCTCTTGGCTCTCGCATC	0	0	0	0	0	0	0	0	0	0	0	0	0	0	0	0	7	0	0	33	2	5	0	0	0	0	0	0	10	0	11	0	0	0	0	0	1	6	0	3	7	0	10	10	7	28	26	48
OTU_221	CAAGGTTTCCGTAGGTGAACCTGCGGAAGGATCATTAATGAATTAAACAACAAAGTTGTCGCTGGCTTCTTACGAGGCATGTGCACATTTTGTTAATTCATCCACATACCTCTGTGCACCCTTCATAGATTGGCAAACGGTGGGTTCATCCTGCTCAGTAGTCTCTCTGTGTATTCAATAAACATATTTGTATCAGAATGTCTATTTGCGATAATCGCATTGAAATACAACTTTCAGCAACGGATCTCTTGGCTCTCGCATC	0	0	0	0	0	0	0	0	0	0	0	0	0	0	0	0	0	0	1	0	0	0	0	0	0	0	0	0	0	0	0	5	0	0	0	0	1	0	2	0	1	0	5	0	2	2	0	0
OTU_222	CAAGGTTTCCGTAGGTGAACCTGCGGAAGGATCATTATTGAATTCCAATTGGGTGAGATTGCTGCTGGCTCTCGGGCATGTGCACATCTCATTCATTTACCTCTCACCTCTGTGCACTTTTCACAGGACAGCTGGTGGCTGTGGGCTTCATTGACCATGGCTGCAGGTTGCCTTGTGTGCTTTAAAAACTCAAAAATAAGTTTAGAATGTTTATTGTGTATCCACACATTTAAATACAACTTTCAGCAACGGATCTCTTGGCTCTCGCATC	0	0	0	0	0	0	0	0	0	0	0	0	0	0	0	0	0	0	0	0	0	0	0	0	0	0	0	0	1	0	0	0	0	0	0	0	4	0	0	0	1	0	0	0	0	0	0	0
OTU_223	CAAGGTTTCCGTAGGTGAACCTGCGGAAGGATCATTAACGAATTAAACGAACGTCTTCGGTTGAGCTGGCCTTCGGGCATGTGCCCGCCGAAGTACGCTTTTCCAAATTCCAACACCTGTGCACCTTTGTAGTTCTCTTCTGTTCTTCTTGGTTCGGGGCCGATAAACCGCAAGGGGAAGGCTTCGACGAAGGGAGAAGAGGAGGAACTATGTATTTCATACCCCAACCAATACAGACCATAGAATGTAACAAAGTCGACTTGTGGGCTGAGGCGTTAAACAACCTCGTCCCTTGACGCAAAACAAAACTATATACAACTTTCAACAACGGATCTCTTGGCTCTCGCATC	0	0	0	0	0	0	0	0	0	0	0	0	0	0	0	0	0	0	0	0	0	0	0	0	0	0	0	0	0	0	0	0	0	0	0	0	0	0	0	0	0	0	0	0	0	0	0	0
OTU_224	CAAGGTTTCCGTAGGTGAACCTGCGGAAGGATCATTATCGAGTTTGAAAGGGGTTTGCAGCTGACTCTCCGGAGTATGTGCTCGCCTCGCTCATCCACTCTACACCTGTGCACTATCTGTGGGCTTCGGCCTACGTCTTCACACAAACAATATGTATCAGAATGTAACACCGCGTCTAACGCAATAATACAACTTTCAACAACGGATCTCTTGGCTCTCGCATC	0	0	0	0	0	0	0	0	0	1	0	0	0	0	0	0	0	0	0	0	0	0	0	0	0	0	0	0	0	0	0	0	0	0	0	0	0	0	0	0	0	0	0	0	0	0	0	0
OTU_225	CAAGGTTTCCGTAGGTGAACCTGCGGAAGGATCATTAATGAACCTTTGAGGGTTGAGCTGGCGATTAACTTCGCATGTGCTTGCCCTCTCAATCTTTATACACCTGTGCATCTCTGAGGGGACAGTAGGCATAACCTTTTTGGTAATGTCGAGATCCCCTTTTAACATACACTTTATTTATTTAAGAATGTTCAAACGCTTAACAGCATTTAAATACAACTTTTAACAACGGATCTCTTGGCTCTCGCATC	0	0	0	0	0	0	0	0	0	0	0	0	0	0	0	0	0	0	0	0	0	0	0	0	0	0	0	0	0	0	0	0	0	0	0	0	0	0	0	0	0	0	0	0	0	0	0	0
OTU_226	CAAGGTTTCCGTAGGTGAACCTGCGGAAGGATCATTACAGAACGACCTCGGTCGATCTCAATCCTCGCTGTGCGGCTTCGGCCTGCACGCTTGGAATCCACACACCTGTGCACTTCGTTCGGGGTTCGCCTCGTTCGCCACACACACTTATTTCGTCTCGAATGTCTTTACTATACAATACAACTATGAGCAACGGATCTCTTGGCTCTCGCATC	1	3	17	0	0	4	0	0	6	0	0	0	15	0	12	0	0	8	0	28	20	13	2	0	0	0	0	0	0	0	16	0	12	0	0	0	21	15	19	32	80	2	20	18	36	4	29	0
OTU_227	CAAGGTTTCCGTAGGTGAACCTGCGGAAGGATCATTAATGAATTTTAGGACGTTCTTTTTAGAAGTCCGACCCTTTCATTTTCTTACACCGTGCACACACTTCTTTTTTACACACACTTTTAACACCTTAGTATAAGAATGTAATAGTCTCTTAATTGAGCATAAATAAAAACAAAACTTTCAGCAACGGATCTCTTGGCTCTCGCATC	0	0	0	0	0	0	0	0	0	0	0	0	0	0	0	0	0	0	0	0	0	0	0	0	0	0	0	0	0	0	0	0	0	0	0	0	0	0	0	0	0	0	0	0	0	0	0	0
OTU_228	CAAGGTTTCCGTAGGTGAACCTGCGGAAGGATCATTAATAAATGGCGAAAGCTTTCTATTATCCATAACACCTGTGAACTATTTGCCTTCGGGCACTCAACCAAACATAATGTAATGAATGTAATCTACTATAAATAAATATAACTTTCAACAACGGATCTCTTGGCTCTCACATC	1	1	0	0	0	0	0	0	0	0	0	0	0	0	0	0	0	0	1	22	1	2	1	0	0	0	0	0	0	0	0	0	0	0	0	0	0	0	9	0	0	0	10	20	4	4	3	0
OTU_229	CAAGGTTTCCGTAGGTGAACCTGCGGAAGGATCATTACAGAGTGAGGCGCAAGCCTAAACTCCCCACCCTTTTTTACCTGTTGCTTTGGCAGATGCAAGTCTGCCAGGCTTAAACTCTGTGTTTTGTTGTCTGAGTGTGGCTTTTGGAATGTTAAAACTTTCAACAATGGATCTCTTGGCTCTGGCATC	0	0	0	0	0	0	0	0	0	0	0	0	0	0	0	0	0	0	0	0	0	0	0	2	0	0	0	0	0	0	0	0	0	0	0	0	0	0	0	0	0	0	0	0	0	0	0	0
OTU_230	CAAGGTTTCCGTAGGTGAACCTGCGGAAGGATCATTAATGAATGAACTTGGGCAAAGTTGTCGCTGGCCTCAGCAATGGGGCATGTGCACGCTTTGTTCATCCACCCTTCACACCACTGTGCACTTCTCATGGGTCGGGTTGCGTCTGAAATATGGCAAAGCCCTTCTCATGTGTTTTAACCACACACTATACAAGTTTTAGAATGTAACAATCATGCATCAATGCATATAATACAACTTTCAGCAACGGATCTCTTGGCTCTCGCATC	0	0	0	0	0	0	0	0	0	0	0	0	0	0	0	0	0	0	4	7	4	0	1	0	0	0	0	0	0	0	1	0	0	0	0	0	1	0	9	0	4	0	0	0	0	0	0	0
OTU_231	CAAGGTTTCCGTAGGTGAACCTGCGGAAGGATCATTAACGAGTTTTGAAAGGGGTTGTCGCTGGCCTTTCACGAGGCATGTGCACACCCTGCTCATCCACTCTCAACCTCTGTGCACTTATTGTAGGTCGGTGGAAGGCTCGCAAGAGCTGGAAGCCTGCTTATGTTTTACTACAAACGCTTCAGTTATAGAATGTTTACTTGCGTATAACGCATTTATATACAACTTTCAGCAACGGATCTCTTGGCTCTCGCATC	0	0	0	0	0	5	0	0	0	0	0	1	0	0	0	0	0	0	24	106	43	26	14	34	0	0	0	0	0	0	0	0	0	0	0	0	25	17	19	12	32	24	31	18	49	84	90	77
OTU_232	CAAGGTTTCCGTAGGTGAACCTGCGGAAGGATCATTACCGAGTGAGGGCCCTCTGGGTCCAACCTCCCACCCGTGTTTATTTTACCTTGTTGCTTCGGCGAGCCTGCCTTCGGGCTGCCGGGGGGCATCTGCCCCCGGGTCCGCGCTCGCCGGAGACACCTTGAACTCTGTCTGAAGATTGTAGTCTGAGACAAAATATAAATTATTTAAAACTTTCAACAACGGATCTCTTGGTTCCGGCATC	0	0	0	0	45	6	0	0	1	0	0	0	0	0	0	0	8	0	0	4	0	7	0	0	1	7	1	0	0	86	0	0	0	0	0	0	0	0	0	0	0	0	0	0	0	0	0	0
OTU_233	CAAGGTCTCCGTAGGTGAACCTGCGGAGGGATCATTACAGAGTTTTTAACTCCTAAAACCATGTGAACTTACCACTGTTGCCTCGGTGGAAGGTGCCCGAAAGGGTGCTGGAAGCCGGCGGACATCTAAACTCTTGTTAATTTTTGTTATTCTGAATCAAACTAAGAAATAAGTTAAAACTTTCAACAACGGATCTCTTGGTTCTGGCATC	0	0	2	0	0	0	0	0	0	0	0	0	0	0	0	0	0	0	0	1	0	0	0	0	0	0	0	0	0	0	0	0	0	0	0	0	0	4	0	0	3	0	66	21	179	3	12	3
OTU_234	CAAGGTTTCCGTAGGTGAACCTGCGGAAGGATCATTAACGAATGTACTCCCGGGGGGTTGTGCTGGCGCTCTCGGGCGCATGTGCACGCCTCTCGAGGTATGTCTCCTCACACCTGTGCACGAAGCCCGTCGGACGTCAAGGTGGCTCGCGCCTCCTGTCCGACGCTTTCACACCAGCTTAGTATGTACGTCGAATGCTTATTGCGCACGCGCAACCTAAATACAACTTTTAACAACGGATCTCTTGGTTCTCGCATC	8	10	40	24	0	9	0	0	0	0	0	0	6	0	18	0	0	13	24	12	67	13	0	0	0	0	1	0	0	0	0	0	14	0	0	0	44	27	106	53	39	39	2	0	36	3	5	0
OTU_235	CAAGGTTTCCGTAGGTGAACCTGCGGAAGGATCATTATTGAATTGCATGAGGTTTTGATGCTGGCTTCGAAAGGAGCATGTGCTCGGCCTTAATCCAATCAACCACTGTGCACTTATTTCGTGAAGATGTGGTCTCCCCGTTTGCGCGGGAGCAGCTGCTCGAGAGGGCGGCCGGGGTTATGTCTTCATCGAACTTACAAACAACTGTATTGTCTTGTGAATGTAAAAAAGTTAATAAATACAACTTTCAACAACGGATCTCTTGGCTCTCGCATC	49	17	20	0	46	4	5	0	0	0	0	0	95	3	0	0	1	2	24	57	23	14	7	9	0	0	0	0	3	0	132	21	3	1	9	5	20	5	3	7	4	0	8	0	0	0	0	8
OTU_236	CAAGGTTTCCGTAGGTGAACCTGCGGAAGGATCATTACCTAGAGTTGCGGGCTCTGCCTGCCATCTCTTACCCATGTCTTTTGAGTACCTTCGTTTCCTCGGTGGGTTCGCCCGCCGGTTGGACAACACTTAAACCCTTTGTAATTGAAATCAGCGTCTGAAAAAACTTAATAGTTACAACTTTCAACAACGGATCTCTTGGTTCTGGCATC	0	0	0	0	0	0	0	0	0	0	0	0	0	0	0	0	0	0	0	0	0	0	0	0	0	0	0	0	0	0	0	0	0	0	0	0	0	0	0	0	0	0	12	25	40	0	14	0
OTU_237	CAAGGTTTCCGTAGGTGAACCTGCGGAAGGATCATTATCGAGTTTTGAACGGGTTGTTGCTGGCCTCATACGGGGCATGTGCACGCCTGACTTCATCCACTCTTCAACCTCTGTGCACTTATTGTAGGCTAGTGTGAAAGGTTGCATTCATTTGCGACTGGAAGCCTGTCTACGTTTTACTACAAACGCTTCAGTTATAGAATGTTTATCTGCGTATAACGCATTTATATACAACTTTCAGCAACGGATCTCTTGGCTCTCGCATC	0	0	1	0	0	0	4	0	0	0	0	0	3	0	1	2	0	2	1	20	20	6	6	0	0	0	0	0	0	0	0	0	0	0	0	0	3	3	3	5	12	5	4	0	5	0	16	0
OTU_238	CAAGGTTTCCGTAGGTGAACCTGCGGAAGGATCATTACAGAATGAAAAGTGCTTAACTGCATTTTTTCTTACACATGTGTTTTTCTTTTTTTGAAAACTTTGCTTTGGTAGGCCTTCTATATGGGGCCTGCCAGAGATTAAACTCAACCAAATTTTATTTAATGTCAACCGATTATTTAATAGTCAAAACTTTCAACAACGGATCTCTTGGTTCTCGCATC	0	0	3	0	0	0	0	0	0	0	0	0	0	0	0	0	0	0	0	0	0	0	0	0	0	0	0	0	0	0	1	0	0	0	0	0	0	0	0	0	0	0	0	0	0	0	0	0
OTU_239	CAAGGTCTCCGTAGGTGAACCTGCGGAGGGATCATTACAAGTTGACCCCGGCCCTCGGGCCGGGATGTTCACAACCCTTTGTTGTCCGACTCTGTTGCCTCCGGGGCGACCCTGCCTCCGGGCGGGGGCCCCGGGTGGACATTTCAAACTCTTGCGTAACTTTGCAGTCTGAGTAAATTTAATTAATAAATTAAAACTTTCAACAACGGATCTCTTGGTTCTGGCATC	0	2	0	0	0	0	0	0	0	0	0	0	0	0	0	0	0	0	0	10	0	0	25	0	0	0	0	0	0	10	11	0	0	0	0	0	0	0	0	0	0	0	0	0	0	0	0	0
OTU_240	CAAGGTTTCCGTAGGTGAACCTGCGGAAGGATCATTATTCTTTGCATCAACAGGTGGGCTTCGACTGTTCCCTGGCTGGACCGCCCTGATTTTTGGCTACTTGTAGGCAGAATCTTGTGCAACTCACCCTTTGGTTCGACTGATTTCCGCCTGTTTGACGTTACCCATGCCTTTTTGCGTACAATTTGTTTTCCCACCAGGGCATTACGCCCCTACGGGATATCAATCCACCCTTGTATTTGCAGTCAATGTCTGAAAAATTATAATTATTACAACTTTTAACAACGGATCTCTTGGTTCTGGCATC	0	0	0	0	0	0	0	0	0	0	0	0	0	0	0	0	0	0	0	0	0	0	0	0	0	0	0	0	0	0	0	0	0	0	0	0	0	0	0	0	0	0	0	0	0	0	0	0
OTU_241	CAAGGTCTCCGTTGGTGAACCAGCGGAGGGATCATTACAGAGTTATACAACTCCCTACCATTTGTAAACTTTACTCAGTTATGCCTCGGCGTAAGCTCAGTATGGAGGTAGAGTAGGTTACCCGGTAGCTACCCTGTAGCTTACCCTGTAGCGTACCCTGCATCACTCCTGCTGCGGCCCGCCGGTGGTACACGAAACTCTTGTTTTATTTTATATTCTGAGCGTATTATTTTAATAATTAAAACTTTCAACAACGGATCTCTTGGTTCTGGCATC	0	0	0	0	0	0	0	0	0	0	0	0	0	0	0	0	0	0	0	0	0	0	0	0	0	0	0	0	0	0	0	0	0	0	0	0	0	0	0	0	0	0	0	0	0	0	0	0
OTU_242	CAAGGTTTCCGTAGGTGAACCTGCGGAAGGATCATTAATGAATGAAATTGAGTGGGGTTGTAGCTGGCCTTTTACCGGGCATGTGCACACCTCATTCAACCACCTTCTCTACCTCTGTGCACTTCTCATGAGTTGGGCTGCGTCTGAAATACGACAAAGTCCGGCTTGTGTGCTTTATACAAACTACTTATGTTATAGAATGTCACTATCATGCTTTAAAGCATATAATACAACTTTCAACAACGGATCTCTTGGCTCTCGCATC	1	1	2	0	0	1	0	1	1	0	0	0	0	0	0	0	0	0	9	20	99	0	0	0	0	0	7	0	0	0	34	0	17	0	0	0	6	6	7	16	3	2	1	0	1	1	0	0
OTU_243	CAAGGTTTCCGTAGGTGAACCTGCGGAAGGATCATTAATGAATTGAACTGGGTTGTAGCTGGCCTTTCGAGGCATGTGCACGCCCATTCCAATCCAACATACACCTGTGCACCTTTGGGGGAAGATACTGATCTAAGTTGGATAACGACGGCGATCTTTGTCTTCTCTTTTTACACCAAACTACAGTCATAGAACGTCTTTTGCTTGATGCAAACAAATACAACTTTCAACAACGGATCTCTTGGCTCTCGCATC	0	1	16	0	0	0	0	0	0	0	0	0	0	0	0	0	0	0	41	35	33	0	3	0	7	0	0	0	0	0	4	0	0	0	0	0	113	11	15	8	13	0	103	0	18	0	8	0
OTU_244	CAAGGTTTCCGTAGGTGAACCTGCGGAAGGATCATTAACGAGTTTTGAAGTGGGCTTGATGCTGGCTTTTAAAGCACTGTGCTCAGCCCCGCTCCAATCCATTCAACCCCTGTGCACTATTCGGAGTGTTGCAAGCTGAGACAATGTGGGCGTAGTCTAGGGCTACAACCAAACGGTCAAGGCTTGTCCTCTGGTTATATTACAAACACGTTTATTGTCTTGTAGAATGTATTAGCCTCTTGTTGGGCGAAACTTAAATACAACTTTCAACAACGGATCTCTTGGCTCTCGCATC	0	0	0	0	0	0	0	0	0	0	0	0	0	0	0	0	0	0	2	2	11	0	0	1	0	0	0	0	0	0	0	0	0	0	0	0	0	0	0	0	0	0	3	1	2	4	6	7
OTU_245	CAAGGTTTCCGTAGGTGAACCTGCGGAAGGATCATTATCGAGTTCAGAATGTGGGCTTGAGCTGGCGCTTCACGGCGCAAGTGCTCGGCCCCGCTCATCCACTCAACCCCTGTGCACTTGAGAGGTGTGGTCCTCCCTGCCATGGGAGCCGCCGGCGCGAGCTGGCTGGGATCGCGCCTCGACCCTTTCACAAACCCCTTAACAGTTTAGTGAACGTGAATCGCGTCAGCGATGAAACTTAATACAACTTTCAACAACGGATCTCTTGGCTCTCGCATC	0	0	2	0	0	0	0	0	0	0	0	0	2	0	0	0	0	0	0	37	34	2	11	10	0	0	0	0	0	0	6	0	14	0	0	0	1	5	1	2	4	0	0	0	0	0	0	0
OTU_246	CAAGGTTTCCGTAGGTGAACCTGCGGAAGGATCATTAATGAATTGAAAGGGAGTTGATGCTGGCCAGGTCTCTGGCATGTGCTCGCTTCCGACAATCTTATCCATACACCTGTGCACACTGTGAGGGCATGCAAGTGCCCTTATTTACTACATACACCTAATATGGAAATCGCACGTGACTTGCGTCGTATGGCGCTTAAAACTAAAAACAACTTTTAACAACGGATCTCTTGGCTCTCGCATC	0	0	0	0	0	0	0	0	0	0	0	0	0	0	0	0	0	0	0	0	0	0	0	4	0	0	0	0	0	0	0	0	0	0	0	0	0	2	0	0	2	0	2	0	0	0	1	0
OTU_247	CAAGGTTTCCGTAGGTGAACCTGCGGAAGGATCATTATTTATTACAGTAAAGCCTATGGCTTCAGGGAAACCAGTCATCCGCGGCGGCGGGCGCGCTAGCCGCGTTAAGCCTTAACGGGTGGCTCCCTGAATCGTTATGCTTTAGCGGGTGTGTTGCGGCCCTCGGGGGCCCCACTGGTCTCCTGCCGGCGATCGTCGGTGCGGACCGTGGGATCTCGTCCCCGGGAGGTTTAGGGCGCAGAGCCCTTTCACGCGCACATGTCTGAATCCTTTCTCTATCGGTACCTCCCGTTCTCCTTCGGTGGGGCAACCTGCCGTCGGAACCCAACAACCCTTTTTGCATCCAGCATTACCTGTTCTGATACAAACAATCGTTACAACTTTCAACAATGGATCTCT…	0	0	0	0	0	0	0	0	0	0	0	0	0	0	0	0	0	0	0	0	0	0	0	0	0	0	0	0	0	0	0	0	0	0	0	0	0	0	0	0	0	0	0	0	0	0	0	0
OTU_248	CAAGGTTTCCGTAGGTGAACCTGCGGAAGGATCATTAACGAGTTTTTGAACAGGTTGTAGCTGGCTTCAAAAAAATAAGAAGCATGTGCACGCCTGGCTCATCCACTCTCAAACCCCTGTGCACTTAATGTAGGCTTGGTTTTTCTTGAAGGAAACGGATAGAAAGCTTCGTCTATGATTTTACATACGCTTCAGTTTAAGAATGTTTACTCGCGTATAAACGCAATAAATACAACTTTCAGCAACGGATCTCTTGGCTCTCGCATC	0	0	0	0	0	0	0	0	0	0	0	0	0	0	0	0	0	0	0	0	0	0	0	0	0	0	0	0	0	0	0	0	0	0	0	0	0	0	0	0	0	0	0	0	0	0	6	0
OTU_249	CAAGGTTTCCGTAGGTGAACCTGCGGAAGGATCATTACTGAATTAATGGACGGGGTTGTAGCTGGCCTTCACAGGCATGTGCACACCCTGCTCATCCAAGTTCTTACACCCCTGTGCACCTTACATGGGATGGCTTGCTGCTGCCTTGCATTTTTTGCAAAGTGGCACAGCCGTTCTATGCTTTACTACAAACACCTCAGTACAGAATGTCTTTTGCACATAGTGCAGTATATACAACTTTTAGCAACGGATCTCTTGGCTCTCGCATC	4	0	0	0	0	0	0	0	0	0	39	0	101	0	0	0	0	0	0	2	0	0	0	0	1	0	0	0	0	0	15	0	0	0	0	0	3	0	0	0	0	0	1	0	0	0	0	0
OTU_250	CAAGGTTTCCGTAGGTGAACCTGCGGAAGGATCATTACCCAAGGGGCTGGATGCTAGTTGGCTTGCCAGCTAGCTCCGGCTACAACCCTTACCACCTTTGCCTATTTGTACCTCTTGTTCATCCCTCGGCGGGGACGCCTGCCGCTAGGGACCCTCATTAAACCTATTTGTATCAAAAGTATTACTTCTGAAAACAAACAAAAATTATTACAACTTTCAACAATGGATCTCTTGGTTCTGGCATC	0	0	0	0	0	0	0	0	0	0	0	0	0	0	0	0	0	0	0	0	0	0	0	0	0	0	0	0	0	0	0	0	0	0	0	0	1	0	0	0	0	0	0	0	2	0	0	0
OTU_251	CAAGGTTTCCGTAGGTGAACCTGCGGAAGGATCATTAACGTGTTCTCCGACGGCGAAGGTGCGCCCGGTCGCCTTTGGTGGCCAGGTGCCTTGAGCTGCTCGAACCTTTTCAAACCCACCGTGCACTTTGGTCGGCAGAGGGGCTTTGCGGCCCCGAGCCGGATCTCACATACTCTTAACTGCGGAAAGTCTATGGCGAGCCTGTTGTGCCGCCCTAATCTTTGACAACTTTCAACAACGGATCTCTTGGCTCTCGCATC	107	0	19	0	16	0	0	0	0	1	1	0	1734	0	3	0	0	0	179	65	16	0	0	1	0	0	1	0	0	0	470	0	0	0	0	0	333	13	11	2	2	0	3	0	0	0	0	0
OTU_252	CAAGGTTTCCGTAGGTGAACCTGCGGAAGGATCATTATTGAGTTTTGAAGTGGGCTTGATGCTGGTATCTTTACCGATACATGTGCACGGCCCCGCTCTCAAATCCACTCAACACCTGTGCACTTTCAAAGTTGTGGTCCTCCGTAATGGGAGTCGCGGGTCTTCTGATCTGCTGGGACTGCACTTTGCCCTTTATTACAAACTATATGCGCTGTTTTGTAGAATGTAAAGCCTCATAGTGGGTGAAATTTAATACAACTTTCAACAACGGATCTCTTGGCTCTCGCATC	0	0	0	0	2	1	20	17	0	0	0	0	2	0	0	3	0	0	7	2	0	0	0	0	0	0	0	0	0	0	11	0	0	0	0	0	5	4	0	0	0	4	14	0	0	0	0	0
OTU_253	CAAGGTTTCCGTAGGTGAACCTGCGGAAGGATCATTAACGTATCTCCGACGGGGAGGGCTCTCCCGGCTCCGGCTCCGGCCGCTGAGCGGGTTCCCGAACCGCTCAACTTCACAAACCCACCGTGCACTTTGACGGCGGAGGCTGCGGGGAGGCCTTTTGGCCCGCCGCGTGCCGAAGCCGGACTTCACAAACCACGAGTTCACAAAGTATGACTGCGGACGTCGCGCCGCCTAAACAACGAAACAACTTTCAACAACGGATCTCTTGGCTCTCGCATC	0	0	0	0	0	0	0	0	0	0	0	0	1	0	0	0	0	0	0	2	3	0	0	5	0	0	0	0	0	0	0	20	0	0	0	0	7	0	2	7	0	0	0	0	0	0	0	0
OTU_254	CAAGGTTTCTGTAGGTGAACCTGCAGAAGGATCATTAGTGAAGATTTGGGCAGGCCATACGGACGCCACAAAGTGTCCCTGGCCGCCTACACCCACTATACATCCACAAACCCGTGTGCACTGTCCTTGGAAAGGGCATTTGGAGAGAAAAAGGAAGAGAGAAGCGAGAACAGTGCGATCCGTCGCGTTGGGCGTTGATCTCTGGCTTGGTCTCTCTGAGGCCCTTTCCTCGCTACAAACTCGAATGGTTAGTATGAACGTGGAACTTGGTTGGACCGTCACTGGCCAACAAACTATACACAACTTTCGACAACGGATCTCTTGGTTCTCCCATC	0	0	1	1	23	0	0	0	0	0	0	0	2	0	0	0	0	0	4	0	0	2	0	1	0	0	1	0	1	4	1	0	0	0	0	0	0	3	1	0	0	0	0	0	2	0	0	0
OTU_255	CAAGGTTTCCGTAGGTGAACCTGCGGAAGGATCATTAATGAATTTTGGGACTTGAGCCTTAACTGTGCTCGTCCTCTAATCCTTTCACACCTGTGCACGTAAAGGGGGAAGTTAAACTCCCCCTTCCTACAAACTCTAATCGAATTCTGAATGTCTATTTGCCGAAAGGCTTAATAAAATACAACTTTTAACAACGGATCTCTTGGCTCTCGCATC	0	0	0	0	0	0	57	0	0	0	0	0	0	0	0	0	0	0	0	0	0	0	0	0	0	0	0	0	0	0	0	0	0	0	0	0	0	0	0	0	0	0	5	0	0	0	0	0
OTU_256	CAAGGTTTCCGTAGGTGAACCTGCGGAAGGATCATTACAGAGTTCATGCCCTTCGGGGTAGACCTCCCACCCTTTGTATACATACCATTGTTGCTTTGGCGGACGCGCGCCGCGAGGCCGCCCCGCCGAAGGAAAACCCAAACCCTGAATTACAGTGTCGTCCGAGTACTATATAATAGTTAAAACTTTCAACAACGGATCTCTTGGTTCTGGCATC	0	0	0	0	0	0	0	0	0	0	0	0	0	0	0	0	0	0	0	0	0	0	0	0	0	0	0	0	0	0	0	0	0	0	0	0	0	0	0	0	0	0	0	0	0	0	0	0
OTU_257	CAAGGTTTCCGTAGGTGAACCTGCGGAAGGATCATTATTGAAAACAAGGGTGTCCAATTTAACTTGGAACCCGACCTTCTCAATTCTAACTTTGTGCATCTGTATAATGGCGAGCAGTCTTCGGATTGTGAGCCTTCACTTATAAACACTAGTCTATGAATGTAAAATTTTTATAACAAATAAAAACTTTCAACAACGGATCTCTTGGCTCTCGCATC	7	6	2	0	0	3	0	0	0	0	0	0	0	0	0	0	0	0	29	157	28	46	17	0	0	0	0	0	0	0	0	0	0	0	0	0	10	6	0	10	1	0	18	0	4	0	14	0
OTU_258	CAAGGTTTCCGTAGGTGAACCTGCGGAAGGATCATTATTGAATGAAATTGAGTGGGGTTGTAGCTGGCCTCTTATCGGGCATGTGCACACTTCATTCAACCACCTCTACACCTCTGTGCACTTCTCATGGGTTGGATTGCGTCTGAAATATTGACGGGATCTCTCTCATGTGTTTTATATATACACGATTATGTTTAAAGAATGTCAATACAATGCGTAAATGCATATAATACAACTTTCAACAACGGATCTCTTGGCTCTCGCATC	0	0	0	0	0	0	0	0	0	0	0	0	0	0	0	0	0	0	0	0	0	0	0	0	0	0	0	0	0	0	0	0	0	0	0	0	0	0	0	0	0	0	0	0	0	0	0	0
OTU_259	CAAGGTCTCCGTTGGTGAACCAGCGGAGGGATCATTACCGAGTTCTTACAGAACCCAACCCTGTGTGATAAGTTCTCACCCGAACTTTTCCACTACAGGTCTCGGTCCACGGGCAGGCAGCGCCGGCCGCGGTGGATTTCGAGGCACCTGTAGGAAACCCAAACCTCTGTATCATTAACACAAATATCTGAGCGACTTTACATAAAGAGTCAAAACTTTCAACAACGGATCTCTTGGTTCTGGCATC	0	0	0	0	0	0	0	0	0	0	0	0	0	0	0	0	0	0	0	0	0	0	0	0	0	0	0	0	0	0	0	0	0	0	0	0	0	0	0	0	0	0	0	0	0	0	0	0
OTU_260	CAAGGTTTCCGTAGGTGAACCTTCGGAAGGATCATTATCATGTTAACGCCTCGTCTATCCACCCATCGGGCACTTGTGCCCGCTGGATGGGTAGGCGGGCTGCGTGTATCACCCTTGAATTTGAGCACCTTTTGTTTCCTCGGCGGGTCCGCCCGCCAGCGAGGACCCCCTAAACGCTTTGCAGTAGCAGTTTTTGTCTGAACAACATACCAATAATCAAAACTTTCAACAATGGATCTCTTGGTTCTGGCATC	0	0	0	0	0	0	0	0	0	0	0	0	0	0	0	0	0	0	0	0	0	0	0	0	0	0	0	0	0	0	0	0	0	0	0	0	0	0	0	0	0	0	0	0	0	0	0	0
OTU_261	CAAGGTTTCCGTAGGTGAACCTGCGGAAGGATCATTAATGAATTTTGTTAGTGAGTTGATGCTGGTGGGGTTAAATCCACATGTGCTCGCTCCTACATTTTCTTATCCATACACCTGTGCACCTCTGAGGGTTTGAGACGTTCCGAAAGGAATCCGATCGACCTTCTTTTATAAACACTATTTTGATTAATGAACGTGATTGTGCCGAAAGGCCATAAACTTATACAACTTTTAACAACGGATCTCTTGGCTCTCGCATC	0	0	3	0	0	0	0	0	0	0	0	0	0	0	0	0	0	0	1	0	0	0	0	0	0	0	0	0	0	0	0	0	7	0	0	0	0	0	0	0	0	0	0	0	0	0	0	0
OTU_262	CAAGGTCTCCGTTGGTGAACCAGCGGAGGGATCATTACCGAGTTTTCAACTCCCTAACCCTTCTGTGAACCTACCTATCGTTGCTTCGGCGGACTCGCCCCAGCCCGGACGCGGACTGGACCAGCGGCCCGCCGGGGACCTCAAACTCTTGTATTCCAGCATCTTCTGAATACGCCGCAAGGCAAAACAAATGAATCAAAACTTTCAACAACGGATCTCTTGGCTCTGGCATC	0	0	4	0	0	0	0	0	0	0	0	0	0	0	0	0	0	0	0	0	0	0	0	0	0	0	0	0	0	0	0	0	0	0	0	0	0	0	0	0	0	0	0	0	0	0	1	0
OTU_263	CAAGGTTTCCGTAGGGTGAGTAAATGCCCTCTCTTGAACATCACCGTGCGATATGCTAATCCAAAAACAGTGAACCTGCGGAAGGATCATTACTGGGTTTTGGGGCCTCGGCCCCGCTCCCCATCCTTTGCCACGAGATGCGCAAGCTACCAACGTCCCCGCCGCTTTGGCTCTGCGCGCTGCGCCGCCCCCGTGTTTTGCGGGCGGCGCGGCAACCACTCGCCAAAGTTTCAAACTCTGAAGCAAGTCTGAAGTCTGACACAACGATAAATAAGCAAAAACTTTCAACAACGGATCTCTTGGCTCTGGCAAC	0	0	0	0	0	0	0	0	0	0	0	0	0	0	0	0	0	0	0	0	0	0	0	0	0	0	0	0	0	0	0	0	0	0	0	0	0	0	0	0	0	0	0	0	0	0	0	0
OTU_264	CAAGGTCTCCGTTGGTGAACCAGCGGAGGGATCATTACCGAGTTTACAACTCCCAAACCCCTGTGAACATACCTTAATGTTGCCTCGGCGGATCAGCCCGCGCCCCGTAAAACGGGACGGCCCGCCAGAGGACCCAAACTCTAATGTTTCTTATTGTAACTTCTGAGTAAAACAAACAAATAAATCAAAACTTTCAACAACGGATCTCTTGGTTCTGGCATC	0	0	0	0	0	0	1	0	0	0	2	0	0	0	0	0	0	0	0	11	0	0	0	0	0	0	5	0	0	0	22	8	19	0	0	0	0	0	0	0	1	0	1	0	1	0	0	0
OTU_265	CAAGGTTTCCGTAGGTGAACCTGCGGAAGGATCATTATTGAATGAAATTGAGTGGGGTTGTAGCTGGCCTTCTACCAGGCATGTGCACACCTCATTCAACCTCTTCTTACACCTCTGTGCACTTCTCATGGGCTAGGTCACATGTTTGAAAAAAAATTATTTAAATGTTGGGACTTGGCTCATGTGTTTTTACACAAACAATTTTGTCATTGAATGTTTATGATGCATGAATAGCATATAAATACAACTTTCAGCAACGGATCTCTTGGCTCTCGCATC	0	0	0	0	0	0	0	0	0	0	0	0	0	0	0	0	0	0	0	4	5	0	0	0	0	0	0	0	0	0	0	0	0	0	0	0	2	0	13	0	2	0	0	0	0	0	0	0
OTU_266	CAAGGTTTCCGTAGGTGAACCTGCGGAAGGATCATTATCGAATTACTCGAGGGTTGTTGCTGGGGTCCCTAACCGGGATTCAAAGTGCACGCCCTTGTCTACATTCTCAAACCCCTGTGCACTTATTGTAGGCTCGGTGGCAAGGCTGACTTCACGGTCGGCCTGAAAGCCTTGCCTATGCTTTAACACACGCTTCAGTCTATGAATGTCATTTTGCGGATAACGCATTTAAATACAACTTTCAACAACGGATCTCTTGGCTCTCGCATC	7	44	94	101	55	16	0	0	0	0	0	0	31	0	19	0	2	0	9	44	19	46	8	0	0	0	0	0	0	0	17	0	59	9	1	5	10	8	7	35	24	30	2	1	0	0	1	0
OTU_267	CAAGGTTTCCGTAGGTGAACCTGCGGAAGGATCATTAACGTATATCTGGCGGCGCAGGGTGCGCCCCGCTCCGGTCCAAGCGGCCGTGAAGCGGGTGCGCCCGAGCTGCTCAACCCACAAACCCACCGTGCACTCTTGTCGGCGGAGGGCCCCCCCAGGGGCCCCGAGCCGGATCACAAACTCTGAACGATAAAGAATGTCAAGCGGACGTTGTGCCGCCCAAAAACTAAAAAACAACTTTCAACAACGGATCTCTTGGCTCTCGCATC	0	0	0	0	0	0	0	0	0	0	0	0	0	0	0	0	0	0	0	0	0	0	0	0	0	0	0	0	0	0	0	0	0	0	0	0	0	1	0	0	0	0	4	0	0	0	0	0
OTU_268	CAAGGTTTCCGTAGGTGAACCTGCGGAAGGATCATTAATGAATTTGAAAGGAGGTTGTTGCTGGCCCCTCACTTTGGGGCATCGTGCACGCCTCTGATCTCATCCACCTCTCACACCCCTGTGCACTCTTGCGTGAGCCTGCTTCCCTGCAGGCTTGCGTCCTTTTATCACAAACCCCTATGCATGTCTCTGAATGTTTGTTGCTTTAACGCAATCTTGTACAACTTTCAACAACGGATCTCTTGGCTCTCGCATC	0	0	9	0	0	0	0	0	5	0	0	0	0	0	0	0	0	0	0	10	9	10	12	0	0	0	0	0	0	0	8	0	0	0	1	0	2	1	10	14	6	5	9	0	0	0	0	0
OTU_269	CAAGGTCTCCGTAGGTGAACCTGCGGAGGGATCATTACCGAGTGAGGGCCTCTGGCCCGACCTCCAACCCTTTGTTATTCAAACCATTGTTGCCTCGGGGGCGACCCGCGCCTGACGGCGTCGGGGCCCCCGATGGACTATCCTAAAACTCTGCATCTTTGCGTCGGGTTTAAAAGTTTAATTGATTAAAACTTTCAACAACGGATCTCTTGGTTCTGGCATC	0	0	0	0	0	0	0	0	0	0	0	0	0	0	0	0	0	0	0	0	0	0	0	0	0	0	0	0	0	0	0	0	0	0	0	0	0	0	0	0	0	0	0	0	0	0	0	0
OTU_270	CAAGGTTTCCGTAGGTGAACCTGCGGAAGGATCATTACTGAATGCTTGAGGTTGAGCTGGCACGCAGGTGCTCACCTCTTTCATCCATCTTACACCTGTGCACTTATTGGGGAGCAATCCCTGTCTTTCATACACACTTTAAAAATCAATAGAATGTCACATGTGATAACACGCATATATACAACTTTTAACAACGGATCTCTTGGCTCTCGCATC	0	0	0	0	0	0	0	0	0	0	0	0	0	0	0	0	0	0	0	0	0	0	0	0	0	0	0	0	0	0	0	0	0	0	0	0	0	0	0	0	0	0	0	0	0	0	0	0
OTU_271	CAAGGTCTCCGTTGGTGAACCAGCGGAGGGATCATTGCTGGAAGCGCCGCAAGGTGCACCCAGAAACCCTTTGTGAACTTATACCTACATCGTTGCCTCGGCGCTGGCTGCCTCCCTCCTCGTGAGGGGGGGCCCCCTCCCGGTCGTAAGAACCCGGGGGAGGACAGCAGGCCCGCCGGTGGCCTCTTCAACTCTTGTATTTACCGAGTAACATCTGAGTAAAGCTTCTAAATAAATTAAAACTTTCAACAACGGATCTCTTGGTTCTGGCATC	0	0	0	0	0	0	0	0	0	0	0	0	0	0	0	0	0	0	0	0	0	0	0	0	0	0	0	0	0	0	0	0	0	0	0	0	0	0	0	0	0	0	0	0	0	0	0	0
OTU_272	CAAGGTTTCCGTAGGTGAACCTGCGGAAGGATCATTACTGAGTCTTGAAATGGGGTTGTAGCTGGCCTTAAAGGCATGTGCTCGCCCTGTTCAAATCCACTCTACACCTGTGCACTTACTGTGGGCTTTGGTTAGAAAGCCAGGTTTATAACCTGACCTTTGAGCCGGGCTCATGTTTACTTTACAAACAACTTAGTATCAGAATGTGTATTGCAATTTAATGCATTTTATACAACTTTCAGCAACGGATCTCTTGGCTCTCGCATC	0	1	0	0	0	0	0	0	0	0	0	0	0	0	0	0	0	0	0	4	6	0	0	2	0	0	0	0	0	0	0	0	0	0	0	0	3	1	1	0	0	0	0	5	3	0	0	0
OTU_273	CAAGGTTTCCGTAGGTGAACCTGCGGAAGGATCATTAATGAATAAATCGACAGGATTGTCGCTGGCCTTTACTGGCATGTGCACGTCTTGCTCAATTCATCCACTATACCTCTGTGCACTCTTCATAGGTTGGCTTATATAAAGAATCGTTCGCATGAATGGTTTGGGCCTCTCTATGCTTTATACAAACAACTTCAGTTTTAGAATGTTACTTGCGAAATAACGCATTATATACAACTTTCAGCAACGGATCTCTTGGCTCTCGCATC	0	0	0	0	0	0	0	0	0	0	0	0	0	0	0	0	0	0	0	0	0	0	0	0	0	0	0	0	0	0	0	0	0	0	0	0	0	0	0	0	0	0	0	0	0	0	0	0
OTU_274	CAAGGTCTCCGTTGGTGAACCAGCGGAGGGATCATTACAGAGTTATCCAACTCCCAAACCCATGTGAACTTATCTCTTTGTTGCCTCGGCGCAAGCTACCCGGGACCTCGCGCCCCGGGCGGCCCGCCGGCGGACAAACCAAAACTCTTGTTATCTTAGTTGATTATCTGAGTGTCTTATTTAATAAGTCAAAACTTTCAACAACGGATCTCTTGGTTCTGGCATC	0	0	0	0	0	0	0	0	0	0	0	0	0	0	0	0	0	0	0	0	0	0	0	0	0	0	0	0	0	0	0	0	0	0	0	0	0	0	0	0	0	0	0	0	0	0	0	0
OTU_275	CAAGGTCTCCGTAGGTGAACCTGCGGAGGGATCATTACACAAATACAATATGAAGGCTTCGGCTGGATTATTTATTTCACCCTTGTCTTTTGCGCACTTGTTGTTTCCTGGGCGGGTTCGCCCGCCACCAGGACCACACCATAAACCTTTTTTGTTAATGCAGTCAGCGTCAGTACAACAAATGTAAATCATTTACAACTTTCAACAACGGATCTCTTGGTTCTGGCATC	0	0	0	0	0	0	0	0	0	0	0	0	0	0	0	0	0	0	0	0	0	0	0	0	0	0	0	0	0	0	0	0	0	0	0	1	0	0	0	0	0	0	0	0	0	0	0	0
OTU_276	CAAGGTTTCCGTAGGTGAACCTGCGGAAGGATCATTATTGAATAAAAACTTGGTTGGATTGTTGCTGGCCTGAATGAGGGCATGTGCACATCTGCCATCTTTTATCTTTCCACCTGTGCACACTTTGTAGGTCTGGGATTAAACTTTCTGAGGTCAACTCAGTTTTGAGGACTGCTGTTAGCAATAATGGCTTTCCTTGTCTTTCCAGATCTATGTTTTCATATACACCATAAAAATGTAATAGAATGTGTTAATAAGCCTTGTGCTTATAAACTATATACAACTTTCAGCAACGGATCTCTTGGCTCTCGCATC	0	0	0	0	0	0	0	0	0	0	0	0	0	0	0	0	0	0	0	0	0	0	0	0	0	0	0	0	0	0	0	0	0	0	0	0	0	0	0	0	0	0	0	0	0	0	0	0
OTU_277	CAAGGTCTCCGTAGGTGAACCTGCGGAGGGATCATTACAGAGAACATCGCCCGCGAGGGTGACTCTCCAACCCTATGTTAATTCTACCTTTGTTGCTTTGGCGAGCCGCTCCGGCCACCGGCTCCACGCTGGTGAGTGCTCGCCAGAGGACCCTAAACTCTGTTTATACATGTCGTCTGAGTACTATATAATAGTTAAAACTTTCAACAACGGATCTCTTGGTTCTGGCATC	0	0	0	0	0	0	0	0	0	0	0	0	0	0	0	0	0	0	0	0	22	0	0	0	0	0	0	0	0	0	0	0	0	0	0	0	1	0	0	0	0	0	0	0	1	0	0	0
OTU_278	CAAGGTTTCCGTAGGTGAACCTGCGGAAGGATCATTATTGAACTTTGAACCTTGTGGTTTGTTGAGTGAACTGAGCTGACTCTTCACGGAGTATGTGCTCGTCACTTACAGACTGCAACTCTTCTTTGTCCACCTGTGCACTTTTTGTAGACTCTGGAATAACTATCGCTTAACCGTTGGGTTAAGGCGGATGTCTGATTAGAGCGTTGGTTCTCTTCAGTGCCTTTCCAGGTCTATGTTACATATCATCTCAGTATGTTTAGAATGTCGTTGTTTATTGGACTTGACTGTCCTTTAATAAATTAATACAACTTTCAACAACGGATCTCTTGGCTCTCGCATC	0	0	0	0	0	0	0	0	0	0	0	0	0	0	0	0	0	0	0	0	0	0	0	0	0	0	0	0	0	0	0	0	0	0	0	0	0	0	0	0	1	0	0	0	0	3	0	0
OTU_279	CAAGGTTTCCGTAGGTGAACCTGCGGAAGGATCATTAATGAATGTGTTTATCTATATTACCTGTGCACTCTATAAAGACAGTGAATGTATGTTTTGTTGGTTTATATTATAACTTTCAACAACGGATCTCTAGGCTCTCGCATC	0	0	0	0	0	0	0	0	0	0	0	0	0	0	0	0	0	0	0	0	0	0	0	0	0	0	0	0	0	0	0	0	0	0	0	0	0	0	1	0	0	0	2	0	0	0	0	0
OTU_280	CAAGGTTTCCGTAGGTGAACCTGCGGAAGGATCATTGCTGATTTTTCATTAGGGGAGAGAGGGTTCCCTCTCTCTCCGACCGACATCTCCGTGCACTCTGGGGGGACGTCGCAGTCCCCCCGTTTTTCTTTTATGAACGCCTGTACTCTCGCGCGTATATACAAAACCCCTTCGGGGGGTAAAAAAAACGAAATACAACTTTCAACAACGGATCTCTTGGCTTTCGCATC	0	0	0	0	0	0	0	0	0	0	0	0	0	0	0	0	0	0	0	0	0	0	0	0	0	0	0	0	0	0	0	0	0	0	0	0	0	0	0	0	0	0	0	0	0	0	0	0
OTU_281	CAAGGTTTCCGTAGGTGAACCTGCGGAAGGATCATTATCGAGACTACCACGCTTGATGCTGGCCGCAAGGCATGTGCTCGGCGTCTCGTCCACACCTCTGTGCACCTTCGAGGGGGCGTCAGCCGCCTCGCTTCATACACCCAATAAAGTCTAGTCGAATGTATAAATTAACAAATACAACTTTCAACAACGGATCTCTTGGCTCTCGCATC	0	0	0	0	0	0	0	0	0	0	0	0	0	0	0	0	0	0	26	13	4	6	2	0	0	0	0	0	0	0	0	0	0	0	0	0	14	7	4	1	13	0	1	0	0	0	0	0
OTU_282	CAAGGTTTCCGTAGGTGAACCTGCGGAAGGATCATTAGTGATTGGCCTCTGGCCTTATCAAATCCACAAACCTCTGTGAACTGTTGGTCCTCGGGCCTTATTGAAAACTTGGTGTAATGAACGTCTTTACATATAACATAGAAAAACTTTCAACAACGGATCTCTAGGCTCTCGCATC	0	0	0	0	0	0	0	0	0	0	0	0	0	0	0	0	0	0	0	0	0	0	0	0	0	0	0	0	0	0	0	0	0	0	0	0	0	0	0	0	0	0	0	0	0	0	0	0
OTU_283	CAAGGTTTCCGTAGGTGAACCTGCGGAAGGATCATTAACGAATTTCTCAAAGTTGCTTACAGTGTTGTGCGGTCTTTCGCATACACTGCGGGTGGCTCTTGAGTATTTCACACATCCCTTGTGCACCTTAAGAGGGTAGCTATTCTATCTTGAGCATTTCGGTGCTCGATAGGATGTGTTGCCTTCTCTTTCACAACAAATCTTATGTCTTGAATGTCTGTTTATATTAAACAAAATAACTTTCAACAACGGATCTCTTGGCTCTCGCATC	6	8	40	3	2	3	0	0	0	0	0	0	23	0	0	3	0	0	16	12	27	0	0	0	0	0	0	0	0	0	21	8	7	0	0	0	18	20	32	37	49	10	1	0	1	0	1	0
OTU_284	CAAGGTTTCCGTAGGTGAACCTGCGGAAGGATCATTATCGAGTTTTGAAACGGGTTGTCGCTGGCCTTTCACAAGGCATTGTGCACGCCTGGCTCATCCACTCTTCAACCTCTGTGCACTTTTTGTAGGAAAAAAAAATGGGTTTGAAGCTGATGCAAGTCAGTAGATGCCTATTTTCTTTCCTATGTTTTTATTACAAACGCTTCAGTTATAGAATGTTTACTTGCAGATAATGCATTTATATACAACTTTCAGCAACGGATCTCTTGGCTCTCGCATC	0	0	0	0	0	0	0	0	0	0	0	0	0	0	0	0	0	0	0	0	0	0	0	0	0	0	0	0	0	0	0	0	0	0	0	0	0	0	0	0	0	0	0	0	0	0	0	0
OTU_285	CAAGGTTTCCGTAGGTGAACCTGCGGAAGGATCATTATCGTATCTCCGAGGAGGGGCTCGGCCGCACCTCGCTCCGGTCCAATCGGCCGTGCAGCGGGTCGCCGTCCCCGACTCACAAACCAAAAACCCTGTGCTCCTTTCACGGCCAGAGGGTGCCGTCGGCGCGAGCCGGCGCGTTCCCGAAGCCGCATTAAAACAAAACCCCAGTTCAAAAGAATGTCAAGTGGACTCTGTGCCACCTACAATTGAAACAACTTTCAACAACGGATCTCTTGGCTCTCGCATC	0	0	0	0	0	0	0	0	0	0	0	0	0	0	0	0	0	0	1	5	3	0	0	0	0	0	0	0	0	0	0	0	0	0	0	0	2	0	0	0	0	0	0	0	0	0	0	0
OTU_286	CAAGGTTTCCGTAGGTGAACCTGCGGAAGGATCATTAATGAACAAGTACGTGCGGGGGAGGGTTGTGCTGGCGCGTCCGCGCGCATGTGCACGCCCGCCCTCGTCGTCCGTCCACTCACACCTGTGCACCTTGCTCGTCAGGTCGAGGGGTTCCCCCCCCTTGGCCCGGCGCACTTTTCACACCGCCTGTCTTAACCGGATGTCAATTGCGTAAACGCAACCGAAAAACAACTTTTAACAACGGATCTCTTGGTTCTCGCATC	0	0	0	0	0	0	0	0	0	0	0	0	0	0	0	0	0	0	9	0	0	0	0	0	0	0	0	0	0	0	15	0	0	0	0	0	20	4	0	0	0	0	35	0	0	0	0	0
OTU_287	CAAGGTTTCCGTAGGTGAACCTGCGGAAGGATCATTACCGAGTGTTTGGATGGCCCCTTCTCGGGGTCGTCCGTCCTCCCATCCGTGTCTATTTGCACCCTGTTGCTTCGGCGGGCCCGCCCTTCGTGGCCGCCGGGGGGCGTCCCCGCCCCCGGGCCCGTGCCCGCCGGGGACCTCAACCATGAACACTGTCTGAAGGTTGCAGTCTGAGTACCGATAAACAAATCGTTAAAACTTTCAACAACGGATCTCTTGGTTCCGGCATC	0	0	0	0	0	0	0	0	0	0	0	0	0	0	0	0	0	0	0	0	0	0	0	0	0	0	0	0	0	0	0	0	0	0	0	0	0	0	0	0	0	0	0	2466	0	0	0	0
OTU_288	CAAGGTCTCCGTTGGTGAACCAGCGGAGGGATCATTACCAGAGTGCCCTAGGCTCTCCAACCCATTGTGAACTTACCAAACGTTCCCTCGGCGGGCTCAGCGCGCGGTGGCCTCCGGGCCTCCGGGCGTCCGCCGGGGAAAACCAAACCCTGATTTAATCGTATTTCTCTGAGGGGCGAAAGCCCGAAAACAAAATGAATCAAAACTTTCAACAACGGATCTCTTGGCTCTGGCATC	0	0	0	0	0	0	0	0	0	0	0	0	0	0	0	0	0	0	0	0	0	0	0	0	0	0	0	0	0	0	0	0	0	0	0	0	0	0	0	0	0	0	0	0	1	0	0	0
OTU_289	CAAGGTTTCCGTAGGTGAACCTGCGGAAGGATCATTAACGTATCTCTGGCGGGTTGCCTCCGCGCCCTGCTCCGGTCCAAACGGTCCGTGCAGCGGGCGAGCCGGCCCCGTCCAACCTTCACAAACCCACCGTGCACATTGACGGCGGAAGGGTCCTCCTCGTCGGGGGCTCGGAAGCCGCTTCACAAACACGCAAACCATTTGAATGTATGCGGCCTCAGTGTCGCCTAAATTTGAAACAACTTTCAACAACGGATCTCTTGGCTCTCGCATC	0	0	0	0	0	0	0	0	0	0	0	0	0	0	0	0	0	0	0	0	0	0	0	0	0	0	0	0	0	0	0	0	0	0	0	0	2	0	0	0	2	0	1	0	0	0	9	0
OTU_290	CAAGGTTTCCGTAGGTGAACCTGCGGAAGGATCATTATCGAGTTCTGACGAGGAGTCTTGATGCTGGCCCAGCAATGGGCATGTGCTCGGCTCCCTGCTCAAATCCAACTCAACCACTGTGCACTACTTCAAGCTTGTTGGTCCTCCAGCCACTACGGCGCGGAGCAGCTCTCTTAACACGAGAGTCGGGGCTGACAGGTTTGACTATCACACAAACTACTTTGAAGTCTTGTAGAATGTTAATACTATTGAAACAATACAACTTTCAACAACGGATCTCTAGGCTCTCGCATC	0	0	1	0	0	0	0	0	0	0	2	0	0	0	0	0	2	0	0	1	0	0	6	0	0	0	0	0	8	0	0	0	0	0	5	0	0	2	0	0	26	0	1	0	0	4	92	0
OTU_291	CAAGGTTTCCGTAGGTGAACCTGCGGAAGGATCATTAACGAGTAACTGAACAGGTTGTAGCTGGCCTTTCGGGGCATGTGCACGCCTGGCTCATCCACTCTTCAACCTCTGTGCACTCATTGTAGGTCGGTGGAACAGCAAGGTCCTCTGAGGATCTTGCTTGGAAGCCTTCCTATGTTTTTACTACAAACGCTTCAGTTTAAGAATGTATCTCTGCGTATAACGCATCTATATATAACTTTCAGCAACGGATCTCTTGGCTCTCGCATC	0	0	0	0	0	0	0	0	0	0	0	0	0	0	0	0	0	0	0	1	0	0	0	0	0	0	0	0	0	0	0	0	0	0	0	0	1	0	0	1	0	0	0	0	0	0	0	0
OTU_292	CAAGGTCTCCGTTGGTGAACCAGCGGAGGGATCATTACTGAGTTTACGCTCTATAACCCTTTGTGAACATACCTATAACTGTTGCTTCGGCGGGTAGGGTCTCCGCGACCCTCCCGGCCTCCCGCCTCCGGGCGGGTCGGCGCCCGCCGGAGGATAACCAAACTCTGATTTAACGACGTTTCTTCTGAGTGGTACAAGCAAATAATCAAAACTTTTAACAACGGATCTCTTGGTTCTGGCATC	0	0	0	0	0	0	0	0	0	0	0	0	0	0	0	0	0	0	0	0	0	0	0	0	0	0	0	0	0	0	0	0	0	0	0	0	0	0	0	0	0	0	2	6	4	0	0	0
OTU_293	CAAGGTTTCCGTAGGTGAACCTGCGGAAGGATCATTAACGTGTTCTCCGACGGCGAGTGGCGCCCCGCTCCGGCACCGTAAGGGCCGTGCAGCGGGCGCCGCTAGCCGCTCGACCTTATAAACCCACCGTGCACTCTTGTCGGCAGAGGGGCCCTCGCGGGCTCCGAGCCGGATCCACAAACACGATTGAAACAGAATGTATGCAGACTCGGTTCTGCCCAAACTTTGACAACTTTCAACAACGGATCTCTTGGCTCTCGCATC	1	0	0	0	0	0	0	0	0	0	0	0	0	0	0	0	0	0	6	0	0	0	0	0	0	0	0	0	0	0	26	0	0	0	0	0	15	2	5	0	30	0	0	0	0	0	0	0
OTU_294	CAAGGTTTCCGTAGGTGAACCTGCGGAAGGATCATTATCGTACATCCGAGGAGGGGTCCGGTCGCGCCCTGCTCCGGTCCAAACGGCCGTGAAGCGGGTCCCGGGTCCCGACTCTACCAACCAAAAACCCCCCCTTGTGCTCCTTTACGGCCAGAGGGCGATGCTGCCGGCGAGAGCCGCGCGCGCCCGAAGCCGCATCACAACAAACACCGAGTCCAAAAGAATGTCCAGCGGACCATGTGCCGCCTACAACTGAAACAACTTTCAACAACGGATCTCTTGGCTCTCGCATC	0	0	0	0	0	0	0	0	0	0	0	0	0	0	0	0	0	0	0	0	0	0	0	0	0	0	0	0	0	0	0	0	0	0	0	0	10	1	0	0	0	0	0	0	1	0	0	0
OTU_295	CAAGGTTTCCGTAGGTGAACCTGCGGAAGGATCATTATTGAATGAACTTGACTTGGTTGCTGCTGGTCTTTTCGAAGGCATGTGCACACTTTGTCATCTTTATATCTCCACCTGTGCACCTTTTGTAGACCTGAAACCAAATTTCCGAGGCAACTCGGTCGTGAGGAAATGCTTAACAGCTTTCCTTGTTAGGTTCCAGGGCTATGTTTTCATATACACCATAAGAATGTAACAGAATGTCATTATTAGGCTTAGTTGCCTTATAAACTATATACAACTTTCAGCAACGGATCTCTTGGCTCTCGCATC	0	0	0	0	0	0	0	1	0	0	0	0	0	0	0	0	0	0	0	0	0	0	0	0	0	0	0	0	0	0	0	0	0	0	0	0	0	0	0	0	0	0	0	0	0	0	0	0
OTU_296	CAAGGTCTCCGTAGGTGAACCTGCGGAGGGATCATTACCAGAAGACGCCTCGGCGGAAACGCCGGGGCCTTCGTCCAACCCTTTGTGAACGTATCTCTATTGCCCCGGGGGAACCCCGCCTGTCATGGGCGTGGGCCCCCGGTGGCCAACTCAAACTCTGTTTTTATTGCCGTCTGAGTAACAAACAAATCAAAACAAAACTTTCAACAACGGATCTCTTGGTTCTGGCATC	0	0	0	0	0	0	0	0	0	0	0	0	0	0	0	0	0	0	0	0	0	0	0	0	0	0	0	0	0	0	0	0	0	0	0	0	1	0	0	0	0	0	3	0	0	0	0	0
OTU_297	CAAGGTTTCCGTAGGTGAACCTGCGGAAGGATCATTATCGAGTTTGAAAAGGGTTGTAGCTGGTCTTTCACGAGGCATGTGCACACCCTACTCATCCACTCAACACCTGTGCACACTATGTAGGTTTAGATGAGCATCGGGGCCCTCGTGCCTCGGTGGGAGTCTGCCTATGTCTTTATAAACTCTGTTTAGTATACGAATGTACTTGCGATAAAACGCATCTTATACAACTTTCAGCAACGGATCTCTTGGCTCTCGCATC	0	0	0	0	0	0	0	0	0	0	0	0	0	0	0	0	0	0	44	103	48	17	0	11	0	0	0	0	0	0	0	67	23	2	15	4	46	33	23	38	32	17	6	2	7	0	22	2
OTU_298	CAAGGTTTCCGTAGGTGAACCTGCGGAAGGATCATTAGAAAGTTCGACGCCGAAAGGCGTCCCACCTTCAAACCATTGTGAAACCACCCGTTGCTTCGGCGGCGTTGGGCCCGCCCCTCGTCAGTCCGCCCGAGGCTCCAAAACCAAAACTTTTCAGTAACCGTAGTCTGACAAACCAAAGATTTAATTCGTTAAAACTTTCAACAACGGATCTCTTGGTTCTCGCATC	0	0	0	0	0	0	0	0	0	0	0	0	0	0	0	0	0	0	0	0	0	0	0	0	0	0	0	0	0	0	0	0	0	0	0	0	0	0	0	0	0	0	0	0	0	0	0	0
OTU_299	CAAGGTTTCCGTAGGTGAACCTGCGGAAGGATCATTATCGTATCTCTGGCGCGTGCGGGTGCGCCCTGCTCCGGTCCCCTCGGGCCGTGCAGCGGGCCGTTCGCCGCGTCCAACCTTCACAAACCCACTGTGCACCTTTCACGGCGGAGGGCTGCTGGCGAAAGCCGGCGTCCGAAGTCGCATATAACAAACCCCTAAAAGTTCAAAAGAATGAAACGCGACCTCGTTGTCGCCTAAACACATAACAACTTTCAACAACGGATCTCTTGGCTCTCGCATC	0	1	0	0	0	0	0	0	0	0	0	0	0	0	0	0	0	0	9	12	26	3	1	0	0	0	1	0	0	0	1	0	0	0	0	0	34	12	8	1	8	1	7	0	0	0	1	0
OTU_300	CAAGGTCTCCGTTGGTGAACCAGCGGAGGGATCATTACCAGAGTGCCCTACTCTTCAACCCCTGCGAACCTTACCTATTTTTTACTCCGGCGGAACGCCCCGGTGCCCTCGGGGCCGGGCCAGGCGCCCGCCGGAGCCCCCCGAACCGTATTTGTGTCCCGTATACCTCAGAATCAGGCGTAAAGCCGAAATGTAACAACTTTTGACAATGGATCTCTTGGCACTGGCATC	0	0	0	0	0	0	0	0	0	0	0	0	0	0	0	0	0	0	0	0	0	0	0	1	0	0	0	0	0	0	0	0	0	0	0	0	3	0	0	0	0	0	24	52	143	8	96	7
OTU_301	CAAGGTCTCCGTTGGTGAACCAGCGGAGGGATCATTACAGAGTTTTCTAAACTCCCAACCCATGTGAACTTACCTATGTTGCCTCGGCGGCGCCCGGTAGCGAGCATCTCGCGACCTACCCGGGACCGCCGGTGGAAAACCAAACTCTTTTGAATTTTTAGCACTTCTGAGTTAAAATCATAATAAGTTAAAACTTTCAACAACGGATCTCTTGGTTCTGGCATC	0	0	0	0	0	0	0	0	0	0	0	0	0	0	0	0	0	0	0	2	0	0	0	0	0	0	0	0	0	0	0	0	0	0	0	0	0	0	0	0	0	0	2	0	0	0	0	0
OTU_302	CAAGGTTTCCGTAGGTGAACCTGCGGAAGGATCATTACTGAACTGTCGACACGAGTTGTTGCTGGTCCTCGAAAGGGGGCATGTGCACGCTCTGTTTACACATCCACTCACACCTGTGCACCCTCTGTAGTTCTGTGGTATTGGGGACTCTGTCCTCTTGCCGTGGTCCTACGTCTTTACACACACACACCGTAATACAGTCTCATGGAATGTATGTCGCGTTTAACGCAATACAATACAACTTTCAGCAACGGATCTCTTGGCTCTCGCATC	0	0	0	0	0	0	0	0	0	0	0	0	0	0	0	0	0	0	0	0	0	0	0	0	0	0	0	0	0	0	0	0	0	0	0	0	0	0	0	0	0	0	0	0	0	0	0	0
OTU_303	CAAGGTCTCCGTTGGTGAACCAGCGGAGGGATCATTACCGAGTTGAAAAACTCCAACCCCTGTGAACATAACCTCTGTCGTTGCTTCGGCGGGCTCGCCCGCCGGAGGTTACAAACTCTTGTATATTTTTTTAGCATCTCTGAGCCTAAAAGACAAATAATCAAAACTTTCAACAACGGATCTCTTGGTTCTGGCATC	0	0	0	0	0	0	0	0	0	0	0	0	0	0	0	0	0	0	0	0	0	0	0	0	0	0	0	0	0	0	0	0	0	0	0	0	0	0	0	0	0	0	0	0	0	0	0	0
OTU_304	CAAGGTCTCCGTTGGTGAACCAGCGGAGGGATCATTACGAGAGTGTCACCACTCCCAACCCACTGTTTACCTACCCGTCCACCGTGCTTCGGCAGGCAGTCCTGTGGGACAGGGCCTCGCCCCCGCGAGGGGGTGCCTGCCGCTGGCCAACCAAAAATTCTAGCTGTTTTTGTACCATCTGAGTCTTCCACAAATAAACAAAACTTTCAACAACGGATCTCTTGGTTCTGGCATC	0	0	0	0	0	0	0	0	0	0	0	0	0	0	0	0	0	0	0	0	0	0	0	0	0	0	0	0	0	0	0	0	0	0	0	0	0	0	0	0	0	0	0	0	0	0	0	0
OTU_305	CAAGGTTTCCGTAGGTGAACCTGCGGAAGGATCATTATTGATTGGTCGAAAGACCTTATCAGATTCTACCACCTCTGTGAACTGTTGGACCTCCGGGTCTACAATCAAACATCAGTGTAACGAACGTAAGAGTATCTTAACGAAACAAAACTTTCAACAACGGATCTCTTGGCTCTCGCATC	2	0	0	0	0	0	0	0	0	0	0	0	0	0	0	0	0	0	15	5	8	11	0	0	0	0	0	0	0	0	0	0	0	0	0	0	3	0	0	0	0	0	16	28	1	0	5	0
OTU_306	CAAGGTCTCCGTTGGTGAACCAGCGGAGGGATCATTACCGAGTTGCAAAACTCCCAAACCCGTGTGAACCTATACCTATACGTTGCTTCGGCGGACCCGCCCCGGCGCTTCGGCGACCGGACCCAGGCGACCGCCGGGGGAAAACACAAACCCTTTGTATTACACAGTGAATCTTCTGAGTAACCAAAACAAATGAATTAAAACTTTCAACAACGGATCTCTTGGCTCTGGCATC	0	0	0	0	0	0	0	0	0	0	0	0	0	0	0	0	0	0	0	0	0	0	0	0	0	0	0	0	0	0	0	0	0	0	0	0	0	0	0	0	0	0	0	0	0	0	0	0
OTU_307	CAAGGTTTCCGTAGGTGAACCTGCGGAAGGATCATTATCGAACGCCTTTACTGGCTTCACTTGGCTGTGCGCCTTCGGGCTGCACGCCGTCCACACACACCGTGCACTCATCGGTGGGGCAACCCGCCGCATTACAAAACACTGTAGTCTCGAATGTGAAACATTAAAATTCAAATACAACTTTCAGCAACGGATCTCTTGGCTCTCGCATC	0	3	1	0	17	0	0	0	0	0	0	0	25	0	0	0	0	0	3	46	45	16	0	0	0	0	0	0	0	0	0	20	16	0	0	0	9	7	4	4	19	14	3	0	0	0	0	0
OTU_308	CAAGGTTTCCGTAGGTGAACCTGCGGAAGGATCATTACCGAGTGTTTGGATGCCCCCTTCTTGGGGGTGTCCGTCCTCCCATCCGTGTCTATTGTACCCTGTTGCTTCGGCGGGCCCGCCCTCTTGTGGCCGCCGGGGGGCTTCCCTTGCCCCCGGGCCCGCGCCCGCCGGAGACCTCAACCATTGAACACTGTCTGAAGGTTGCAGTCTGAGTACCGATAAACAAATCGTTAAAACTTTCAACAACGGATCTCTTGGTTCCGGCATC	0	0	0	0	0	0	0	0	0	0	6	0	0	0	0	0	0	0	0	0	0	0	0	0	0	0	0	0	0	0	0	0	0	0	0	0	0	0	0	0	0	0	0	0	0	0	0	0
OTU_309	CAAGGTTTCCGTAGGTGAACCTGCGGAAGGATCATTATCCATCTCAACCAGGTGCGGTCGCGGCCCCCGGGGGTTCTCTCCCGGGTGGTAGGGGTAACACCTTCACGCGCCGCATGTCTGAATCCTTTTTTTACGAGCACCTTTCGTTCTCCTTCGGTGGGGCAACCTGCCGTTGGAACTTAACAAAACCTTTTTTGCATCTAGCATTACCTGTTCTGATACAAATAATCGTTACAACTTTCAACAATGGATCTCTTGGCTCTGGCATC	0	0	0	0	0	0	0	0	0	0	0	0	0	0	0	0	0	0	0	0	0	0	0	0	0	0	0	0	0	0	0	0	0	0	0	0	0	0	0	0	0	0	0	0	0	0	0	0
OTU_310	CAAGGTCTCCGTAGGTGAACCTGCGGAGGGATCATTATAGAGTCTTACAGCTCCTAAACCCATGTGAACTTTACCACTGTTGCCTCGGTGGTGGGCTTCCTCCCTCGGGGGGTCGCCTCCACCGGTGGACCAATAAACTCTTGATAATATTAGCCAACTCTGAATCTAGACTAAGAAATAAGTTAAAACTTTCAACAACGGATCTCTTGGTTCTGGCATC	0	0	0	0	0	0	0	0	0	0	0	0	0	0	0	0	0	0	0	0	0	0	0	0	0	0	0	0	0	0	0	0	0	0	0	0	0	0	0	0	0	0	0	0	0	0	0	0
OTU_311	CAAGGTTTCCGTAGGTGAACCTGCGGAAGGATCATTATTGAATGAATGTGGGCAAGGTTGTTGCTGGTCTCAGTCATGGGACATGTGCACACCTTGTTCATTCCACCTTCACACCTCTGTGCACTTCTCATGGGTTGGGCTGTGTCTGAAATATGGCCATGCCCTGCTCATGTGTTACTATAAACCCATGTTTGTTATAGAATGTTTTTTGTGCATGAATTGCATATAATACAACTTTCAGCAACGGATCTCTTGGCTCTCGCATC	1	6	0	6	0	0	0	8	0	0	0	0	0	0	0	0	0	0	0	12	2	0	0	0	0	0	0	0	0	0	0	0	0	0	0	0	2	4	0	0	0	2	0	0	1	0	0	0
OTU_312	CAAGGTTTCCGTAGGTGAACCTGCGGAAGGATCATTATCGAGTCTTTGAAAGAAGTTGTAGCTGGCCTTTCGGGGCATGTGCACGCTTCGCTCAAATCCAACTCATTCATAACACCTGTGCACATATTGTAGGATGGTTGATACAGACGAAGAACTTCGGTTCCTCTCGAGTTGTTGACGCCTTCCTATGTTTCATTTACACACTCATTGTCGTATCATGAATGTTTTTTGCGCTTAAATAACGCATTATATATAACTTTTAGCAACGGATCTCTTGGCTCTCGCATC	0	0	1	8	0	3	0	0	0	0	0	0	0	0	0	0	0	0	1	0	0	0	1	0	0	0	0	0	0	0	0	0	5	0	0	0	0	1	3	0	5	0	0	0	0	0	0	0
OTU_313	CAAGGTTTCCGTAGGTGAACCTGCGGAAGGATCATATAATGAATTTGAACAGGACTTGATGCTGGTCTCCTCGCCGGAGGCATGTGCTCGGTTCTAATCATTCCATTCAACACCTGTGCACTTTCAAAGCTGTAGTCCTCCGTCATGGGAGCCGCGTCTTGTAATGAGATGCTGGGATTACACTTTGCCCTTATCATAAACACTATTAAAGTCTGTAGAATGTTAATAGCCTAAAGGCTTAATCTATACAACTTTCAACAACGGATCTCTTGGCTCTCGCATC	0	0	0	0	0	0	0	0	0	0	0	0	0	0	0	0	0	0	7	29	13	2	1	0	0	0	0	0	0	0	2	0	0	3	0	0	1	0	0	2	1	11	3	3	8	0	0	0
OTU_314	CAAGGTTTCCGTAGGTGAACCTGCGGAAGGATCATTAACGTATCTCTGACGAGGCGGGTCGACCCTGCTCGGGTTCCGAAAGGGCCTTTGCAGCGGGTCTCCCGTCGCGCTCAACCTTCACAAACCCCTGTGCACCTTTACGGCGGAGGGTGGCGGCGAGAGCCCCGTCCGAAGCCGCATACCACAAACACTTGTATAAAAAAGAATGATCAGTGGCCTCTGCGCCGCCTAAAAACATAACAACTTTCAACAACGGATCTCTTGGCTCTCGCATC	0	0	0	0	0	0	4	0	0	0	0	0	0	0	0	0	0	0	204	5	7	2	0	0	0	0	0	0	0	0	24	0	0	0	0	0	70	1	0	0	2	0	19	13	0	0	5	0
OTU_315	CAAGGTCTCCGTAGGTGAACCTGCGGAGGGATCATTAATGAGAACTTGCCCTAACGGGTAGATCTCCCACCCTTTGTTAACCAAACATTGTTGCTTTGTCTGGCCCGACCCTCGGGTCCGCCGGCCTTCGGGCTGGTCAGCGCCGGACAGAGGAAACTAAAACCTTTATCACTGTCGTCAGAGTACTATATAATAGTTAAAACTTTCAACAACGGATCTCTTGGTTCTGGCATC	0	0	0	0	0	0	0	0	0	0	0	0	0	0	0	0	0	0	0	0	0	0	0	0	0	0	0	0	0	0	0	0	0	0	0	1	0	0	0	0	0	0	0	0	1	0	0	0
OTU_316	CAAGGTCTCCGTTGGTGAACCAGCGGAGGGATCATTGCTGGAACAAACGCCCTCACGGGTGCTACCCAGAAACCCTTTGTGAACTTACTTAATGTTGCCTCGGCATTGGTTGGCTTCGAATGAAGTCCCTTGCAAAAGGAGCAGACCGGCCGATGGCCCCTTAAACTCTTGTTTTTGTATTATCTTCTGAGTAAACAACTATAAATGAATCAAAACTTTCAACAACGGATCTCTTGGTTCTGGCATC	13	0	0	0	0	0	25	0	0	0	0	0	0	0	0	0	0	0	9	17	13	26	0	1	5	0	18	0	0	36	0	0	22	0	0	5	14	0	29	0	4	0	3	0	36	8	8	0
OTU_317	CAAGGTTTCCGTAGGTGAACCTGCGGAAGGATCATTAATGAAATTCTTGAATCGTGGTTGTAGCTGGCCCGTAAAAACGGCATGTGCACGCCACCTTTCACTAATCCACACACACCTGTGCACCTTCGCGGGGGCTTCTGGGAGCACGACGTCAAGTCGTTAGTACCGGGAGCTCGCGTCCCTTTACACACCCCATTGTATGTCTTAAGAATGTCTACTCGATGTAATAAAACGCATCTAATACAACTTTCAACAACGGATCTCTTGGCTCTCGCATC	0	0	0	0	0	0	0	0	0	0	0	0	0	0	0	0	0	0	0	0	0	0	0	0	0	0	0	0	0	0	0	0	0	0	0	0	0	0	0	0	0	0	0	0	5	0	1	0
OTU_318	CAAGGTTTCCGTAGGTGAACCTGCGGAAGGATCATTATTGAGTTCCAAATGTAAAGGACCTGTCTGCTGTTGCGCTTGATGCTGCACGCCTTGTCTGATACACTTCTTACACCTGTGCACCTTTGACCTGCGTGTCGTCGGGTCCTTATATACGCACACTCTGAAATCTTGGAATTTTTATGTTTGAATTATGACAACTTTCAACAACGGATCTCTTGGCTCTCGCATC	0	0	0	0	0	0	0	0	0	0	0	0	0	0	0	0	0	0	0	0	0	0	0	0	0	0	0	0	0	0	0	0	0	0	0	0	0	0	0	0	0	0	0	0	0	0	0	0
OTU_319	CAAGGTCTCCGTTGGTGAACCAGCGGAGGGATCATTACAGGACGTCACACTCCCGTAATACCATTGTGAACCCTACCTATCGTCGTTGCCTCGGCGGATCCTCCCCCGTCTCCGGATGGGGGCCCCGCCGGCGGCCCCATTACTCTTGTTTCCACGCGTTGGCATCTCCGAGTACTATACAAACGAGTCAAAACTTTCAACAACGGATCTCTTGGTTCTGGCATC	0	0	0	0	0	0	0	0	0	0	0	0	0	0	0	0	0	0	0	0	0	0	0	0	0	0	0	0	0	0	0	0	0	0	0	0	0	0	0	0	0	0	49	0	0	0	0	0
OTU_320	CAAGGTTTCCGTAGGTGAACCTGCGGAAGGATCATTAACGAATCTCGAAGGGGGCTGAAGCTGGCCTCTCGGGGCAAGTGCTCGTCTCCGTCGGATCCATCACACACCTGTGCACGTCCGAAGGGAGGGGAGAGGTCGGACGAGGAGACTCGTCCCTCTGATCCTCTTTCTTCAGTTCATCGACTCTGAATGTCACTTAGAAAGTAGAAGTCTGTCTCAGTGACAGTTATAAATACAACTTTCAACAACGGATCTCTTGGCTCTCGCATC	0	2	0	0	0	0	0	1	0	0	0	0	0	0	0	0	0	0	3	3	5	0	0	0	0	0	0	0	0	0	1	0	0	0	0	0	8	8	0	0	3	0	0	0	0	0	0	0
OTU_321	CAAGGTTTCCGTAGGTGAACCTGCGGAAGGATCATTAGTGAATAACAGGACGTTCAATTTAACTTGAAGTCCGAACTCTCACATCTAACCCTGTGCATTTGTTTTGGTTAGTAGAGTGCTTGCATTCGAACACCTCTTCATTTTACAAACACTAAGTCAAAGTATGTTTAAATTTATAACAAAACAAAACTTTCAACAACGGATCTCTTGGCTCTCGCATC	0	0	0	0	0	0	0	0	0	0	0	0	0	0	0	0	0	0	0	0	0	0	0	0	0	0	0	0	0	0	0	0	0	0	0	0	0	0	0	0	0	0	0	0	0	0	0	0
OTU_322	CAAGGTTTCCGTAGGTGAACCTGCGGAAGGATCATTAGAGCGTCATACGGCCCCCACTCGGGGTCGAAAGCTCTCCATCCAATGTGTATGCGCTTCATTACCTCAGGCGTGGATGGCCGGGTTAGGCCCTCCGTCCCGTCTGAACGGTTATTATCCTCTGGAATTTGAGACGTCTGAGTGTAGATTTAAATGGCTAAAACTTTCAACAACGGATCTCTTGGTTCTAGCGTC	0	0	0	0	0	0	0	0	0	0	0	0	0	0	0	0	0	0	0	0	0	0	0	0	0	0	0	0	0	0	0	0	0	0	0	0	0	0	0	0	0	0	0	0	0	0	0	0
OTU_323	CAAGGTCTCCGTAGGTGAACCTGCGGAGGGATCATTACAAGAACGCCCGGGCTTCGGCCTGGTTATTCATAACCCTTTGTTGTCCGACTCTGTTGCCTCCGGGGCGACCCTGCCTTCGGGCGGGGGCTCCGGGTGGACACTTCAAACTCTTGCGTAACTTTGCAGTCTGAGTAAACTTAATTAATAAATTAAAACTTTTAACAACGGATCTCTTGGTTCTGGCATC	9	1	0	19	3	10	12	0	44	1	8	6	0	0	4	0	3	0	2	28	39	0	0	26	0	0	63	16	71	96	1	2	33	0	0	1	1	11	7	0	3	12	0	1	3	0	0	0
OTU_324	CAAGGTTTCCGTAGGTGAACCTGCGGAAGGATCATTATTGAACTCTGAACTACTTGTCCTGTTGATGCTGGCTCTTAACGGAGTATGTGCTCGCTAACAAGTGTTTTCTTTGTCCACCTGTGCACCTTTTGTAGACTCTGGATAACTATCGCTTAACCTTTTGGTTAAGGCGGATTTCTGTTGGGGTCAAACCCTTCAGTGCCTTCCAGGTCTATGTTTTATATTATCTCTGAATGTATAGAATGTCTTGCTTACTGGACTTTGTCCTTTAACAAATAAATACAACTTTCAACAACGGATCTCTTGGCTCTCGCATC	0	0	0	0	0	0	0	0	0	0	0	0	0	0	0	0	0	0	0	0	0	0	0	0	0	0	0	0	0	0	0	0	0	0	0	0	0	0	0	0	0	0	0	0	0	0	0	0
OTU_325	CAAGGTTTCCGTAGGTGAACCTGCGGAAGGATCATTAGTGATTAATTATTGAGTGTAAAAAACTCATAATCTTCTACAAACCACTGTTTTAAAATGTTTACTAGAATGTCCAAGCAGTTAAGCTGTTGAAATATTAAAAGTTTTATAAAACTTTCAGCAACGGATCTCTTGGTTCAGGCATC	0	0	0	0	0	0	0	0	0	0	0	0	0	0	0	0	0	0	0	0	0	0	0	0	0	0	0	0	0	0	0	0	0	0	0	0	0	0	0	0	0	0	0	0	0	0	0	0
OTU_326	CAAGGTCTCCGTTGGTGAACCAGCGGAGGGATCATTACCGAGTCTCGTACTCCAAACCCTTTGTGAACATACCTGTTTCGTTGCTTCGGCAGGCCCGGGGGTCACTCCCCGGCCCGCCGCCGGCCCCCTTTCCGGGGCGCATGGCGGGCCTGCCGGAGGGCACAGACTCTGTATTCAAAAACGTACCTCTCTGAGTTATCTTTACAAACAAGTAAAAACTTTCAACAACGGATCTCTTGGTTCTGGCATC	0	0	0	0	0	0	0	0	0	0	0	0	0	0	0	0	0	0	0	0	0	0	0	0	0	0	0	0	0	0	0	0	0	0	0	0	0	0	0	0	0	0	12	4	5	0	1	0
OTU_327	CAAGGTCTCCGTTGGTGAACCAGCGGAGGGATCATTATAGAGTTTTCTAAACTCCCAACCCATGTGAACTTACCATTGTTGCCTCGGCAGAAGCTGCTCGGTGCACCTTACCCTGGAACGGCCTACCCTGTAGCGCCTTACCCTGGAACGGCCTACCCTGTAGCGGCTGCCGGTGGACTACCAAACTCTTGTTATTTTATTGTAATCTGAGCGTCTTATTTTAATAAGTCAAAACTTTCAACAACGGATCTCTTGGTTCTGGCATC	0	0	0	0	0	0	12	0	0	0	0	0	7	0	0	0	0	0	0	10	0	0	0	0	0	0	0	1	0	0	13	0	0	0	0	0	0	0	0	0	0	0	0	0	1	0	0	0
OTU_328	CAAGGTTTCCGTAGGTGAACCTGCGGAAGGATCATTATCGAGACTACCACGCTTGATGCTGGCCGCAAGGCATGTGCTCGGCGTCTCGTCCACACCTCTGTGCACCTTCGAGGGGGCGTCAGCCGCCTCGCTTCATACACCTTACAAAAGTCTAGTCGAATGTAACATATAAACAAATACAACTTTCAACAACGGATCTCTTGGCTCTCGCATC	0	1	2	0	0	0	0	0	0	0	0	0	0	0	0	7	0	0	7	20	1	14	0	0	0	0	0	0	0	0	0	0	0	0	0	0	8	2	2	0	16	0	0	0	0	0	0	0
OTU_329	CAAGGTTTCCGTAGGTGAACCTGCGGAAGGATCATTATCGAGTTTTGAAACAGGTTGTTGCTGGTCTTGTGTAATAATCTCAAGTCATGTGCACGCCTGGCTCATCCACTCTTTCAACCTCTGTGCACTTATTGTAGGCTGGTAACAAGGCTGTTTGAGATTTTATTATTTCATCAGCTCGAAGACCTCCCTATGTTTTATTACAAACGTTTCAGTTATAGAATGTTAATCTTTGCGTGTAACGCATTTATATATACAACTTTCAGCAACGGATCTCTTGGCTCTCGCATC	0	0	0	0	0	0	0	0	0	0	0	0	0	0	0	0	0	0	0	0	0	0	0	0	0	0	0	0	0	0	0	0	0	0	0	0	1	0	0	0	14	0	0	0	0	0	23	0
OTU_330	CAAGGTTTCCGTAGGTGAACCTGCGGAAGGATCATTAAAGATTCTAAGGCTTCGGTCTTAATTTCGGCTGTGCGCTCAGGCTGCACGCCGATAACCTCTCACACCTGTGCACCTTTTCGGTTGCGGTTTCGGCCGCTTCCGCTTTTACATGCAACCACGAAAAGTCTAGAATGTGACGAGAACTATAAAGTAACAACTTTCAACAACGGATCTCTTGGCTCTCGCATC	0	0	0	0	0	0	0	0	0	0	0	0	0	0	0	0	0	0	0	0	9	0	0	0	0	0	0	0	0	0	0	0	0	0	0	0	0	0	0	0	0	0	6	16	6	14	2	44
OTU_331	CAAGGTTTCCGTAGGTGAACCTGCGGAAGGATCATTACCATTTGCATCAACAGGCGGATTTCAACTGTTCCCTGGCTGGACTGTCAGGATTTCTGGCTACTTGTAGACAGAATCTTGCACGACACACCCTTTGGTTCGACCGATTCTGCCTGTCTGACGTTACCCATGCCTTTTTGCGTACAATTTGTTTTCCCAGCAGGGCTTCATGCCCCTACGGGATATCAAACCACCCATGTATTTGCAGTCCATGTCTGAAAATTATAATAATTACAACTTTTAACAACGGATCTCTTGGTTCTGGCATC	0	0	0	0	0	0	0	0	0	0	0	0	0	0	0	0	0	0	0	0	0	0	0	0	0	0	0	0	0	0	0	0	0	0	0	0	0	0	0	0	0	0	0	0	0	0	0	0
OTU_332	CAAGGTTTCCGTAGGTGAACCTGCGGAAGGATCATTATCGAGTTTTGAAACGGGTTGTAGCTGGTCTCAATACGGGACATGTGCACGCCTGACTCATCCACTCTCAAACCCCTGTGCACTTATTGTAGGTCGGTGGAAAGACTTGGTTTTTTATTAAGTCAAGTTTGGAAGCCTTCCTATGTTTTTACTACAAACGCTTCAGTTATAGAATGTCATACGCGTATAACGCATTTATATACAACTTTCAGCAACGGATCTCTTGGCTCTCGCATC	0	2	5	0	0	0	0	0	0	0	0	0	10	0	0	0	0	0	0	6	6	0	0	0	0	0	0	0	0	0	0	0	0	0	2	1	2	4	10	4	11	0	0	0	3	0	0	0
OTU_333	CAAGGTCTCCGTTGGTGAACCAGCGGAGGGATCATTATCGAGTTTATCAACTCCCAACCCTATGTGAACCTACCTTTATGTTGCTTCGGCGGTGTCGCGCCGGGTTGCCCCCAGCGGGCTCCCGGGACCACGCGCCCGCCGGAGACCACAAACTCTTGATTTTGCGAAAGCAGTATTCTTCTGAGTGGCCGAAAGGCAAAAAACAAATGAATCAAAACTTTCAACAACGGATCTCTTGGTTCTGGCATC	0	2	0	0	7	0	0	0	0	0	11	0	0	0	0	0	0	0	0	0	0	0	0	0	0	0	0	0	0	0	0	0	0	0	0	0	0	0	0	0	0	0	0	0	0	0	0	0
OTU_334	CAAGGTCTCCGTTGGTGAACCAGCGGAGGGATCATTACCGAGTTTACAACTCCCAAACCCCAATGTGAACGTTACCAATCTGTTGCCTCGGCGGGTTAATTCTTTCTGCCCCGGGCGCGTCGCAGCCCCGGACCAAGGCGCCCGCCGGAGGACCAAATTGCAAACTCTTTTTGTATATCCCATCGCGGATGATTATATTCTGAGCTTTCTCGGCGCTCCTAGCGAGCGTTTCGAAAATGAATCAAAACTTTCAACAACGGATCTCTTGGTTCTGGCATC	0	0	0	0	0	0	0	0	0	0	0	0	0	0	0	0	0	0	0	0	0	0	0	0	0	0	0	0	0	0	0	0	0	0	0	0	0	0	0	0	0	0	0	0	0	0	0	0
OTU_335	CAAGGTTTCCGTAGGTGAACCTGCGGAAGGATCATTATCGAATAAACTAGGTGGGTTGTTGCTGTCCCTCTCGAGGGAATTGTGCACACCTTACCTTTTTTGTTTTTCCACCTGTGCACACACTGTAGGTCTGGAAGGGGAAGGGAGGCAACTCCCTGATGTTTTCAGGTCCTATGTCTTTACACATACACTATTAAAAGTAACAGAACGATTCAATGGGCTCTAAGCCTATAAAATATATACAACTTTCAGCAACGGATCTCTTGGCTCTCGCATC	0	0	0	0	0	0	8	0	0	0	0	0	0	0	0	0	0	0	55	0	0	0	0	0	16	0	0	0	0	0	47	0	0	0	0	0	155	5	1	0	0	0	986	7	9	0	3	8
OTU_336	CAAGGTTTCCGTAGGTGAACCTGCGGAAGGATCATTAACGAGTTTTGAAATGGGTTGTAAGCTGGCCATAAGAGGCATGTGCACGCCCTGCTCATCCACTCTCATACCCCTGTGCACTTATGGTAGGCTGGGTGGGACGACTGGCCGCAAGGTCGGTTTGAAAGCCTTGTCTATGTTTTTATTACAAACGAATTTCAGTCAAAGAATGTTACATATTCGCGTCTAACGCAATAAATACAACTTTCAGCAACGGATCTCTTGGCTCTCGCATC	0	0	0	0	0	0	0	0	0	0	0	0	0	0	0	0	0	0	0	0	0	0	0	0	0	0	0	0	0	0	0	0	0	0	0	0	2	0	0	0	0	0	0	0	1	0	0	0
OTU_337	CAAGGTTTCCGTAGGTGAACCTGCGGAAGGATCATTATTGAATTTAAACTGGGTGAGGTTGCTGCTGGCTCCTTTGCGGGGCATGTGCACACCTCACTCATCCAACCTTCACACCCCTGTGCACTCTTCATAGAATGGATCCTGCGGTTCCTCTTCTGAGGAATTTGCAGACCACTCTGTGTTAATTTTACAAACTCTGAAACAGTCTTGAATGTCATCTTGCGCATAATACGCATTTAAATACAACTTTCAGCAACGGATCTCTTGGCTCTCGCATC	7	1	0	0	0	0	0	0	0	0	0	0	9	0	0	0	0	0	0	8	16	0	0	0	0	0	0	0	43	15	0	0	0	0	4	0	4	0	0	0	0	0	0	0	0	0	0	0
OTU_338	CAAGGTCTCCGTTGGTGAACCAGCGGAGGGATCATTACTGAGTTCTACAAAAACTCCCAACCCTTTGTGAATCATACCACTGTTGCCTCGGCGCCGAGCGGCAGCTACCCGGGAGCTACCCTGTAGATGCGAGAGCATCTACCCTGTAGCTACCCTGTAGTTGTACTTCACGCTCCGCCGGTGGACCACTCAACTCTGTTTTACAGTGTATCTCTGAGTAACTAAACTAAATAAGTTAAAACTTTCAACAACGGATCTCTTGGTTCTGGCATC	0	0	0	0	0	0	7	0	0	0	0	0	0	0	0	0	0	0	0	5	0	0	0	0	0	0	0	0	0	0	0	0	0	0	0	0	1	0	0	0	0	0	0	0	0	0	0	0
OTU_339	CAAGGTTTCCGTAGGTGAACCTGCGGAAGGATCATTATCGAAGTTTGCGAAGGTTGAGCTGGCTCTGCATGTGCTCGCCTTCAACACAACCTCTTCATCCCTTGTGCACCTTTGTAGGCTATGAATGAAATTCCGGTTGCAAAACCGGGACGTGGAGTTTGCGAACTTCCGAGTTTGCTTCCTTCAATCTTTTCATGGTCTATGTCTTCATATACTCTTAAGTCTGGAATGTCTATTGTTGGTCTTTGACCGATAAAATCTTATACAACTTTCAACAACGGATCTCTTGGCTCTCGCATC	29	7	4	7	0	0	0	0	0	0	0	0	118	1	0	0	0	0	1	2	9	0	1	0	0	0	0	0	0	0	11	6	4	0	0	0	73	20	3	3	1	0	0	0	0	0	0	0
OTU_340	CAAGGTCTCCGTTGGTGAACCAGCGGAGGGATCATTACCGAGTGCAAACTCACCAACCCATGTGAACATACCTTCTGTTGCTTCGGCGGGATCGCCCCGGGCGCCCTCTGCGCGCCCCGGACCAGGCACCCGCCGGGGGATACAAACTTTGGCTTTTAGTGGATTTTCTGAGTCGCCTTAGGGCAAACAAATGAATCAAAACTTTCAACAATGGATCTCTTGGTTCTGGCATC	0	0	0	0	0	0	0	0	0	0	0	0	0	0	0	0	0	0	0	0	23	0	0	0	0	0	0	0	0	0	0	0	0	0	0	0	0	1	0	0	0	0	0	0	0	0	0	0
OTU_341	CAAGGTTTCCGTAGGTGAACCTGCGGAAGGATCATTAACGAATTTCTCAAAGTTGCTTACAGTGTTGTGCGGTTCGCACGCATTGCAGGTGGCTATTGAGCATTTCACACATCCCTTGTGCACCTTAAGAGGGTAACTGTTCTGTCTTGAGCGCTGCTTGTGCTCGATAGAATGTGTTGCCTTCTCTTTCACAACAAATCTTATGTCTAGAATGTTTGTTTATATTAAATAAAATAACTTTCAACAACGGATCTCTTGGCTCTCGCATC	4	11	30	5	16	3	0	0	0	0	0	0	23	0	7	0	0	0	7	29	9	15	2	0	0	0	0	0	0	0	22	6	5	0	3	0	37	4	12	20	10	7	3	0	0	0	2	0
OTU_342	CAAGGTTTCCGTAGGTGAACCTGCGGAAGGATCATTAATTGCCGACCACTAATTGTCGGTTTGAGGGCATGGAAATTTTAAAAGCTTGGGTACGCCCACTTTTAGAAGAGTACATTCCTTTCTACCCTTGTTCTTTTGCGCACTCATGTTTCCTCGGCAGGTTAGCCTGCCGATTGGACAATTAAAACCCTTCATTTCTCAATCAGCGTCTGAAAATAATAAATATTTACAACTTTCAACAACGGATCTCTTGGTTCTGGCATC	0	0	0	0	0	0	0	0	0	0	0	0	0	0	0	0	0	0	0	0	0	0	0	0	0	0	0	0	0	0	0	0	0	0	0	0	0	0	0	0	0	0	2	0	0	0	0	8
OTU_343	CAAGGTCTCCGTTGGTGAACCAGCGGAGGGATCATTGCTGGAACGCGCCCCAGGCGCACCCAGAAACCCTTTGTGAACTTATACCTTACTGTTGCCTCGGCGCAGGCCGGCCCCCCTGGGGGCCCCCCGGAGACGGGGAGCAGCCCGCCGGCGGCCAAGTTAACTCTTGTTTTTATACTGAAACTCTGAGAAATAAACATAAATGAATCAAAACTTTCAACAACGGATCTCTTGGTTCTGGCATC	0	0	0	0	0	0	0	0	0	0	0	0	0	0	0	0	0	0	0	0	0	0	0	0	0	0	0	0	0	0	0	0	0	0	0	0	0	1	0	0	0	0	97	41	52	48	102	38
OTU_344	CAAGGTCTCCGTTGGTGAACCAGCGGAGGGATCATTAATGAGTTTTCTAAACTCCAAACCCTTGAGAACTTACCCAGTTGCCTCGGCGGACTCGCCCTGGGACGACCTACCCTGCAGCGAGTTACCCTGTAACGAGCTGCCCTGTAGGGACTTGCCCTGTAGCCTGCCCGCCGACGGCCAACCCAAACTCTGTTTTATTGTGGCACCTCTGAGGATTATTCTAAATGAATTAAAACTTTCAACAACGGATCTCTTGGTTCTGGCATC	0	0	0	0	0	0	0	0	0	0	0	0	0	0	0	0	0	0	0	0	0	0	0	0	0	0	0	0	0	0	0	0	0	0	0	0	0	0	0	0	0	0	2	0	1	0	9	3
OTU_345	CAAGGTCTCCGTTGGTGAACCAGCGGAGGGATCATTGCTGGAACAAACGCCTTCACGGGCGCTACCCAGAAACCCTTTGTGAATACTACCTAAAACGTTGCCTCGGCAGTGGTTGGCTTCCTCGGAAGCCCCTGTTCTCGGACAGGAGCAGACCGGCCGGTGGCCCTATAAACTCTTGTTTTTGTAAAATCATCTGAGTAAAAACAACTAAATGAATCAAAACTTTCAACAACGGATCTCTTGGTTCTGGCATC	0	0	0	0	0	0	0	0	0	0	0	0	0	0	0	0	0	0	0	0	0	0	0	0	0	0	0	0	0	0	0	0	0	0	0	0	0	0	7	0	0	0	3	0	13	0	4	3
OTU_346	CAAGGTCTCCGTTGGTGAACCAGCGGAGGGATCATTACAGAGTTTTCTAAACTCCCAACCCATGTGAATTTACCACTGTTGCCTCGGCGGCTCCCGCTTACCCGGGACCGCCGGCGGAAAACCAAACTCTTTTGAATTCTTAGCACTTCTGAGTTAATATTAAAATAAGTTAAAACTTTCAACAACGGATCTCTTGGTTCTGGCATC	0	0	0	0	0	0	0	0	0	0	0	0	5	0	0	0	0	0	0	11	0	0	3	0	0	0	0	0	0	1	32	0	0	0	0	6	5	5	3	2	0	3	24	5	7	3	6	0
OTU_347	CAAGGTTTCCGTAGGTGAACCTGCGGAAGGATCATTATTGAATGAAATTGAGTGGGGTTGTAGCTGGCCTATTAAGGCATGTGCTCACCTTGTTCATCTTTATTTCTACACCTCTGTGCACTTCTCATAGATCAGTTCACATTTTGAAATAACAATGAGACTTGGTCTATGTGTTTCAACACATACGATTATGTTTTGGAATGTTTGTGTGGCATTTTTTAAATTACAACTTTCAGCAACGGATCTCTTGGCTCTTGCATC	0	0	0	0	0	0	0	0	0	0	0	0	0	0	0	0	0	0	0	0	0	0	0	0	0	0	0	0	0	0	0	0	0	0	0	0	0	0	0	0	2	0	0	0	0	0	0	0
OTU_348	CAAGGTTTCCGTAGGTGAACCTGCGGAAGGATCATTAAAGATTCGGGCCTCGGCCCACCTCATCAGCTGTGCGCTTCGGCTGCACGCTGCATGAACACCTCACACCTGTGCACATCTTCGGTGGCGGCGCTCTGCGTCGCTTCCGCTCACATCAAACCACTGTCAGTCCAGAATGTACAAACCATAAACAATACAACTTTCAACAACGGATCTCTTGGCTCTCGCATC	0	0	0	0	0	0	0	0	0	0	0	0	0	0	0	0	0	0	0	0	0	0	0	0	0	0	0	0	0	0	0	0	7	0	0	0	0	0	0	0	0	0	26	0	11	10	0	0
OTU_349	CAAGGTTTCCGTAGGTGAACCTGCGGAAGGATCATTACCGAGTTCATGCCCTTCGGGGTAGATCTCCCACCCTTTGTATACTATACCTTTGTTGCTTTGGCGGGCCGCCTAGCTACTGGCTTCGGCTGGTAAGTGCCCGCCAGAGAACCCAAAACCCTGAATTATTAGTGTCGTCTGAGTAAAATATTTAATATTTAAAACTTTCAACAACGGATCTCTTGGCTCTGGCATC	0	0	0	0	0	0	0	0	0	0	0	0	0	0	0	0	0	0	0	0	0	0	0	0	0	0	0	0	0	0	0	0	0	0	0	0	0	0	0	0	0	0	0	0	0	0	0	0
OTU_350	CAAGGTCTCCGTTGGTGAACCAGCGGAGGGATCATTGCTGGAACTGTGTCCGCAAGGACACAACCCCAGATACCCTTTGTGAACTTATTCTTATATCGTTGCCTCGGCGCTGAGCTGGGGGCTTCTTTCCAAGGAGCTCTCCCATGGTCTCTCGGGACGATGGAGCAAGCCCGCCGGCGGCCCTTCTAAACTCTTGTTTTTATTACGTATCTCTTCTGAGTTATTCAAAACAAAATGAATCAAAACTTTCAACAACGGATCTCTTGGTTCTGGCATC	0	0	0	0	0	0	0	0	0	0	0	0	0	0	1	0	0	0	0	0	0	0	0	0	0	0	0	0	0	0	0	0	0	0	0	0	0	0	0	0	0	0	5	0	56	0	26	0
OTU_351	CAAGGTTTCCGTAGGTGAACCTGCGGAAGGATCATTACTGAGTTTTGAACGGGTTGTAGCTGGCCTAACAAAAGGCATGTGCACGCCTGGCTCATCCACTCTCAACCACTGTGCACTTTATGTAAGAAATGACGGATGTTGGCAGTTTGTCAGTTGAAGTCTTTCTTATGTTTTTATAACCAACATCATAGTAACAGAATGTACAATTGCATATAATGCATTTATATACAACTTTCAGCAACGGATCTCTTGGCTCTCGCATC	0	0	0	0	0	0	0	0	0	0	0	0	0	0	0	0	0	1	0	4	12	0	0	0	0	0	0	0	0	0	0	0	2	0	0	0	3	0	0	0	0	1	0	0	0	0	0	0
OTU_352	CAAGGTTTCCGTAGGTGAACCTGCGGAAGGATCATTACATTCAGTAGCCTAGCTACTTGTTTATACCCTTGTTTTTTGCGTACCTATTGTTTCCTCGGTGGGCTTGCCTGCCGGTTGGACAACACTATAACCTTTTTAAATCTTCAATCAGCGTCTGAATTATACATAATAATTACAACTTTCAACAACGGATCTCTTGGTTCTGGCATC	0	0	0	0	0	0	0	0	0	0	0	0	0	0	0	0	0	0	5	1	0	0	0	0	0	0	0	0	0	0	0	0	0	0	0	0	0	0	0	0	0	0	22	0	1	15	1	0
OTU_353	CAAGGTTTCCGTAGGTGAACCTGCGGAAGGATCATTATTGAATTCCAACTGGGTGAGGTTGTTGCTGGCTTTCGAGCATGTGCACATCTCTCTCATTTACCTCTCACCTCTGTGCATCATTCACAAGACAACTAGTGGCTGTTGACTCATGGTCTATGGTTACAGGTTGTTTTGTGCACTTTACAAACATCAGTTAAGAATGTTCATTGTGTCTTTACACATTTAAATACAACTTTCAGCAACGGATCTCTTGGCTCTCGCATC	0	0	0	0	0	0	0	0	0	0	0	0	0	0	0	0	0	0	0	2	0	0	0	0	0	0	0	0	0	0	25	0	0	0	0	0	75	13	0	3	0	0	11	11	0	0	0	0
OTU_354	CAAGGTTTCCGTAGGTGAACCTGCGGAAGGATCATTACTGAAGATACTAGGGTTTTGAGACTGCGTCTAAAGCGGACGCGTGCTCGACTCTTACTCTTTATCCACACACACCTCTGTGCACTATGGGATGCAAAATCCCCCTTTTTTACATAAAACCGAGTTATATGCATGTCTATTTTATGCTCTACGGAGTAATATACAACTTTCAACAACGGATCTCTTGGCTTTCGCATC	0	0	0	0	0	0	0	0	0	0	0	0	0	0	0	0	0	0	0	0	0	0	0	0	0	0	0	0	0	0	0	0	0	0	0	0	0	1	0	0	0	0	0	0	0	0	0	0
OTU_355	CAAGGTTTCCGTAGGTGAACCTGCGGAAGGATCATTAATGAATGAAATTGAGTGGGGTTGTAGCTGGCCTTTTACCGGGCATGTGCACACCTCATTCAACCACCTTCTATACCTCTGTGCACTTCTCATGAGTTGGGCCGCGTCTGAAATATGACAAAGTCCGGCTCATGTGCTTTATACAAACAAATTATGTTATAGAATGTCATTACCATGCTTTAAAGCATATAATACAACTTTCAACAACGGATCTCTTGGCTCTCGCATC	0	0	1	0	0	0	0	0	0	0	0	0	0	0	0	0	0	0	3	16	8	2	1	0	0	0	0	0	0	0	0	0	0	0	0	1	4	9	6	8	5	2	0	0	0	0	33	0
OTU_356	CAAGGTTTCCGTAGGTGAACCTGCGGAAGGATCAATACATGAATTTGCAAGTGAGACTTGATGCTGGCAGTGTAATGCTGCATGTGCTCGGTTTCCGTCAAATCCACATTACACCTGTGCACTTTCAAAGCTCTGTAGTCCTCCGTAATGGGAGCCGCGGCTGTAATGGCTGCTGGGGCTACACCTTTGCCCATACAATTACAAACTCTGTATTTTGTCTTGTAGAATGTCTAATGGCCTTTGTTGGCTTAACATAATACAACTTTCAACAACGGATCTCTTGGCTCTCGCATC	1	0	7	0	0	8	0	0	0	0	0	0	0	0	0	0	0	0	4	8	9	11	7	0	0	0	0	0	0	0	3	5	0	0	0	0	16	3	5	4	3	0	1	8	1	6	1	0
OTU_357	CAAGGTCTCCGTTGGTGAACCAGCGGAGGGATCATTACAGAGTCGTAAAAAACTCCCAAACCCATGTGAACTTACCATTGTTGCCTCGGCGGACCTACCCTGTAGCTAGCTACCCGGTAGCCCGTCGGTGGACCATTAAACTCTTGTTATCTATGGATATCTGAGCGTCTTATTTAATAAGTTAAAACTTTCAACAACGGATCTCTTGGTTCTGGCATC	0	0	0	0	6	0	0	0	5	0	0	0	0	0	0	0	0	0	0	0	5	0	0	0	0	0	0	0	28	0	0	0	0	0	0	0	0	0	0	0	0	0	0	0	0	0	2	0
OTU_358	CAAGGTTTCCGTAGGTGAACCTGCGGAAGGATCATTATCGAATTTAAAGCTTGGTTGAGCTGTCGCTTCGGCGTACGTGCTCGCCTCGCCGTCCATTCTCAACACCTGTGCACATTCAAGTCGATTTCTCTCTCTCTACTTCGGTATGGGATCGTTTGCGGGGTTTCCCTTTCATTAGGGGAGCTCTTCTGTCTTTCCCGTTCGGAGTGGGGTCTGTGGATTGAGGCTGCCTTTTAACACACCCTTCTTTTAAAATGTCCATGAACGTCAAATGTAGGCTCGCCGTAAAAACGTGATGCTGAAATTAAAATTAATACAACTTTTAACAACGGATCTCTTGGCTCTCGCATC	0	0	0	0	0	0	0	0	0	0	0	0	0	0	0	0	0	0	0	0	0	0	0	0	0	0	0	0	0	0	0	0	0	0	0	0	0	0	0	0	0	0	0	0	0	0	0	0
OTU_359	CAAGGTTTCCGTAGGTGAACCTGCGGAAGGATCATTAACGAGTAACTGAACAGGTTGTAGCTGGCCTCTCGGGGCATGTGCACACCTGGCTCATCCACTCTTCAACCACTGTGCACTTATTGTAGGTCGGCAGAAGGGCGAGTCTAACAGCTCGCTCGGAAGCCTTCCTATGTTTTATTACAAACGCTTCAGTTTAAGAATGTAAACCTGCGTATAACGCAACTATATACAACTTTCAGCAACGGATCTCTTGGCTCTCGCATC	0	0	2	0	0	1	0	0	0	0	0	0	0	0	5	0	0	0	4	44	20	8	2	0	0	0	0	0	2	0	0	4	2	0	0	0	5	7	5	12	15	0	11	9	18	3	18	12
OTU_360	CAAGGTTTCCGTAGGTGAACCTGCGGAAGGATCATTAACGTATCTCTGACGGCGAGGGCGAGCCCCGCTCCGGACCGAAAGGCCCGTCGAGCGGGCGACCCCGAGTCGCTCAACCTTTGCAAACCCACCGTGCACTCTTGTCGGCGGTAGGGGCTTCGCGGCCCCGACGCCGGTTCACAAACACCGAAACTTTGAAGAATGTCTAGCGGACTCTGTTCCGCCTAAATATTTAACAACTTTCAACAACGGATCTCTTGGCTCTCGCATC	0	0	0	0	0	0	0	0	0	0	0	0	0	0	0	0	0	0	0	2	0	0	0	0	0	0	0	0	0	0	0	0	0	0	0	0	0	0	0	0	1	0	0	0	0	0	0	0
OTU_361	CAAGGTCTCCGTAGGTGAACCTGCGGAGGGATCATTACTGAGTTAGGGAGCAATCCCGACCTCCAACCCTTTGTGAACACATCTCGTTGCTTTGGGGGCGACCCTGCCGTTCGCGGCACTCCCCCCGGAGATCATCAAAACACTGCATTCTTACGTCGGAGTAAAAAGTTAATTTAATAAAACTTTCAACAACGGATCTCTTGGTTCTGGCATC	8	0	4	0	0	0	0	3	0	0	0	0	0	0	0	0	0	0	0	8	0	0	0	0	0	0	0	0	0	0	0	0	0	0	0	0	0	0	0	6	0	0	1	0	0	0	0	0
OTU_362	CAAGGTTTCCGTAGGTGAACCTGCGGAAGGATCATTACCGAGTGTTGCGGGCCCCCCTCCGGGGGGGTCCCACCTCCCATCCTTGTCTATCTCTACCCTGTTGCTTCGGCGGGCCCGCCTGCGTGCCCCGCTAAGATCCTTAGCGGGGGGCCAGGCCGCCGGGGGGCCCCGCGCCCCCGGGCCCGTGCCCGCCGGGGACTCCCACTTGGAACGCTGTCTGAAGGTTGCAGTCTGAGTCCTTTTTGGAAAAAAATCGTTAAAACTTTCAACAACGGATCTCTTGGTTCCGGCATC	0	0	0	0	0	0	0	0	0	0	0	0	0	0	0	0	0	0	0	0	0	0	0	0	0	0	0	0	0	0	0	0	0	0	0	0	0	0	0	0	0	1	0	0	2588	1	0	0
OTU_363	CAAGGTTTCCGTAGGTGAACCTGCGGAAGGATCATTATCGAAGCTTTTTGAAAGGCAAGGTTTTTGCAGCTGGTGGTCTGTGTTTTTCTTTTAAAAATCCATCCACACGTGCTCGCCTTGACCTCTCAATAAATTCTAAACACCTTGTGCACTCTTCTTATAGGGAGGGGGATAAGAGGTTGGCGGGAGGGGAAAAAAGTGTTCCTCTAAAACGAGGAATGCAAAAATGCCCCTCCCACTTGTCGCCTCCACCTCCCCAAATTTAAACCCCCCATGTAACGCAATAGTGACAATGTATCGAATGAAATGAAAACACAACTTTCAACAACGGATCTCTTGGCTCTCGCATC	2	0	4	0	0	0	0	0	0	0	0	0	1	0	0	0	0	0	0	0	8	0	1	0	0	0	0	0	0	0	4	0	7	0	0	0	13	7	12	0	1	1	0	0	1	0	0	0
OTU_364	CAAGGTTTCCGTAGGTGAACCTGCGGAAGGATCATTTAATGAATTTGAACAGGACTTGATGCTGGTCTACTTGTAGACATGTGCTCGGTTCTCTCAATCCATTCAACACCTGTGCACTTTCAAAGTTGTGGTCCTCCGTCATGGGAGCTGTGTCTTGTAATGAGATGCTGGGACTACGCTTTGCCCATTATCACAAACCAATTTGTTGTCATGTAGAATGTCACTAGCCTATGGGCTTAATTTTATACAACTTTCAACAACGGATCTCTTGGCTCTCGCATC	0	0	0	0	0	0	1	0	0	0	0	0	0	0	0	0	0	0	95	9	5	0	0	0	0	0	0	0	0	1	121	6	6	0	0	0	84	0	0	1	7	4	8	0	0	0	0	0
OTU_365	CAAGGTCTCCGTTGGTGAACCAGCGGAGGGATCATTATAGAGTCTAAAAAGCTCCAAAACCCATGTGAACTTACCTCTGTTGCCTCGGCGGAGCTACCCGGCAGCTACCCTGTAGCTACCCTGTGGCCCGTCGGTGGACCACTTAACTCTGTTTTAATAATATCTCTGAGCGTCTTATTTAATAAGTCAAAACTTTCAACAACGGATCTCTTGGTTCTGGCATC	0	0	0	0	0	0	0	0	0	0	0	0	0	0	0	0	0	0	0	0	0	0	0	0	0	0	0	0	0	0	0	0	0	0	0	0	0	0	0	0	0	0	0	0	0	0	0	0
OTU_366	CAAGGTTTCCGTAGGTGAACCTGCGGAAGGATCATTACAGAGTACCGGTGCCCTCTGGGCGCCTACTCCAACCCTTTGTCTACCACACTTGTTGCTTTGGCGGGCCCGGTGCTCACGCACCGCCGGCCCCGGCTGGAGAGTGCCCGCCAGAGGATACACAAACACTGCTCATGGTGTCATCTGAGTAAAAAAACAAATGAATCAAAACTTTCAACAACGGATCTCTTGGTTCTGGCATC	0	0	0	0	0	0	0	0	0	0	0	0	0	0	0	0	0	0	0	0	0	0	0	0	0	0	0	0	0	0	0	0	0	0	0	0	0	0	0	0	0	0	15	0	1	0	0	0
OTU_367	CAAGGTTTCCGTAGGTGAACCTGCGGAAGGATCATTATTGAATGAATGTAGAGTCGGTTGTCGCTGGTCCCTTCGGGGGCATGTGCACGCCTTCTCTTTCATCCACACACACCTGTGCACTCGTGAGACGGAAGCCCTCGGGCGTCCGTCTGCTCTACATAAACTCATATCTATAATTCGAATGTAATTGATGTAACACATCTTTAAACTAAGTTTCAACAACGGATCTCTTGGCTCTCGCATC	0	0	0	0	0	0	0	0	0	0	0	0	0	0	0	0	0	0	0	0	0	0	0	0	0	0	0	0	0	0	0	0	0	0	0	0	0	0	0	0	0	0	0	0	0	0	0	0
OTU_368	CAAGGTCTCCGTAGGTGAACCTGCGGAGGGATCATTACTGAGTGAGGGCCCTCGTGGTCCGACCTCCAACCCATTGTTGTCCGACTCTGTTGCCTCGGGGGCGACCCGGCGCTTCGGCGCCAGGGGGTCCCCGCTGGTCCACACAACTCTGCATCTTTGCGTCTGAGTAAACATTAAATGAAACAAAACTTTCAACAACGGATCTCTTGGTTCTGGCATC	0	0	0	0	0	0	0	0	0	0	0	0	25	0	0	0	0	0	13	0	0	0	0	0	0	0	0	0	1	0	0	0	0	0	0	0	8	0	0	0	1	0	0	5	3	0	0	0
OTU_369	CAAGGTCTCCGTTGGTGAACCAGCGGAGGGATCATTACAGAGTTGAAAAACTCCAACCCCTGTGAACCTTACCTTCTTGTTGCTTCGGCGGAATAGCCTCCCCTGGGGGGCGACGCCGTCGGAGGTATCAAACTCTGAATTTTTAGTGTATCTCTGAGCTTAAAAACAATAATCAAAACTTTCAACAACGGATCTCTTGGTTCTGGCATC	0	0	0	0	0	0	0	0	0	0	0	0	0	0	0	0	0	0	0	0	0	0	0	0	0	0	0	0	0	0	0	0	0	0	0	0	0	0	0	0	0	0	0	0	0	0	0	0
OTU_370	CAAGGTTTCCGTAGGTGAACCTGCGGAAGGATCATTAATGAGTTTGAATAAAAGCTGTTCTGGTCTCTCGGGGCAAGTGAACGCTTTTCTCAATCCATCTCACACCTGTGCACCTTTGGGGGAAAACTTGGGATTTTAAGTTGGATAACGACGGCGATCCCCCTGAGTTTTTCTCTTCTATACCAAATTATACGAAGTCTTAGAAAGTCCTTTTTGCTTGATGCAAATTAATTAAATACAACTTTCAGCAACGGATCTCTTGGCTCTCGCATC	0	0	0	0	0	0	0	0	0	0	0	0	0	0	0	0	0	0	0	3	0	0	0	0	0	0	0	0	0	0	12	0	0	0	0	0	4	0	0	0	0	2	18	4	1	0	0	0
OTU_371	CAAGGTTTCCGTAGGTGAACCTGCGGAAGGATCATTATCGAGTTTTTGAAAGAGGTTGTAGCTGGCCTTTCGGGGCATGTGCACGCCTTACTCAATTTCAAAACACACCTGTGCACACTTTGTAGGTTGGTTATATCTAATACCTTCCTATGTCTTATTATAAACTCTTGTTTGTATTCGAATGCAATTTGCGCTTTTATAACGCATTAAATATAACTTTCAGCAACGGATCTCTTGGCTCTCGCATC	0	0	0	0	0	0	0	0	0	0	0	0	0	0	0	0	0	0	1	0	3	0	0	0	0	0	0	0	0	0	0	0	0	0	0	0	0	1	0	0	0	0	0	0	0	0	0	0
OTU_372	CAAGGTTTCCGTAGGTGAACCTTCGGAAGGATCATTACTGTAACGTATGGGCTTCGGTCCAGCGTTTATCACCCTTGACTTTGAGCACCTTTTGTTTCCTCGGCGGGTTCGCCCGCCAGCGAGGACCCCATAAACACTTTGTATTAGCAATATTTGTCTGAAAAACATACCAATAATCAAAACTTTCAACAATGGATCTCTTGGTTCTGGCATC	0	0	0	0	0	0	0	0	0	0	0	0	0	0	0	0	0	0	0	0	0	0	0	0	0	0	0	0	0	0	0	0	0	0	0	0	5	0	0	0	1	0	56	0	4	0	4	0
OTU_373	CAAGGTTTCCGTAGGTGAACCTGCGGAAGGATCATTACAGAAAAATGGGGTCAAGTGGGAAGAGGGGGAGGGGTCTTCCCCTCTCTTAAATCCAGCTTGTCTCGTATCATTCATCCCCTATGTGAACATGTGCGCATGCTGGTACAGGTCTCGCTTAGTGATCTGGAAGGCTTGCGACTCCTATATACCCCCATAGATGGATCTTAGAATGTACCTTGCGTTTTATCGCATCCAATACAACTTTCAGCAACGGATCTCTTGGCTCTCGCATC	0	2	3	0	0	0	0	0	0	0	0	0	10	0	0	0	0	4	0	2	4	4	2	0	0	0	29	0	23	0	0	0	0	0	0	0	0	0	0	0	10	0	0	0	0	0	0	0
OTU_374	CAAGGTTTCCGTAGGTGAACCTGCGGAAGGATCATTAACGTATCTACCCCGGGCGGCGAAGGCTCGTGCCCAGCTCCAGCCCGCAAAGGCCGTGCAGCGGGTGCGTCCCGAGCCCCCGAACCTTCACAAACCCACCGTGCACCATTGTCGGCGGAGGGGCCCCTGGCGAGAGCCGCGGCCCCGATGCCGGTTCACAAACGCTAAAGTCTCGAGAATGTTGCGGTCCTAGCGCCGCCTAAAAACATGTAACAACTTTCAACAACGGATCTCTTGGCTCTCGCATC	4	1	1	0	0	0	0	0	0	0	0	0	0	0	0	0	0	0	0	13	8	0	0	0	0	0	0	0	0	0	0	9	0	0	0	0	13	4	3	0	5	0	0	0	0	0	0	0
OTU_375	CAAGGTCTCCGTAGGTGAACCTGCGGAGGGATCATTACACAAAAAAATATGAAGGCTGCACGCGGCTGTGTCTCTTTCGGGGGGCCAGCTTTGCGGAGGCTGAAATATTTTTCACCCATGTCTTTTGCGCACTTGTTGTTTCCTGGGCGGGTTTCGCCCGCCACCAGGACCACACCATAAACCTTTTTTATGCAGTTGCAATCAGCGTCAGTATAACAAATGTAAATCATTTACAACTTTCAACAACGGATCTCTTGGTTCTGGCATC	0	0	0	0	0	0	0	0	1	0	0	0	0	0	0	0	0	0	0	0	0	0	0	0	0	0	0	0	0	0	0	0	0	0	0	0	0	0	0	0	0	0	0	0	0	0	0	0
OTU_376	CAAGGTCTCCGTTGGTGAACCAGCGGAGGGATCATTACTAAGCAAGTTGAAAAACTGCTAAACCCTTGTGAATATACCTGTTTAGTTGCTTAGGCGGGCAGCCCCAGGGCGGGGCCGCAGCCTCTCGTAGGTGCCCGCCGACAGCGCCAAAACTCTTTATTTTACAGTTACTCTGAGTTACAAAACAAATAAGTTAAAACTTTCAACAACGGATCTCTTGGCTTTGGCATC	3	0	0	0	0	0	0	0	0	0	0	0	0	0	0	0	0	0	0	0	0	0	0	0	0	0	0	0	0	0	1	0	0	0	0	0	4	0	0	0	0	0	100	0	0	0	13	0
OTU_377	CAAGGTTTCCGTAGGTGAACCTGCGGAAGGATCATTACCAATTTCGGGGGACTTCGGTCCCTGTCTGAACCCTTGTCTTTTGAGTACCATTTGTTTCCTTGGTAGGCTTTGCCTACCAATAGGACACCACTTAACCTCTTGTAATTGCAATCAGCGTCAGAAAAACATAATAGTTACAACTTTCAACAACGGATCTCTTGGTTCTGGCATC	0	0	0	0	0	0	0	0	0	0	0	0	0	0	0	0	0	0	0	0	0	0	0	0	0	0	0	0	0	0	0	0	0	0	0	0	0	0	0	0	0	0	0	0	0	0	0	0
OTU_378	CAAGGTTTCCGTAGGTGAACCTGCGGAAGGATCATTAATGATTGACCCTCTGGGTCTTATCTTAACATCCCTCACCTCTGTGAACCGTTTGACCTCCGGGTCTTACAAAAACCATAACAAACATCAGTGTAAAGAACGTCTTGTTATCTTAACAAAAACAAAACTTTCAACAACGGATCTCTTGGCTCTCGCATC	0	0	0	0	0	0	0	0	0	0	0	0	0	0	0	0	0	0	4	30	7	4	0	0	0	0	0	0	0	0	0	0	0	0	0	0	0	0	0	0	0	0	1	0	0	0	0	7
OTU_379	CAAGGTTTCCGTAGGTGAACCTGCGGAAGGATCATTATTGAAAACTTTGGAAATAGTATTGTTGCTGGCCCTCATAATATGAGGGTATGTGCACATACTATCTCTAATCTTATTCATCCACCTGTGCATTTATTGTAGGAAAGGTCTCTTGAAGGGTTGACTTGTAACAGAGCTGACTTGGATAAAGGGCTTTTCTATGTTCTTATAAACCTTTTTGAAGTATGTTTTTGAATGTCTTTTATTGGGTACTTTATTGTTCCCTTTAAACTTGTACAACTTTTAGCAACGGATCTCTTGGCTCTCCCATC	0	0	0	0	0	0	0	0	0	0	0	0	0	0	0	0	0	0	0	4	0	1	0	0	0	0	0	0	0	0	0	0	0	0	0	0	21	6	1	4	0	0	5	1	0	0	1	0
OTU_380	CAAGGTCTCCGTTGGTGAACCAGCGGAGGGATCATTACCGAGTTTCCAACTCCCAAACCCCTGTGAACATACCTAACGTTGCTTCGGCGGGACCGCCCCGGCGCCTTCGGGCCCGGACCCAGGCGCCCGCCGAGGACCCCCAAACCCGTGTCGCTGCAAAGCATATAAATTTTCTGAGTAAACAAGCAAATAAATTAAAACTTTCAACAACGGATCTCTTGGTTCTGGCATC	0	0	0	0	0	0	0	0	0	0	0	0	0	0	0	0	0	0	0	0	0	0	0	0	0	0	0	0	0	0	0	0	0	0	0	0	0	0	0	0	0	0	0	0	0	0	0	0
OTU_381	CAAGGTCTCCGTTGGTGAACCAGCGGAGGGATCATTGCTGGAACAAACGCCCTCACGGGCGCTACCCAGAAACCCTTTGTGAACTATACTTAATCGTTGCCTCGGCATTGGTTGACTTCGAATGAAGTCCCTGAATTCCTTCTGGAAGTTAGGAGCCGACCGGCCGACGGCCCCTATAAACTCTTGTTTTTGTATTATCTTCTGAGTAAAACAACTAAAATGAATCAAAACTTTCAACAACGGATCTCTTGGTTCTGGCATC	0	0	0	0	0	0	0	0	0	0	0	0	0	0	0	0	0	0	0	0	0	0	0	0	1	0	8	0	10	0	0	0	7	0	0	0	0	0	0	0	0	0	5	0	48	6	112	3
OTU_382	CAAGGTCTCCGTTGGTGAACCAGCGGAGGGATCATTACCGAGTTATCACAACTCCAACCCTTTGTGAACCTTACCGTCGTTTCCTCGGCGCACTGCTGCGGGAAGCTACCCTGTAGTGGTTGTTTACCCTACAGCTCGCACCCTGCAGCGGCGCCGAAAGGACTCCCAAAACTCTTTTATCTAAGTTACCTCGAACAATTTACTATACAATAGTATTAAAACTTTCAACAACGGATCTCTTGGTTCTGGCATC	0	0	0	0	0	0	0	0	0	0	0	0	0	0	0	0	0	0	0	0	0	0	0	0	0	0	0	0	0	0	0	0	0	0	0	0	0	0	0	0	0	0	0	0	2	0	0	0
OTU_383	CAAGGTTTCCGTAGGTGAACCTGCGGAAGGATCATTAGCGAAGCGAACGCCCTCCCGGGGTTGTGCTGGCGCTCCTTGCGCACGTGCACGCCTCGGAGGGTCGTCCACCCTTCTCACACCCGTGCACACGTCCGGTCGGACCCGGCGCCTCGCGCGTCGACCGGCCGCCTTTCACAACAGCCATGTCAGAGTGTCGAAAGCTTTATGCGCTCGCGCAACCGAAAACAACTTTTAACAACGGATCTCTTGGTTCTCGCATC	0	0	0	0	0	0	0	0	0	0	0	0	0	0	0	0	0	0	0	0	0	0	0	0	0	0	0	0	0	0	0	0	0	0	0	0	0	0	0	6	0	0	0	0	0	0	0	0
OTU_384	CAAGGTTTCCGTAGGTGAACCTGCGGAAGGATCATTAACGTATCTCTGACGGGGTGCGGTTCGCCCTGCTCCGGCCCAAACGGGTCGTGCAGCGGGCGGCCGTCCCTGCTCAAACCTCACAAACCCACTGTGAACCTTCACGGCGGAGGGGGCCTGGTTCGCGCCACGCCCCCGATGCCGCATACCAAACTCCAGTTGCAAAGAATGTATCGCGGACCTCGTGCCGCCTAAAACACATAACAACTTTCAACAACGGATCTCTTGGCTCTCGCATC	0	0	0	0	0	0	0	0	0	0	0	0	0	0	0	0	0	0	1	0	0	0	0	0	0	0	0	0	0	0	0	0	0	0	0	0	1	0	0	0	3	0	0	0	0	0	0	0
OTU_385	CAAGGTTTCCGTAGGTGAACCTGCGGAAGGATCATTAACGAGTTTTGAAGTGGGTTTGATGCTGGCCTTCCCAGGCATGTGCTCGCCCTACTCTCATCCACTCACACCTGTGCACCTATAAATGCTAGAAGATTCATCCCCTAGACTTCGTCAGGGGTGCGATTGGGGGAGACCTTGATCGTTGGGTTGGATCTTCGGTGTTTACTCTTCTTATAAACTCTTGAATGTAATAGAATGTCCTATGGCCTACGGGCTTTTAAATTGAAATACAACTTTCAACAACGGATCTCTTGGCTCTCGCATC	0	0	4	0	6	0	11	0	0	0	0	0	0	0	0	0	0	0	2	2	3	0	0	0	0	0	0	0	2	0	1	0	0	0	0	0	7	0	5	0	3	0	35	3	0	0	6	0
OTU_386	CAAGGTTTCCGTAGGTGAACCTGCGGAAGGATCATTACTGAGTGAGGGCCCCTCGGGGTCCAACCTCCCACCCGTGTTTAACGAACCTTTGTTGCTTCGGCGGGCCCGCCTCACGGCCGCCGGGGGGCTCCTGCCCCCGGGCCCGCGCCCGCCGAAGCCCCCCCTTGAACGCTGTCTGAAGTTTGCAGTCTGAGAAACTAGCTAAATTAGTTAAAACTTTCAACAACGGATCTCTTGGTTCCGGCATC	0	0	0	0	0	0	0	0	0	0	0	0	0	0	0	0	0	0	0	4	0	0	0	0	0	0	0	0	0	0	0	0	0	0	0	0	1	0	0	0	0	0	0	0	0	0	0	0
OTU_387	CAAGGTTTCCGTTGGTGAACCAGCGGAAGGATCATTACAGAGTTCATGCCCTTACGGGTAGATCTCCCACCCTTGAATAACATACATTGTTGCTTTGGCGGACGCTTCGGCAGCCGCCAGAGGACCCTAAACTCTTGTTTACAGTGTCGTCTGAGTACTATATAATAGTTAAAACTTTCAACAACGGATCTCTTGGTTCTGGCATC	0	0	0	0	0	0	0	0	0	0	0	0	0	0	0	0	0	0	0	0	0	0	0	0	0	0	0	0	0	0	0	0	0	0	0	0	0	0	0	0	0	0	0	0	0	0	0	0
OTU_388	CAAGGTCTCCGTTGGTGAACCAGCGGAGGGATCATTGCTGGAACAAACGTCCTCACGGACGCTACCCAGAAACCCTTTGTGAATACTACTACAAGTTGCCTCGGCAGTGGTTGGCTTCTTTGAAGTCCCCTGAAAGCTTTACGTTTACAGGGAGCAGACCCGCCGATGGCCCTATAAACTCTTTGTTTTTGTAACATCATCTGAGTAAAAAACAACTAAATGAATCAAAACTTTCAACAACGGATCTCTTGGTTCTGGCATC	0	0	0	0	0	0	0	0	0	0	0	0	0	0	0	0	0	0	0	0	0	0	0	0	0	0	0	0	0	0	0	0	0	0	0	0	0	0	0	0	0	0	0	0	19	0	11	0
OTU_389	CAAGGTTTCCGTAGGTGAACCTGCGGAAGGATCATTATCGTTGGGCTTCGGCCTATCGAGATAGAACCCTTGCCTTTTTAGTACCTTCTGTTGCCTCGGTGTATTGTGGCGAAAGCTCTGCACCTATGGCCAATTATAAACTCTTTATTACCTGTAATAGTCTGAAATAAAAACAAAAGTTAAAACTTTCAACAACGGATCTCTTGGTTCTGGCATC	0	0	0	0	0	0	0	0	0	0	0	0	0	0	0	0	0	0	0	0	0	0	0	0	0	0	0	0	0	0	0	0	0	0	0	0	0	0	0	0	0	0	0	0	0	0	0	0
OTU_390	CAAGGTTTCCGTAGGTGAACCTGCGGAAGGATCATTAATGAAATAACTATGGCGTTGGTTGTAGCTGGCTCCTAGGAGCATGTGCACGCCCGTCATTCTTATCTTTCCACCTGTGCACTTAATGTAGGTCTGGATAACCCTCGCTCACACCGAGCGGATACAGGGATTGCTGTGTCGAAAGATCGGCTCTCTTTGAATTTCCAGGTCTATGTACCTTTACAAACTCCAATTGTATGATAATGAATGTAGTCAAATGGGCTTTCAAGCCTATAAAACAAAATACAACTTTCAGCAACGGATCTCTTGGCTCTCGCATC	0	0	1	0	0	0	0	0	0	0	0	0	0	0	0	0	0	0	0	0	0	0	0	0	0	0	0	0	0	0	0	0	0	0	0	0	0	0	0	0	0	0	0	0	0	0	0	0
OTU_391	CAAGGTTTCCGTAGGTGAACCTGCGGAAGGATCATTATTGAATTCCAAGTAGAGTTGTTGCTGGCTCCCCGGAGCATGTGCACACTCTACACATATTCAACCACCTGTGAACTTATTGTAGACCTGAGTTTCATTCTCAAGGCAACTTGGATGTGGGGTTGCGGGTCTCTTAGAGATCAGCTTTCCTTGTGATCCTTAGGTCTATGTTTTACAAACCCTTTAAAAAGTTTAGAATGTCATTAATGGCTTCACTGCCTTTAATATAATACAACTTTCAACAACGGATCTCTTGGCTCTCGCATC	0	0	0	0	0	0	0	0	0	0	0	0	0	0	0	0	0	0	1	4	2	2	1	2	0	3	0	0	0	0	0	0	0	0	0	0	0	1	0	2	1	0	4	0	3	0	3	0
OTU_392	CAAGGTTTCCGTAGGTGAACCTGCGGAAGGATCATTAACGAGTTTTGAAACGGGTTGTCGCTGGCTTTTAACAGAGCATGTGCACGCCTGGCTCATCCACTCTCAAACCCCTGTGAACTTATTGTAGGCTTGGTGTTAATTTGCACAGACTTGATAGTCTGAGCATGTGAAGCCTTGTCTATGCTTTTACAATACACGCTTTAGTTGCAGAATGTCAATTTGTGTTTAACACATTTAAATACAACTTTCAACAACGGATCTCTTGGCTCTCGCATC	0	0	2	0	0	0	0	0	0	0	0	0	0	0	0	0	0	0	0	5	0	0	0	0	0	0	0	0	0	0	0	0	5	0	0	0	0	0	1	1	0	0	0	0	0	0	0	0
OTU_393	CAAGGTCTCCGTTGGTGAACCAGCGGAGGGATCATTACCGAGTTTCCAACTCCCAAACCCCTGTGAACATACCTATCGTTGCTTCGGCGGGATCGCCCCGGCGCCCTCGGGCCCGGACCCAGGCGCCCGCCGAGGACACCTAAACTCTGTTTTTTACAAGAATTTCTGAGTAAACAAGCAAATAAATTAAAACTTTCAACAACGGATCTCTTGGTTCTGGCATC	0	0	0	0	0	0	0	0	0	0	0	0	0	0	0	0	0	0	0	0	0	0	0	0	0	0	0	0	0	0	0	0	0	0	0	0	0	0	0	0	0	0	0	0	0	0	0	0
OTU_394	CAAGGTTTCCGTAGGTGAACCTGCGGAAGGATCATTATCGAGTTTTGAAAGGAGTTGTAGCTGGCCTCTCGGGGCATGTGCACGCTCCGCTCATTTCCAACTCTAACACCTGTGAACTAGCTGTAGGTCGGTTAGGAGTGGGCCTTTGCGGGTCCCTTCGCGCCTTCCTATGTCTTTAACAAACTCTTGTCGTATCAGAATGTATTCGCGCTTTATAAACGCATCAATATAACTTTCAGCAACGGATCTCTTGGCTCTCGCATC	1	0	5	0	4	5	0	0	0	0	0	0	0	0	0	0	0	0	5	4	3	2	0	0	0	0	0	0	0	0	4	19	0	0	2	1	0	0	0	1	6	0	6	0	0	0	0	0
OTU_395	CAAGGTTTCCGTAGGTGAACCTGCGGAAGGATCATTAACGAAACAACGGGGTTCGCCCCCTTGTCCACACATCTACCCCAGTGCACTTGACCGAGGCCAGCCTTGGCTTTCGGTTTTTTTTTTAAATACAAACGAATGTCTGTCAGAACGGTCGCATACGGTATACAATATAACTTTCAGCAACGGATCTCTTGGCTCTCGCATC	0	0	0	0	0	0	0	0	0	0	0	0	0	0	0	0	0	0	0	0	0	0	0	0	0	0	0	0	0	0	0	0	0	0	0	0	0	0	0	0	0	0	0	0	0	0	0	0
OTU_396	CAAGGTCTCCGTTGGTGAACCAGCGGAGGGATCATTACCGAGTTTACAACTCCCAAACCCATGTGAACATACCTATCGTTGCTTCGGCGGATCGCCCCGGGCGCCTTGCGTGCCCCGGATCCAGGCGGCCGCCGGGGGACCTTAACTCTTGTTTCTACTGAGAATCTTCTGAGTCGTTTTTACAAATAAATAAAAACTTTCAACAACGGATCTCTTGGTTCTGGCATC	0	0	0	0	0	0	0	0	0	0	0	0	0	0	0	0	0	0	0	0	0	0	0	0	0	0	0	0	0	0	0	0	0	0	0	0	0	0	0	0	0	0	0	0	0	0	0	0
OTU_397	CAAGGTTTCCGTAGGTGAACCTGCGGAAGGATCATTCATAATAAGTGTTTTATGGCACTTTTTAAATCCATATCCACCTTGTGTGCAATGTCAGTCGATCTTCTTCATGGAGATCGGCCAAACATCAACCTTATCTTTTAACTCTTTGTCTGAAAAATATTATGAATAAACAATTCAAAATACAACTTTCAACAACGGATCTCTTGGCTCTCGCATC	0	0	0	0	0	0	0	0	0	0	0	0	0	0	0	0	0	0	0	0	0	0	0	0	0	0	0	0	0	0	0	0	0	0	0	0	0	0	0	0	0	0	0	0	0	0	0	0
OTU_398	CAAGGTCTCCGTTGGTGAACCAGCGGAGGGATCATTACAGAGTGCCCTTTGGCTCTGCAAACCCCGCGAACCTGATACCATGTTGCCTCGGCGGCGCTGCACCGCAGCCCGCCGGCGGCCCCATCAAACTCTTTTAGCAGTCGCCGTCCTTCTGACTAGACTTTTTAATAAGTAAAAACTTTTAGCGGCGGATCTCTTGGCTCAAGCATC	0	0	0	0	0	0	0	0	0	0	0	0	0	0	0	0	0	0	0	0	0	0	0	0	0	0	0	0	0	0	0	0	0	0	0	0	0	0	0	0	0	0	0	0	0	0	0	0
OTU_399	CAAGGTCTCCGTTGGTGAACCAGCGGAGGGATCATTACCGAGTTTACAACTCCCAAACCCCATGTGAACTTATACCCTTTTCCTGTTGCCTCGGCGGGTCATTTGCCCCGGACCGGGCTCGTCCAGAGCCCGCCCGGAAACAGGCGCCCGCCGCGGGACCGAAACTCTGTATCTCTTAGCCTTTGGCACGTCTGAGTGGAATCATACAAAAATGAATCAAAACTTTCAACAACGGATCTCTTGGTTCTGGCATC	0	0	0	0	0	0	0	0	0	0	0	0	0	0	0	0	0	0	0	0	0	0	0	0	0	0	0	0	0	0	0	0	0	0	0	0	0	0	0	0	0	0	5	0	0	0	0	0
OTU_400	CAAGGTTTCCGTAGGTGAACCTGCGGAAGGATCATTAACGAGTCTTTGAAGTGGGTTTGATGCTGGTCTCTTTATTGAGGGGCATGTGCTCGCCCTACTCTCATCCTCTCACACCTGTGCACCTTGACGTTGAAGATGTGAACCCGTTTACCTTTCTAGGTTTGGTAGGCTAGGGCAACCTAGTCGAAGGGTCGCGTCTTTGCGTTAACCTTCATTACAAACTCGAATGTTTTAGAATGTCTATTGGCCTACGGGCTTCTAATTGTAAAGTACAACTTTCAACAACGGATCTCTTGGCTCTCGCATC	25	4	74	0	1	0	0	4	12	0	0	0	61	6	0	0	0	0	11	19	25	1	0	0	0	0	0	0	0	0	6	0	10	1	0	0	15	3	2	0	0	0	0	0	3	0	0	0
OTU_401	CAAGGTTTCCGTAGGTGAACCTGCGGAAGGATCACTAGTGATTAAATCGAGAGCGTCTTAATTGACCTCTCACCCTTCACATCCACATACACCCTGTGAATCGTTTGGCTTTTCATTAATAGAGCGCAAGCTCGACAAGTGAAAAGTCATCATTTATACATACCCCAGTCTTATGAATGTAACAGTTTTAATAAACATAATAAAACTTTTAACAACGGATCTCTTGGTTCTCGCATC	0	0	0	0	0	0	0	0	0	0	0	0	0	0	0	0	0	0	0	0	0	0	0	0	0	0	0	0	0	0	0	0	0	0	0	0	0	0	0	0	0	0	0	0	0	0	0	0
OTU_402	CAAGGTTTCCGTAGGTGAACCTGCGGAAGGATCATTACCGAGTGAGGGCCCTCTGGGTCCAACCTCCCACCCGTGTTTATTTTACCTTGTTGCTTCGGCGGGCCCGCCTTAACTGGCCGCCGGGGGGCTTACGCCCCCGGGCCCGCGCCCGCCGAAGACACCCTCGAACTCTGTCTGAAGATTGAAGTCTGAGTGAAAATATAAATTATTTAAAACTTTCAACAACGGATCTCTTGGTTCCGGCATC	0	0	0	0	0	0	0	0	0	0	0	1	2	0	3	2	0	0	0	5	0	1	0	0	2	2	0	0	0	0	0	0	0	5	0	2	0	1	0	1	0	0	1	8	2	0	0	0
OTU_403	CAAGGTCTCCGTTGGTGAACCAGCGGAGGGATCATTACAGAGTTATCTAACTCCCAAACCCATGTGAACTTACCTATGTTGCCTCGGCGGGGAAGCTTACCCGGTACCTACCCTGTAGTTACCCGGGAGCGAGCTACCTGTAGCCCGCTGCTAGCGGACCCGCCGGCGGACAGTTAAACTCTTGTTTTACAGTGAAACTTCTGATATTTTATACTTAATAAGTTAAAACTTTCAACAACGGATCTCTTGGTTCTGGCATC	0	0	0	0	0	0	0	0	0	0	0	0	0	0	0	0	0	0	0	0	0	0	0	0	0	0	0	0	0	0	0	0	0	0	0	0	0	0	0	0	0	0	0	0	11	0	0	0
OTU_404	CAAGGTTTCCGTAGGTGAACCTGCGGAAGGATCATTACCGAGTGTTTGGGCGCCCCCTCGCGGGGTGCCCGTCCTCCCATCCGTGTCTATTTGTACCCTGTTGCTTCGGCGGGCCCGCCCATCGTGGCCGCCGGGGGGCTTCACTGCCCCCGGGCCCGTGCCCGCCGGAGACCTCAACCATGAACACTGTCTGAAGGTTGCAGTCTGAGTGAATGATATAAAAATCGTTAAAACTTTCAACAACGGATCTCTTGGTTCCGGCATC	0	0	0	0	0	0	0	0	0	0	0	0	0	0	0	0	0	0	0	0	0	0	0	0	0	0	0	0	0	0	0	0	0	0	0	0	0	0	0	0	0	0	0	0	0	0	0	0
OTU_405	CAAGGTTTCCGTAGGTGAACCTGCGGAAGGATCATTATTGAATGAATGTAGAGTCGGTTGTAGCTGGCCTCCTTTGGGGAGCATGTGCACACCTTCTCTTTCATCCACACACCCCTGTGCACCTGTGAGACAGAGACTTGCTCCTTTAATTAGGACAGCTTTCTGTCTGCTTCACATAAAACCATATTATTAAATTTTGAATGTAATTGATGTAACGCATCTAATACAAAGTTTCAACAACGGATCTCTTGGCTCTCGCATC	0	0	0	0	0	0	0	0	0	0	0	0	0	0	0	0	0	0	0	0	0	0	0	0	0	0	0	0	0	0	0	0	0	0	0	0	0	0	0	0	0	0	3	1	16	0	7	0
OTU_406	CAAGGTTTCCGTAGGTGAACCTGCGGAAGGATCATTACGTATTAGGGCTGCCTCTGGCGCTCTTTACACACCCACCCATTGCCTATGCGTACCTCTGATAGCTTCCTCGGCGGGCTCGCCCCGCCGATAGGAACCCCCATAACCCTTTGCATCGTACACGAAAACTTCCGATACCCACCTAAATTATCACAACTTTCAACAATGGATCTCTTGGTTCTGGCATC	0	0	0	0	0	0	0	0	0	22	0	0	0	0	0	0	0	0	0	0	0	0	0	0	0	0	0	0	0	0	0	0	0	0	0	0	0	0	3	0	0	0	0	0	0	0	0	0
OTU_407	CAAGGTTTCCGTAGGTGAACCTGCGGAAGGATCATTACCTAGAGTTTGTGGGCTTTGCCTGCTATCTCTTACCCATGTCTTTTGAGTACTTACGTTTCCTCGGTGGGCTCGCCCACCGGTTGGACAATTTAAACCATTTGCAGTTGCAATCAGCGTCTGAAAAACATAATAGTTACAACTTTCAACAACGGATCTCTTGGTTCTGGCATC	0	0	0	0	0	0	50	0	0	0	0	0	0	0	0	0	0	0	0	0	0	0	0	0	0	0	0	0	0	0	0	0	0	0	0	0	0	0	0	0	0	0	21	0	3	0	0	0
OTU_408	CAAGGTCTCCGTTGGTGAACCAGCGGAGGGATCATTATAGAGTTTTCTAAACTCCCAACCCATGTGAACTTACCTTTTGTTGCCTCGGCAGAAGTTATAGGTCTTCTTATAGCTGCTGCCGGTGGACCATTAAACTCTTGTTATTTTATGTAATCTGAGCGTCTTATTTTAATAAGTCAAAACTTTCAACAACGGATCTCTTGGTTCTGGCATC	0	0	0	0	0	0	0	0	0	0	0	0	0	0	0	0	0	0	0	0	0	0	0	0	0	0	0	0	0	0	0	0	0	0	0	0	0	0	0	0	0	0	0	0	0	0	0	0
OTU_409	CAAGGTCTCCGTTGGTGAACCAGCGGAGGGATCATTATAGAGTTTTCAAAACTCCCAAACCCATGTGAACTTACCTATGTTGCCTCGGTGGGAGCCTACCCTGTACCTACCCTGTAACGGGTTACCCGGGAGCGGCCCCACCGGTGGACTTTTTAACTCTTGTTATTTTATGTAATCTGAGAGTCTTATTTTAAATAAGTCAAAACTTTCAACAACGGATCTCTTGGTTCTGGCATC	0	0	4	0	0	0	0	0	11	0	0	0	0	0	0	0	0	0	0	0	4	0	0	0	0	0	8	0	0	0	0	0	6	0	0	0	0	0	0	0	0	0	2	1	12	0	0	0
OTU_410	CAAGGTTTCCGTAGGTGAACCTGCGGAAGGATCATTATTGAATTTAGAGTGGCGCTTCGGCGTACTCCATTGACAAATCCATAACACCTGTGAACTGTTGGATGCGCAAGCGTCTTTACCCAAACAAACATTATTGTAACAAATGTAGTCTTATTATAACTAATAAAACTTTTAACAACGGATCTCTTGGCTCTCGCATC	0	0	6	0	0	0	0	0	0	0	37	0	0	0	0	0	0	0	0	0	0	0	0	0	0	29	0	0	0	0	0	0	0	0	0	0	0	0	0	0	0	0	0	0	0	0	0	0
OTU_411	CAAGGTTTCCGTAGGTGAACCTGCGGAAGGATCATTATTGAATGAACATGGGCAAAGTTGTCGCTGGTCTCAGCAATGGGACATGTGCACGCTTTGTTCATCCACCTTCACACCTCTGTGCACTTCTCATGGGTTGGGTTGCGCTTGAAATATAGCAAGACCCCTCTCATGTGTTTTAATCACATACTACAAGTTTTAGAATGTTACAATCATGCGTCAATGCATATAATACAACTTTCAGCAACGGATCTCTTGGCTCTCGCATC	0	2	0	27	3	0	0	0	0	0	0	0	4	0	0	0	0	0	8	16	7	1	2	0	0	0	0	0	0	0	2	0	0	0	0	0	2	1	2	0	3	9	0	0	0	0	14	3
OTU_412	CAAGGTTTCCGTAGGTGAACCTGCGGAAGGATCATTAGAAATGTGCCGCAAGGCCTTATCTAACCACACACAACTGTGCACGCCCTCGGGCATAAACTATTTAATGGTAATGAATGTAACAAAGTTAACATAATACAACTTTCAACAACGGATCTCTAGGCTCTCGCATC	0	0	0	0	0	0	0	0	0	0	0	0	0	0	0	0	0	0	0	18	0	0	0	0	0	0	0	0	0	0	0	0	0	0	0	0	0	0	0	0	0	0	5	0	1	0	0	0
OTU_413	CAAGGTTTCCGTAGGTGAACCTGCGGAAGGATCATTAACCTTTCAAATCAGGGTGCGTCGCGGCCCCCGAGGAGCGGAAACAATCCTGGGGAGGTTTGCGGGGTCTTCGGACCCCCCTAACGCACGCACGACTGCCATCCTTACTTTACGAGCACCTTCTGTTCTCCCTCGGCGGGGCAACCTGCCGTTGGAACCGAATAAACTCTTTTTGCATCTAGCATTACCTGTTCCGAAACAAACAATCGTTACAACTTTCAACAATGGATCTCTTGGCTCTGGCATC	0	0	0	0	0	0	0	0	0	0	0	0	0	0	0	0	0	0	0	0	0	0	0	0	0	0	0	0	0	0	0	0	0	0	0	0	0	0	0	0	0	1	0	0	0	0	0	0
OTU_414	CAAGGTTTCCGTAGGTGAACCTGCGGAAGGATCATTAATGATTGACCGAAAGGTCTTATCTTAACATCCCTCACCTCTGTGAACCGTTTGACCTCCGGGTCTAACAAAACTATACAAACATCAGTGTAACGAACGTCTTGTTATCTTAACAAAAACAAAACTTTCAACAACGGATCTCTTGGCTCTCGCATC	0	0	0	0	0	0	0	0	0	0	0	0	0	0	0	0	0	0	0	20	6	0	0	0	0	0	0	0	0	0	0	0	0	0	0	0	0	0	0	0	0	0	14	0	2	20	0	1
OTU_415	CAAGGTTTCCGTAGGTGAACCTGCGGAAGGATCATTATTGAATAAATCTGGCTTGGTTGATGCTGGTCTTTTCGAAGACATGTGCACACCTTGTCATCTTTATATCTCCACCTGTGCACCTCTTGTAGACCTGGATTCAACTTTCCGAGGAAACTCGGTTGTGAGGAATTGCTTAATAGGCTTTCCTTGTTCGTTTCCAGGGCTATGTTTTCATATACACCTTATGAATGTAACAGAATGTCATTATTAGGCTTAATTGTCTTATAAACTATATACAACTTTCAGCAACGGATCTCTTGGCTCTCGCATC	1	0	0	0	0	0	0	0	0	0	0	0	0	0	0	0	0	0	0	1	0	4	0	2	0	0	0	0	0	0	0	0	0	0	0	0	0	0	0	0	0	0	0	0	0	0	0	0
OTU_416	CAAGGTTTCCGTAGGTGAACCTGCGGAAGGATCATTAAAGATTCGGGCCTCGGCCCTAACCTCTTCAGCTGTGCGCTTCGGCTGCACGCTGTCGAAACCTTCTCACACCCGTGCACCTTCTCGGTCGCGGCGCGCTCACGCGTGTTCGCTTCCGCCCTTTTACATACAACAACGCAGTCTCGAATGTTCAATACTATAAACAGTAACAACTTTCAACAACGGATCTCTTGGCTCTCGCATC	0	0	0	0	0	0	4	0	0	0	0	0	0	0	0	0	0	0	0	0	0	0	0	0	0	0	0	0	0	0	43	57	0	0	0	0	10	2	0	0	0	0	12	1	0	0	0	0
OTU_417	CAAGGTTTCCGTAGGTGAACCTGCGGAAGGATCATTATTGAATTTTTTGAAGGAGTTGTTGCTGGCCTCCCTTGTGGGGGGGGCATGTGCACGCTTCGTTCAATTATTATCTTCACACCCCTGTGCACCTTTTGTAGGTTGGTCGGAAGATCTTCCTATGTCCATCTATAAACTCTTTAAAAAGTATCTAGAATGTACTGCGTATAACGCATTTTTATACAACTTTCAGCAACGGATCTCTTGGCTCTCGCATC	0	0	0	0	0	0	0	0	0	0	0	0	0	0	0	0	0	0	0	0	0	0	0	0	0	0	0	0	0	0	0	0	0	0	0	0	0	0	0	0	0	0	0	0	0	0	0	1
OTU_418	CAAGGTTTCCGTAGGTGAACCTGCGGAAGGATCATTATTGAATGAATTCGAGTCTTACGGTTGTCGCTGGCCTCTCGGGGCATGTGCACGCCTGGCTCATTTCCATCCTTCACACCTCTGTGCACTTTCCCATGGGTTGAATGTTCAGTAGTCTCGAAAGAGGCCTTCTGGACTTTTGGCCTGTGTGTTCTACAACATACACCTGTCTGTCTCAGAATGTATACTTGTCATGCATTTAATTGCATATAATACAACTTTCAACAACGGATCTCTTGGCTCTCGCATC	0	0	3	8	0	0	0	0	1	0	0	0	0	0	0	0	0	0	1	18	11	6	5	0	0	0	0	0	0	0	3	0	8	0	2	0	3	1	0	1	11	6	0	0	0	0	4	6
OTU_419	CAAGGTCTCCGTTGGTGAACCAGCGGAGGGATCATTACAGAGTCGTAAAACACTCCCAACCCATGTGAACTTACCATTGTTGCCTCGGCGGACCTACCCTGTAGCTACCCTGTAGCTACCCTGTAACCGCCGGTGGACTACTAAACTCTTGTTATTCTATGGATATCTGAGCGTCTTATTTAATAAGTTAAAACTTTCAACAACGGATCTCTTGGTTCTGGCATC	0	0	0	0	0	0	0	0	0	0	0	0	0	0	0	0	0	0	0	0	0	0	0	0	0	0	0	0	0	0	0	0	0	0	0	0	0	0	0	0	0	0	0	0	5	0	0	0
OTU_420	CAAGGTTTCCGTAGGTGAACCTGCGGAAGGATCATTAACGAGTTTTGAAGTGGGCTTGATGCTGGCTTGTAACAGAGCACTGTGCTCAGCCCCGCTCCAATCCATTCAACCCCTGTGCACTATTCGGAGTGTTGCAAGCTGAGACAATGTGGGGAGTGGTCCCGGTTGTATTTCTAATGCGACTTGGGCTTACTTTCAAACGGTCAAGGCTTGTCCTCCGGTTTATATTACAAACACTTTTATTGTCTTGTCGAATGTATTAGCCTCTCGTTAGGCGAAACTTAAATACAACTTTCAACAACGGATCTCTTGGCTCTCGCATC	0	0	1	0	0	0	0	0	0	0	0	0	0	0	0	0	0	0	2	3	0	0	0	0	0	0	1	0	0	0	0	0	6	0	0	0	0	0	0	3	0	0	0	0	0	0	6	1
OTU_421	CAAGGTTTCCGTAGGTGAACCTGCGGAAGGATCATTAATGAATTTTGAAAGGGGTTGTAGCTGGCCTTTTCGTTTGAGAGGCATTTTGTGCACACCCTGATCATTCTCCAATTCATACACCTGTGCACATACTGTAGGTCGGTTTGCGAGGCGGAGCCTTCATTGGCGTAGCTTTGTGGGCCTTCCTATGTTTTTATCACAAACTACTAGTTTAAAGAATGTCTATTGCGTGTAACGCATTTATATACAACTTTCAGCAACGGATCTCTTGGCTCTCGCATC	0	6	9	0	7	0	0	0	23	0	4	0	3	0	1	1	2	0	0	19	5	6	6	0	1	0	12	0	42	0	25	5	16	3	1	0	3	4	0	0	4	5	1	0	2	0	0	0
OTU_422	CAAGGTTTCCGTAGGTGAACCTGCGGAAGGATCATTATCGAGTTTTGAAAAGGGTTGTAGCTGGCCTTCGGCAACAAGTCGGAGGCATGTGCACGCCTGGCTCATCCACTCTCAAACCCCTGTGCACCTTTTGTAGGCTTCGGCAGAGAGGACTGACTTCGGTCGGTTCAGGAAGCCTTGTGCCTATGTCACACATACGAACGCTTCAGTTTAGAATGTAACGAATCGTGCGCCTCGGTGCAACGAAATAAATACAACTTTCAGCAACGGATCTCTTGGCTCTCGCATC	0	0	0	0	0	0	0	1	1	0	0	0	0	0	2	0	0	0	0	0	0	0	0	0	0	0	0	0	0	0	0	0	0	0	0	0	0	0	4	1	0	1	2	0	0	0	0	0
OTU_423	CAAGGTTTCCGTAGGTGAACCTGCGGAAGGATCATTATCGAGTTTTGAAACGGGTTGTGGCTGGCCTCATAAATTATTGGGGCATGTGCACGCCTGGCTCATCCACTCTTTCAACCTCTGTGCACTTATTGTAGGTTGGTAATAAAGCTGGTTTCAAATCAACTGGAAGACCTTCCTATGTTTTATTATAAACGCTTCAGTTATAGAATGTATCCTTGCGTTAACGCATTTATATACAACTTTCAGCAACGGATCTCTTGGCTCTCGCATC	0	1	0	0	0	0	0	0	0	0	0	0	0	0	0	0	0	0	4	1	0	3	2	0	0	0	0	0	0	0	0	0	2	0	0	0	0	0	9	2	6	0	0	8	0	1	0	0
OTU_424	CAAGGTTTCCGTAGGTGAACCTGCGGAAGGATCATTATTGAAAGCTTTTGGGGGATACTGTTGCTGGCTTTTTACAAGGCATGTGCACGTATCTCTTAAATCCATTCATCCACCTGTGCACCTTTTGTAGAATGTCTCATTTCGGATCGGTTTTGCAAGTGTCTTTATTGACCTTGTAGATAATGGTTTGGAAAGGGCTTCTATGTTTTTACAACCAAGTTAAGCATGTCTAGAATGTCGTTTTATTGGGACTTGATTGACCCTTTAAACTTGTACAACTTTCAGCAACGGATCTCTTGGCTCTCCCATC	0	1	0	0	0	0	0	0	0	0	0	0	0	0	0	0	0	0	0	3	0	0	0	0	0	0	0	0	0	0	0	0	0	0	0	0	9	0	4	0	1	0	10	0	0	0	0	0
OTU_425	CAAGGTTTCCGTAGGTGAACCTGCGGAAGGATCATTATCGAATTCTTTCAGAGACGGGTTGTTGCTGGCCTTCACGGGCATGTGCACGCCCCGATCGAAACATACACCTGTGCACTCTTTGTAGCGGGGAGGGGGCGACTCCTCTTCCGCTATGTTTTTACACACCCTTTTAAAACAAGTCTACAGAATGTATACGTCGTGTGCGCCTTAAAAAAGCGAACCGCAAAAAAACTATATAACTTTCAACAACGGATCTCTTGGCTCTCGCATC	0	0	0	0	0	0	0	0	0	0	0	0	0	0	0	0	0	0	0	0	0	0	0	0	0	0	0	0	0	0	0	0	0	0	0	0	0	0	0	0	0	0	0	0	0	0	0	0
OTU_426	CAAGGTTTCCGTAGGTGAACCTGCGGAAGGATCACTAGTGAACAAACCGGAGAGTGTCTTAACTGACCTCTCCAATCCTTCACAATCCACATACACCTGTGCACTGTTTTGGCTTTTGAGCGATCGAAAGCCAATCATTTTTATACACACAAACTCATAGTCTTAATGAATGTAACCGTTTTATATAAACAAAATAAAACTTTCAACAACGGATCTCTTGGTTCTCGCATC	0	0	0	0	0	0	0	0	0	0	0	0	0	0	0	0	0	0	0	0	0	0	0	0	0	0	0	0	0	0	0	0	0	0	0	0	0	0	0	0	0	0	0	0	0	0	0	0
OTU_427	CAAGGTTTCCGTAGGTGAACCTGCGGAAGGATCATTAAAGTAAAACCAAGGTCGCGCGCAGTCGCTGGCCCTCCGGGGCATGTGCACGCCGCTTCCGCATCCTCTCTCACCCCTGTGCACCTTTGCGTGGGGCGCCGCGCTGGCTTTTTTAAGCCTCCGGTGCTCCGCGTCTCTTATACACATACCACGCATGTCTTCAGAATGTCTATTGCGATAAAAAGCAAACTTAATACAACTTTCAACAACGGATCTCTTGGCTCTCGCATC	1	1	7	1	4	4	0	0	0	0	0	0	0	0	0	0	0	0	1	3	13	0	16	0	0	0	0	0	0	0	0	11	0	0	0	0	0	3	0	8	5	0	2	0	1	0	4	0
OTU_428	CAAGGTTTCCGTAGGTGAACCTGCGGAAGGATCATTAGTGAATCGCTAGAAGGTTGTTGCTGGCCTCTTGTTAATAGGGGGGCATGTGCACATCTTTTATCTCTTCATCCACCTGTGCACCTTTTGTAGGCTTGGTAGAGTGCTTGCTTGTAACAAAAGCTTCATTTGCAAATTTCAAGCCTATGATTTTATACACACACTATATATGCATTTGTATGTTGGTTGGCTCAATATTAAATACAACTTTCAACAATGGATCTCTTGGTTCTCGCATC	0	0	0	0	0	0	0	0	0	0	0	0	0	0	0	0	0	0	0	0	0	0	0	0	0	0	0	0	0	0	0	0	0	0	0	0	0	0	0	0	0	0	0	0	0	0	0	0
OTU_429	CAAGGTTTCCGTAGGTGAACCTGCGGAAGGATCATTAATGAAGTAGACGAGTCCTAGTGGCCGTCGACCCCATTTTCCTTAACACTGTGAACCTGTGAGTAGAGTGAAAGCGGGGTCCTTAGGGGCTCTTAGCGACTAACCTGCCCTTTTTTTTATTAAACTCAAGTCAATGTATGTAAACCATTAATTAATATAACTTTCAACAACGGATCTCTTGGTTCCCCCATC	0	0	0	0	0	0	0	0	0	0	0	0	0	0	0	0	0	0	0	0	0	0	0	0	0	0	0	0	0	0	0	0	0	0	0	0	0	0	0	0	0	0	0	0	0	0	0	0
OTU_430	CAAGGTTTCCGTAGGTGAACCTGCGGAAGGATCATTACATGATAATCGGGGTAACATTGTGGCTTGCCACTCTAATACCTGTCTGAATCCATGTCTTTTGCGTACTACTTGTTTCCTCGGTGGGCTTGCCCGCCGATTGGACACCATTTAAACTCTTTTGTAATTGCAATCAGCGTCTGAAAACTATAATAGTTACAACTTTCAACAACGGATCTCTTGGTTCTGGCATC	0	0	0	0	0	0	0	0	0	0	0	0	0	0	0	0	0	0	0	0	0	0	0	0	0	0	0	0	0	0	0	0	0	0	0	0	0	0	0	0	0	0	1	0	13	0	0	0
OTU_431	CAAGGTTTCCGTAGGTGAACCTGCGGAAGGATCATTATTGAATTTAGTGTAGAGGTTGTCGCTGGCTCTTTGGAGCATGTGCACACTTCTTACATCTATATTTTTCTCCACCTGTGCACCTCTTGTAGACTTGGATATCTCTCAAAAGTTTAACTTTTGGATGTGAGAATTGTTGTTTGCTTCTTTTTTGAAGTCGGCTCTTTTCAAACTTTCAAGTCTATGTTTTTAACACACTCTTTGAAAAATTTAATGAATGTCAATGGTCGTCTAGACCTTAAACTTAAATACAACTTTCAACAATGGATCTCTTGGTTCTCGCATC	3	2	0	2	2	1	1	0	3	0	0	0	1	0	0	0	0	0	0	0	0	1	0	0	0	0	1	1	0	3	1	6	0	0	0	1	2	1	8	3	1	0	4	1	5	2	6	1
OTU_432	CAAGGTTTCCGTAGGTGAACCTGCGGAAGGATCATTACAGAGTTCGCGCCCTCACGGGTAGACCTCCCACCCTTGTGTATTTATACTTTGTTGCTTTGGCGAAGTGTTCAGGCTCAACTGCCTGGGCCTCACCTCTCCCGAGGTGAGAGTCCTTCGCCAGGGGAAGCCTAAATTCTGATTATCAGTGTCGTCTGAGTACTATGTAATAGTTAAAACTTTCAACAACGGATCTCTTGGTTCTGGCATC	0	0	0	0	0	0	0	0	0	0	0	0	0	0	0	0	0	0	0	0	0	0	0	0	0	0	0	0	0	0	0	0	0	0	0	0	0	0	0	0	0	0	0	0	0	0	0	0
OTU_433	CAAGGTCTCCGTTGGTGAACCAGCGGAGGGATCATTACTGAGTTTTATATAACTCCAACCCTATGTGAATCTTACCACTGTTGCCTCGGCGCCGAGCGGCAGCTACCAGGGAGCTACCCTGGAGACACCTACCCTGTAGGAGCCTACCCTGGAGCTACCCTGTAGTTGCACTTCACGCTCCGCCGGCGGACCACTACACTCTGTTTTTATGGTGTATCTCTGAATACCTAACGAAATAAGTTAAAACTTTCAACAACGGATCTCTTGGTTCTGGCATC	0	0	0	0	0	0	0	0	0	0	0	0	0	0	0	0	0	0	0	0	0	0	0	0	0	0	0	0	0	0	0	0	0	0	0	0	0	0	0	0	0	0	0	0	0	0	0	0
OTU_434	CAAGGTTTCCGTAGGTGAACCTGCGGAAGGATCATTAAAGATTCGACCTTAGGGTCTATCTTCTCTTCAGCTGTGCGCCTAGGCTGCACGCTGTTGAATCTCACACACCTGTGCACACTTCGGTTGTGACTAGTTAACTCTGGTCGCTTCCGCTTTTACATTTAACAACCAAGTCTAGAATGTCAAATACAATAAAATAACAACTTTTAACAACGGATCTCTTGGCTCTCGCATC	0	0	0	0	0	0	0	0	0	0	0	0	0	0	0	0	0	0	8	0	489	0	0	0	0	0	16	0	0	0	0	0	11	0	0	0	2	0	0	0	0	0	5	0	1088	0	6	0
OTU_435	CAAGGTCTCCGTTGGTGAACCAGCGGAGGGATCATTACAGAGTTATCTAAACTCCAAACCCATGTGGAATAACCAAGTTGCCTCGGCGGGAGAGCCTACCCTGTAGCTACCCGGGAGCCAGCTACCCTGTAGCTGGCTACTCTGGAGAGGCCTACCCGGTAGCCCCCCGCCGGTGGACTATTAAACTCTTTTTGTCTTTGGCACTTCTGAGTATGTCATACAAATAAGTTAAAACTTTCAACAACGGATCTCTTGGTTCTGGCATC	0	0	0	0	0	0	0	0	0	0	0	0	0	0	0	0	0	0	0	0	0	0	0	0	0	0	0	0	0	0	0	0	0	0	0	0	0	0	0	0	0	0	38	0	0	0	0	0
OTU_436	CAAGGTTTCCGTAGGTGAACCTGCGGAAGGATCATTAAAGATTCGAGCTTCGGCTCACCTCTTCAGCTGTGCGCTTCGGCTGCACGCTGTTGAACACTTCACACCTGTGCACCTTCTCGGTTGCGGCGCTCGCGTCGCTTCCGCTTATACACATATCACTACAGAAGTCTAGAATGTAACAAAACCATAAAGTAACAACTTTCAACAACGGATCTCTTGGCTCTCGCATC	0	0	0	0	0	0	0	0	0	0	0	0	0	0	0	0	0	0	4	12	0	1	0	0	0	0	0	0	0	0	0	0	0	0	0	0	2	0	0	1	4	0	14	2	7	13	68	0
OTU_437	CAAGGTTTCCGTAGGTGAACCTGCGGAAGGATCATTACCGAGCGCGGCCCCTTCGGGGTGCCAACCTCCCACCCGTGACTACCGTACCACGTTGCTTCGGCGGGCCCGCCCCCTCTGTTCGGGGGGGGGGCCGTCGGGGGGCTCCTGCCCCCGGGCGTGCGCCCGCCGGGGACCCCAACACGAACACTGTCTGAAGGACTGCTGTCTGAGTAGGATTTATAATCAGTCAAAACTTTCAACAACGGATCTCTTGGTTCCGGCATC	0	0	0	0	0	0	0	0	0	0	0	0	0	0	0	0	0	0	0	0	0	0	0	0	0	0	0	0	0	0	0	0	0	0	0	0	0	0	0	0	0	0	0	0	0	0	0	0
OTU_438	CAAGGTTTCCGTAGGTGAACCTGCGGAAGGATCATTATTGAAATTTGCAAAGGTTGTTGCTGACTCTTAGGAGTATGTGCACGCTTTTACACTTTCTTACCACCTGTGCACATTTTGTAGACTTTGGATATCTCTCAACTGGGACATTGTGTCAGCTTGGAATTGAAGATTGCTGTGATTCTTTTAACTGGAACCAGCTCTACTTCAAATTTCCTAAGTCTATGTTTACTATACCCTTTTTAAAAAGTCTTTGAATGTCAACGGTCAGCCGTAACAAGCAGACCTTAAACTTTATACAACTTTCAACAATGGATCTCTTGGTTCTCGCATC	0	0	0	0	0	0	0	0	0	0	0	0	0	0	0	0	0	0	0	0	0	0	0	0	0	0	0	0	0	0	0	0	0	0	0	0	0	0	0	0	0	0	0	0	0	0	0	0
OTU_439	CAAGGTCTCCGTTGGTGAACCAGCGGAGGGATCATTACAGAGTTGCAAAACTCCCAAACCATTGTGTTCTTTTAGTACCTGTTGCTTCGGCAGGCTGCCCCAGGGCGGGGCGACCAAGGCCTGCCGAGAGCGCCAATCAAAACTCTTCTGAACTTGTTCTCTGAAGCACTACAAAATAAGTTAAAACTTTCAACAACGGATCTCTTGGTTCTGGCATC	0	0	0	0	0	0	0	0	0	0	0	0	0	0	0	0	0	0	0	0	0	0	0	0	0	0	0	0	0	0	0	0	0	0	0	0	0	0	0	0	0	0	0	0	0	0	0	0
OTU_440	CAAGGTTTCCGTAGGTGAACCTGCGGAAGGATCATTATTGAATGTTTGAAGTAGTTGAGCTGGTCTTCACGGACATGTGCTTGCTATTTCTATTCATCCTATCCACCTGTGCACTTATTGTAGAGCTTTGAAGAATGTCCTTGTTAGTTCAAGGATTAGTATTCGAGTTCTATGTATTTATAAACTCTATGAATGTCTAGAATGTCTTTTATTGGGACTTCATTGGCCCTTTAAACTTTATACAACTTTCAGCAACGGATCTCTTGGCTCTCGCATC	0	0	4	0	0	0	0	0	0	0	0	0	0	0	0	0	0	0	1	4	0	1	0	1	0	0	8	0	0	0	0	3	0	0	1	0	9	8	10	3	4	3	4	5	8	2	6	3
OTU_441	CAAGGTTTCCGTAGGTGAACCTGCGGAAGGATCATTACCGAATCGTCAAACACGGGTTGTTGCTGGCCCCCAAAAGGGGCACGTGCACGCTCTGTTTACGCATCCACTCACACCTGTGCACCCTCTGTAGTTCTGTGGTTCGGGAGACCCTGTCTGCCTTCCGTAGCTCTACGTCTTTACACACACGCCTCAGCGATGTCTTATGGAATGTTTTACTGCGTTTAACGCGATACAATACAACTTTCAGCAACGGATCTCTTGGCTCTCGCATC	0	0	0	0	0	0	0	0	0	0	0	0	0	0	0	0	0	0	0	0	0	0	0	0	0	0	0	0	0	0	0	0	0	0	0	0	0	0	0	0	0	0	0	0	0	0	0	0
OTU_442	CAAGGTTTCCGTAGGTGAACCTGCGGAAGGATCATTATTGAATGAAATTGAGTGGGGTTGTAGCTGGCTTTTTACGAAGCATGTGCACGCCTCATTCAACCACTTCTACACCACTGTGCACTTCTCATGGGTTGGATTGCGTTTTAAACGACGAGATCCTTCTCATGTGTCTTATACACACTACTATGTCTATAGAATGTAAACGCAATGCATAAATGCATTTTAATACAACTTTCAGCAACGGATCTCTTGGCTCTCGCATC	0	0	0	0	0	0	0	0	0	0	0	0	0	0	0	0	0	0	7	31	14	15	0	1	0	0	0	0	0	0	1	3	0	0	0	0	5	0	4	9	3	0	1	0	0	0	0	0
OTU_443	CAAGGTTTCCGTAGGTGAACCTGCGGAAGGATCATTAACGAATTGAAGAAGGATAGCCGAGCTGGTACTGCAAGTGTCTCGCTTTCCTTCGACAAATCCAATTACACCTGTGCACACTCGTATGGTTTGGAGTCTTTTTAGATTCTGAATCATCACAACAAACTCTTATTATCTTAGAATGTCACTCAGTAGCCGAAAGGCGAAATTTAAATACAACTTTTAACAACGGATCTCTTGGCTCTCGCATC	0	0	0	0	0	0	0	0	0	0	0	0	0	0	0	0	0	0	0	0	0	0	0	0	0	0	0	0	0	0	0	0	0	0	0	0	0	0	0	0	0	0	0	0	0	0	0	0
OTU_444	CAAGGTTTCCGTAGGTGAACCTGCGGAAGGATCATTATTGAATTATGGGTTGTGCTGGTTCTTACAAGTGCACGCCCTATCAATTTCTTACACCTGTGCACCTTTGTGGGTTGGGGAAACCCGATCCATTTTTATATACCCCTTTTTATTGTCATTGAATGTCTCGTCTTGCAAAAGACACAAAAATTATACAACTTTAAGCAACGGATCTCTTGGCTCTCGCATC	0	0	0	0	0	0	0	0	0	0	0	0	0	0	0	0	0	0	0	0	0	0	0	0	0	0	0	0	0	0	0	0	0	0	0	0	0	0	0	0	0	0	0	0	0	0	0	0
OTU_445	CAAGGTCTCCGTAGGTGAACCTGCGGAGGGATCATTACTGAGTGAGGGCTCCGGCCCGACCTCCAACCCCATGTGAACCGAAACCTGTTGCTTCGGGGGCGACCCTGCCTTCGTGCGAGGCGCCCCCGGAGGCTCATCAAACCCTGCATCTTTGCGTCGGAGTCTTAATGAATTTAAACAAAACTTTTAACAACGGATCTCTTGGTTCTGGCATC	0	0	8	0	0	0	0	0	0	0	0	0	0	0	0	0	0	0	0	2	5	2	0	0	0	0	0	0	0	0	0	0	0	0	0	0	0	0	0	0	0	0	0	0	2	0	52	0
OTU_446	CAAGGTTTCCGTAGGTGAACCTGCGGAAGGATCATTATCCATCCAAAACCAGGTGCGGTCGCGGCCTCCAGGTGAAAATCTGGGTGGTTTCGCGCCGCATTCCTGCACCCTTTTTTTACGAGCACCTTTGTTCTCCTTCGGCGGGGCAACCTGCCGCTGGAACTTAATAAAACCTTTTTTGCATCTAGCATTACCTGTTCTGATACAAATAATCGTTACAACTTTCAACAATGGATCTCTTGGCTCTGGCATC	0	0	0	0	0	0	0	0	0	0	0	0	0	0	0	0	0	0	0	0	0	0	0	0	0	0	0	0	0	0	0	0	0	0	0	0	0	0	0	0	0	0	28	13	4	20	2	18
OTU_447	CAAGGTCTCCGTTGGTGAACCAGCGGAGGGATCATTACCGAGTTTACAACTCCCAAACCCAATGTGAACCATACCAAACTGTTGCCTCGGCGGGGTCACGCCCCGGGTGCGTCGCAGCCCCGGAACCAGGCGCCCGCCGGAGGGACCAACCAAACTCTTTCTGTAGTCCCCTCGCGGACGTTATTTCTTACAGCTCTGAGCAAAAATTCAAAATGAATCAAAACTTTCAACAACGGATCTCTTGGTTCTGGCATC	0	0	1	0	0	0	0	0	0	0	0	0	0	0	0	0	0	0	0	0	0	0	0	0	0	0	0	0	0	0	0	0	0	0	0	0	0	0	0	0	0	0	0	0	0	0	0	0
OTU_448	CAAGGTCTCCGTTGGTGAACCAGCGGAGGGATCATTACAGAGTTATCTAACTCCCAAACCCAATGTGAACCTACCTATGTTGCCTCGGCGGGAGAAGCCTACCCGGTACCTACCCTGTAGCTACCCGGGAACTACCCTGTAGTTGATGGCGGACCCGCCGGTGGACATTTTAAAAACTCTTGTTTTACTGTGACACTCTGAGTAACAAACTAAATAAGTTAAAACTTTCAACAACGGATCTCTTGGTTCTGGCATC	0	0	0	0	0	0	0	0	0	0	0	0	0	0	0	0	0	0	0	0	0	0	0	0	0	0	0	0	0	0	0	0	0	0	0	0	0	0	0	0	0	0	4	0	0	0	0	0
OTU_449	CAAGGTTTCCGTAGGTGAACCTGCGGAAGGATCATTATTGAATGAAATTGAGTGGGGTTGTAGCTGGCCTTTCAACGGGCATGTGCACGCCTTGCTTAATCCATCTCTACACCTCTGTGCACTTCTCATGGGTTGGGTTGCGTCTGAAATATTGACGAGGCCCTTCTCATGTGTCTCATATACACGACTATGTTATAGAATGTTTTTTAATGCATGAATGCATATAATACAACTTTCAGCAACGGATCTCTTGGCTCTCGCATC	0	0	0	0	2	0	0	0	0	0	0	0	13	0	0	0	0	0	0	8	4	0	0	0	0	0	0	0	0	0	14	0	0	1	2	0	1	1	6	2	5	3	0	0	0	0	0	0
OTU_450	CAAGGTTTCCGTAGGTGAACCTGCGGAAGGATCATTAACGAAACTCGTGGGGCCCCTTGGCTTCGGCACCGGTGGAGACGCCGTGCTGCGGGGACATTGGGCCCTTTCCACACCCACACCTGTGCACCTTTGGGGCGGTTACGGTGGAGACGCCGGCCGCCCCGTTTTCACACACTCTGAATGTCTAACGAATGCTTGGGGACGTTGTGCCCTCTAAAACAATAACAACTTTCAACAACGGATCTCTTGGCTCTCGCATC	0	0	0	0	0	0	0	0	0	0	0	0	0	0	0	0	0	0	0	2	0	0	0	0	0	0	0	0	0	0	0	0	0	0	0	0	6	0	0	0	0	0	0	0	0	0	0	0
OTU_451	CAAGGTTTCCGTAGGTGAACCTGCGGAAGGATCATTAACGAACAGAATGGACTTTCGCCGGTCCTTTCATCTTATCTATACCACACCTGTGCACCTTCGGTAGGCTCTCCCTCTCGCGAGAGGGGGGGGTCTATGTTTCGAACGTACCCTATGTACTACTATACACAATCCAAGGCCAGAATGTTAAACAATTTACAACTTTCAGCAACGGATCTCTTGGCTCTCGCATC	0	0	0	0	0	0	0	0	0	0	0	0	0	0	0	0	0	0	0	0	0	0	0	0	0	0	0	0	0	0	0	0	0	0	0	0	0	0	0	0	0	0	0	0	0	0	0	0
OTU_452	CAAGGTTTCCGTAGGTGAACCTGCGGAAGGATCATTAAAGATTTTGGGCTTTTAACCCGATCGTTCAGCTGTGCGCCCTTCACCGGGCTGCACGCTGGAGCAAGACCCCACACCTGTGCACCTTTTCGGTTGCGGCTTCGGTCGCTGCCGCTTTCAAATGCAACAACTCAAGTCTCGAATGTTAACAAAACCATAAAAAGTAACAACTTTCAACAACGGATCTCTTGGCTCTCGCATC	0	0	0	0	0	0	0	0	0	0	0	0	0	0	0	0	0	0	2	16	2	0	0	1	0	0	0	4	0	0	0	0	0	0	0	0	3	1	0	7	1	0	25	7	11	21	5	0
OTU_453	CAAGGTCTCCGTAGGTGAACCTGCGGAGGGATCATTACAAGTGACCCCCGGCTCCGGCCGGGGATGTTCATAACCCTTTGTTGTCCGACTCTGTTGCCTCCGGGGCGACCCTGCCTTTTCACGGGCGGGGGCCCCGGGTGGACACATCAAAACTCTTGCGTAACTTTGCAGTCTGAGTAAATTTAATTAATAAATTAAAACTTTCAACAACGGATCTCTTGGTTCTGGCATC	0	0	0	0	0	0	0	0	0	0	0	0	0	0	0	0	0	0	5	0	0	0	0	0	0	0	0	0	0	0	0	0	0	0	0	0	0	0	0	0	0	0	0	0	0	0	0	0
OTU_454	CAAGGTTTCCGTAGGTGAACCTGCGGAAGGATCATTACTGTTTGCTTACGGCTGCCCCTCGGGACAGCCCGTAACGCTCACCCTTTGCCCTTTTCGAACCTGTTTGTTCCCCCTCGCCGGGCTCGCCCGGCGGGGGTCCATTCAAAAACCTTGCAGTACAGCAGTACCTGTCTGAAATATATCAAATGTTAAAACTTTCAACAATGGATCTCTTGGTTCTGGCATC	0	0	0	0	0	0	0	0	0	0	0	0	0	0	0	0	0	0	0	0	0	0	0	0	0	0	0	0	0	0	0	0	0	0	0	0	0	0	0	0	0	0	9	30	11	0	0	3
OTU_455	CAAGGTTTCCGTAGGTGAACCTGCGGAAGGATCATTATCGTGGGGGCCTCGCGGCCCCTACCGAGATAGCACCCTCTGTCTTTTCGAGCACCCTCAGTTTCCTCGGCGGGTCCGCCCGCCAACGGGGACCACACAAAACCCTCCTGCAGTATCGGTAGTAAATGTACCAAACGAAATTATCAAAACTTTCAACAACGGATCTCTTGGTTCTGGCATC	0	0	0	0	0	0	0	0	0	0	0	0	0	0	0	0	0	0	0	0	0	0	0	0	0	0	0	0	0	0	0	0	0	0	0	0	0	0	0	0	0	0	40	19	161	5	7	0
OTU_456	CAAGGTTTCCGTAGGTGAACCTGCGGAAGGATCATTAGTGAAGCTCGGAATGCGTGTTCGGTGCTGATGCTGCCCAGCGATGGGATGTGCTCGCTCGGATGCGTGTCCCTTCTCTATTCCACCCCTTTGTGAACCAAGTGTGCGAGCCGAAGAGAGATCGGAGGCTTGCATGCAACCCTTTAACATACCCCAATGAAGTATCAGAATGTACCTTGCGTTAACTCGCACAAATATAACTTTCAACAACGGATCTCTTGGCTCTCGCATC	0	0	0	0	0	0	0	0	0	0	0	0	0	0	0	0	0	0	4	4	0	0	0	0	0	0	0	0	0	0	1	0	0	0	0	0	28	1	2	4	0	1	65	0	0	0	0	0
OTU_457	CAAGGTCTCCGTTGGTGAACCAGCGGAGGGATCATTACCGAGTTTCTAACTCACCAACCCACTGTGAACATACCCAAGTTGCTTCGGCGGGGGAAGGCCTCCGGGCCCCAAGCCGCCGGGGGAAAACCAAACCTCTGAATTTAACCATGTGTAACCTTCTGAGTAACCAAAAAATAAATCAAAACCTTTAACAACGGATCTCTTGGCTCTGGCATC	0	0	0	0	0	0	0	0	0	0	0	0	0	0	0	0	0	0	14	0	0	0	0	0	0	0	0	0	0	0	0	0	0	0	0	0	0	0	0	0	0	0	4	2	4	4	8	0
OTU_458	CAAGGTTTCCGTAGGTGAACCTGCGGAAGGATCATTAAACAAGGATACCTCTTCGGTATACCCCATCCGTGTCTACTTACCTTTGTTGCTTTGGCAGGCCGTGAGTTTTACTCCTGTGGGTTCGCCTGCATGTGCCTGCCAAGGGTCCAAACTCTGATTTTTAGTGATGTCTGAGTACTATATAATAGTTAAAACTTTCAACAACGGATCTCTTGGTTCTGGCATC	0	0	0	0	0	0	0	0	0	0	0	0	0	0	0	0	0	0	2	0	7	0	0	0	0	0	0	0	0	0	0	0	0	0	0	0	0	0	0	0	0	0	5	0	0	0	0	0
OTU_459	CAAGGTTTCCGTAGGTGAACCTGCGGAAGGATCATTATTGAATACGCTTTGGGTGCTGACGCTGGCCTTTCGGGGCATGTGCTCGCATTCAAACTTATTTCATCTTCACTTGTGCACCTTTTGTAGTCTTTGAGGTCGTCTCCGCTGCAAATGCGGGTCTTGGAAGGGGTTTAAACCACCCTCTCTGGGCTTCAGAGACTATGTTTTCATATACCTTTGAAAAGTTACAGAATGTCTTCTTATTGGCCGCAAGGTCTATAAAAACTAAATACAACTTTCAACAACGGATCTCTTGGCTCTCCCATC	0	0	0	0	0	0	0	0	0	0	0	0	0	0	0	0	0	0	0	0	0	0	0	0	0	0	0	0	0	0	0	0	0	0	0	0	0	0	0	0	0	0	0	0	0	0	0	0
OTU_460	CAAGGTTTCCGTAGGTGAACCTGCGGAAGGATCATTACCGAATTGTCAAACGTGGGTTGTTGCTGGTCCTCGAACGGGGACATGTGCACGCTCCGTTTACACATCCACTTACACCTGTGCACCCTCTGTGGTTCTACGGTCCGGGGGACACCGTCTCCCTTCCGTGGTTCTGCACCTTTACACATACACTGTAGCAAAGTCTTATGGAATGTGTGCCGCGTTTAACGCAATACAATACAACTTTCAGCAACGGATCTCTTGGCTCTCGCATC	0	0	0	0	0	0	0	0	0	0	0	0	0	0	0	0	0	0	0	0	0	0	0	0	0	0	0	0	0	0	0	0	0	0	0	0	0	0	0	0	0	0	0	0	0	0	0	0
OTU_461	CAAGGTTTCCGTAGGTGAACCTGCGGAAGGATCATTATCGAGTACTTTGAAAAGGGTTGCAGCTGGCCTCTCGGGGCAAGTGCTCGCCCCGCTCAAATAATCCACTCAAACACCTGTGCACCTTTTTGAACTCGCGATTTTTTCGGACGAGGGGATGTCAAAGTCCCTTTGACCGGAGGGGTCACCCGTTCTATTACAAACACCTATTGAGTTTTTGAATGTAAATTGGTTGGCTTAAATAAAATACAACTTTCAACAACGGATCTCTTGGCTCTCGCATC	0	0	1	0	0	0	0	0	0	0	0	0	0	0	0	0	0	0	2	3	1	0	0	0	0	0	0	0	0	0	2	0	0	1	0	0	0	0	1	0	7	0	0	0	0	0	0	0
OTU_462	CAAGGTCTCCGTTGGTGAACCAGCGGAGGGATCATTGCTGGAACGCGCTTCGGCGCACCCAGAAACCCTTTGTGAACTTATACCTATTGTTGCCTCGGCGTAGGCCGGCCTCTTCACTGAGGCCCCCTGGAAACAGGGAGCAGCCCGCCGGCGGCCAACCAAACTCTTGTTTCTACAGTGAATCTCTGAGTAAAAAACATAAATGAATCAAAACTTTCAACAACGGATCTCTTGGTTCTGGCATC	0	0	0	0	0	0	0	0	0	0	0	0	0	0	0	0	0	0	0	0	0	0	0	0	0	0	0	0	0	0	0	0	0	0	0	0	0	0	0	0	0	0	23	9	13	0	18	13
OTU_463	CAAGGTCTCCGTAGGTGAACCTGCGGAGGGATCATTACAGGGCATTAAACCCCTAAAACCCACTTGTGAATCTACCTTTTAGTTGTTCCTTTGGCAGGCGGTCCCTGGGAGGGGCCTGTAGCCTCTGTGGTGCCTGCCGAAGAACCAAAAAACTCTTATTATGGCAGCTATCTGAGTTATAAAAAAAATAAGTCAAAACTTTCAACAACGGATCTCTTGGTTCTGGCATC	0	0	0	0	0	0	0	0	0	0	0	0	0	0	0	0	0	0	0	0	0	0	0	0	0	0	0	0	0	0	0	0	0	0	0	0	0	0	0	0	0	0	0	0	0	0	0	0
OTU_464	CAAGGTCTCCGTTGGTGAACCAGCGGAGGGATCATTGAAGAGTGCCCCCGGGCTCTTTGCACCCCGTGAACCGTATACGCCGTTGCCTCGGCGCGCCCCGGCGCGCCGCCGGCCAGAAACAACCCGATCAGCCGCCGTGCCTCTGACTACCACTATAAAATGATAAAAACTTTCAACAACGGATCTCTTGGCTCCGGCATC	0	0	0	0	0	0	0	0	0	0	0	0	0	0	0	0	0	0	0	0	0	0	0	0	0	0	0	0	0	0	0	0	0	0	0	0	0	0	0	0	0	0	0	0	0	0	0	0
OTU_465	CAAGGTCTCCGTTGGTGAACCAGCGGAGGGATCATTACCGAGTTTACAACTCCCAAACCCCTGTGAACATACCTCTATGTTGCCTCGGCGGATCAGCCCGCGCCCCGTAAAACGGGACGGCCCGCCGCAGGAACCACAAACTCTGTTTTTAGTGGAACTTCTGAGTATAAAAAACAAATAAATCAAAACTTTCAACAACGGATCTCTTGGTTCTGGCATC	0	0	0	0	0	0	0	0	0	0	0	0	0	0	0	0	0	0	0	0	0	0	0	0	0	0	0	0	0	0	0	0	0	0	2	0	0	0	0	0	0	0	5	0	1	0	0	0
OTU_466	CAAGGTTTCCGTAGGTGAACCTGCGGAAGGATCATTAATGTGTTTGGGCCTCACGGCTCTTCATTCCGACGCTGTGCGCCTTCGGGCTGCACGCTGAGGGAGCATATATCCACCCCTGTGCACACACACGGTGGCGAGCTGGGTAACGGCTCGCCGCTGATCTTTACACACGTCTAAAAGTCATTGTATGTTATTTGAGATAAAAAACACAACTTTCAGCAACGGATCTCTTGGCTCTCGCATC	2	2	0	0	0	0	0	0	0	0	13	0	0	0	0	0	0	0	0	1	0	12	0	0	0	0	0	0	0	0	0	0	0	0	0	0	15	2	0	6	5	0	8	0	5	0	6	0
OTU_467	CAAGGTCTCCGTAGGTGAACCTGCGGAGGGATCATTACTGAGTGAGGGATGCCTCCGGGCGCCCGACCTCCAACCCCATTGTGAACCGACCCGGTTGCCTCGGGGGTGACCCGGCCCTGCGCCGGGGCCCCCGGTGGACCCCATCAAAACACTGCATCCATACGTCCGAGTCTGATATGAATCAATCAAAACTTTCAACAACGGATCTCTTGGTTCTGGCATC	0	0	0	0	0	0	0	0	0	0	0	0	0	0	0	0	0	0	0	0	5	0	0	0	0	0	0	0	0	0	0	0	0	0	0	0	0	0	0	0	0	0	115	10	209	13	3	33
OTU_468	CAAGGTTTCCGTAGGTGAACCTGCGGAAGGATCATTAAACATTTTTGGCCGTAACAAGCCTTAAACCTTATCTATACGTACCTTCACATTCTCCTTCGGCGGGGTAACACCCGCCGTCGGAACAACAAACCCTCTTTGCATCTAGTATTCTACCAGTTCTGATAAAAATTCAATCGTTACAACTTTCAACAATGGATCTCTTGGCTCTGGCATC	0	0	0	0	0	0	0	0	0	0	0	0	15	0	0	0	0	0	0	0	0	0	0	0	0	0	0	4	0	0	0	0	0	0	0	0	0	0	0	0	0	0	40	1	9	3	2	8
OTU_469	CAAGGTCTCCGTTGGTGAACCAGCGGAGGGATCATTACAAGTAGAGTTTACGAACTCTTAAACCCTTTGTGAACCTTACCTATCGTCAGTTGCTTCGGCGGGAGGCCCCTGGGAGGGGCCCCGGGGCCCGGCCTGAGCCGGGCTCCCGCCGGAGGAGCGCAAACCAAACTCTTGCTGTACCTCAGTGGAACATCCGAGTTAAAACAAAAAAACAAGTTAAAACTTTCAACAACGGATCTCTTGGTTCTGGCATC	0	0	0	0	37	0	0	0	0	0	3	0	2	0	0	0	0	0	0	13	0	1	2	0	0	0	0	0	0	0	0	0	0	0	0	0	1	0	0	0	0	0	18	20	18	0	3	1
OTU_470	CAAGGTTTCCGTAGGTGAACCTGCGGAAGGATCATTATCGTGGGGCTTCGGCCCTATCGAGATAGAACCCTTGCCTTTATAGTACCTTCTGTTGCCTCGGCGTACGCTTCACCGCTGCGCCAATGGGGCCAAACAAAAACCCTTTTTTTATCATGAATTAGTCTGAAAAACAAACAAAAGTTAAAACTTTCAACAACGGATCTCTTGGTTCTGGCATC	0	0	0	0	0	0	0	0	0	0	0	0	0	0	0	0	0	0	0	0	0	0	0	0	0	0	0	0	0	0	0	0	0	0	0	0	0	0	0	0	0	0	0	0	0	0	0	0
OTU_471	CAAGGTTTCCGTAGGTGAACCTGCGGAAGGATCATTACCGAGTGCGGGTCCTTTGGGCCCAACCTCCCATCCGTGTCTATTGTACCCTGTTGCTTCGGCGGGCCCGCCGCTTGTCGGCCGCCGGGGGGGCGCCTCTGCCCCCCGGGCCCGTGCCCGCCGGAGACCCCAACACGAACACTGTCTGAAAGCGTGCAGTCTGAGTTGATTGAATGCAATCAGTTAAAACTTTCAACAATGGATCTCTTGGTTCCGGCATC	0	0	0	0	0	0	0	0	0	0	0	0	0	0	0	0	0	0	0	0	0	0	0	0	0	0	0	0	0	0	0	0	0	0	0	0	0	0	0	0	0	0	1	0	2	6	0	0
OTU_472	CAAGGTCTCCGTTGGTGAACCAGCGGAGGGATCATTACAGAGTTTACAACTCCCAAACCCTTATGTGAACATACCACGATGTTGCTTCGGCGGACTCGCCCCGGCGTCCGGACGGCCTAGCGCCGCCCGCGGCCCGGACCCAGGCGGCCGCCGGAGACCACCAAAACTATTTTGTATCAGCAGTTTCTTCTGAATCCGCCGCAAGGCAAAACAAATGAATCAAAACTTTCAACAACGGATCTCTTGGTTCTGGCATC	0	0	0	0	0	0	0	0	0	0	0	0	0	0	0	0	0	0	0	0	0	0	0	0	0	0	0	0	0	0	0	0	0	0	0	0	0	0	0	0	0	0	0	0	0	0	0	0
OTU_473	CAAGGTTTCCGTAGGTGAACCTGCGGAAGGATCATTATCGAGTTCTGAAACGGGTTGTAGCTGGCCTTACGGGGCATGTGCACACTCGGCTCATCCACTCTACCCCTGTGCACTCTTTGTAGGTTGGCCTCTGAGCCCTTTGGGTTTGGGGGTCTTCCTATGTCACTCACAAACTCTTAAAGTATAAGAATGTCATCTGCGATAATACGCATCATATACAACTTTTAGCAACGGATCTCTTGGCTCTCGCATC	0	0	4	0	0	8	0	0	0	0	0	0	0	0	0	0	0	0	0	0	0	0	0	0	0	0	0	0	0	0	0	0	0	0	0	0	0	1	0	0	5	0	1	0	0	0	0	0
OTU_474	CAAGGTTTCCGTAGGTGAACCTGCGGAAGGATCATTAATAAATGGCGAAGCTTTCGAGCCTAGCTTTTATCATCCTATACACCTGTGAACTATTTGCCTTCGGGCACCAAACAAACATAATGTAATGAATGTAATCTACTATAATAAATACAACTTTCAACAACGGATCTCTTGGCTCTCACATC	0	1	0	0	0	0	0	0	0	0	0	0	0	0	0	0	0	0	9	167	16	0	19	1	0	0	0	0	0	0	0	0	0	0	0	0	0	0	0	0	0	0	9	17	4	0	0	0
OTU_475	CAAGGTTTCCGTAGGTGAACCTGCGGAAGGATCATTGTCGGTTCTTCTAGTGTCGGTTTTTTGTTGTCCGCCTCAGAGCGGTTCGAGGCAACTCGATACCCTCGGTCTGACCACACCGGTGAGATGTCTATGGGCTGTGGAGTGGGCTTTACTGTCCTTCCGCAGCAAAAGTGGACATCGTCCGAACGGGTTGTTACCAATGCCAATAGTCTCAGAATGTAACAGCAGGCAGAAATGCCAATGCAACCAATTACAACTTTCAGCAACGGATCTCTTGGCTCTCGCATC	0	0	10	0	1	0	0	0	5	0	8	0	0	0	10	1	0	0	0	8	0	0	9	0	0	0	14	0	36	0	0	1	0	0	0	0	2	0	2	2	2	0	6	0	0	0	0	0
OTU_476	CAAGGTTTCCGTAGGTGAACCTGCGGAAGGATCATTATCGAATATCTATGGCGTTGGTTGTAGCTGGCTCCTAGGAGCATTGTGCACGCCCGTCATTCATATCTTTCCACCTGTGAACCATGTGTAGGCCTGGATACCCCTCGCTTTGGCAACAAAGCGGATGCAAGGATTGCTGCGCCGACTAGGCCGGCTCTCTTTGAATTTCCAGGTTCTATGTCTTTTTACACACCCCATTTGAATGATTTAGAATGTGTAATCAATGGGCTTTCATGCCTATAAAAAACTATACAACTTTCAGCAACGGATCTCTTGGCTCTCGCATC	0	0	0	0	0	0	0	0	0	0	0	0	0	0	0	0	0	0	0	0	0	0	0	0	0	0	0	0	0	0	0	0	0	0	0	0	0	0	0	0	0	0	0	0	0	2	0	0
OTU_477	CAAGGTTTCCGTAGGTGAACCTGCGGAAGGATCATTAATGAATTAAATGGTAAGTTGTTGCTGGCCCATTGGGCATGTGCACACTTGTCAATTCATCCATATACCTTTGTGCACTCTTCATGGATTGGCTTGCTCTATAGGGTTGTTATAAATGATCCTGAGCCTTTCTATGTATTACAAACATATTTCAGTCTTTGAATGTATTTGCGATTAACGCATTTAAATACAACTTTCAGCAACGGATCTCTTGGCTCTCGCATC	0	0	0	0	0	0	0	0	0	0	0	0	0	0	0	0	0	0	967	6	0	0	0	0	0	0	0	0	0	0	0	0	0	0	0	0	110	0	0	0	0	0	0	0	0	0	0	0
OTU_478	CAAGGTCTCCGTTGGTGAACCAGCGGAGGGATCATTACCGAGTTTCATACTCACAACCCACTGTGAACATACCAAAGTTGCTTCGGCCTAGGGCTCCGGCCCGAAGCCGAGGACCCCAAACCTCTATTTCATCATGTGTTTCTTCTGAGTAAAAAACAAATAAATCAAAACCTTCAACAACGGATCTCTTGGCTCTGGCATC	0	0	0	0	0	0	0	0	0	0	0	0	0	0	0	0	0	0	0	0	0	0	0	0	0	0	0	0	0	0	0	0	0	0	0	0	0	0	0	0	0	0	0	0	0	0	0	0
OTU_479	CAAGGTTTCCGTAGGTGAACCTGCGGAAGGATCATTACCTTCTAGTTATTTTGACTAGTCGGGGGCTGGCTTGCGATGTCCCAAAAGGACCCCTGCCGCCCTGGCTACATCCTTGTCTATTGCGTACTACATGTTTCCTCGGTAGGCTTGCCTGCCGATTGGACAACCATTAAACTCTTTTGTAATTGCAATCAGCGTCTGAAAATAATTTTAATTATTACAACTTTCAACAACGGATCTCTTGGTTCTGGCATC	0	0	0	0	0	0	0	0	0	0	0	0	0	0	0	0	0	0	0	0	0	0	0	0	0	0	0	0	0	0	0	0	0	0	0	0	0	0	0	0	0	0	3	0	3	0	17	16
OTU_480	CAAGGTCTCCGTTGGTGAACCAGCGGAGGGATCATTATCGAGTTACCGCTCCTTATAACCCTTTGTGAACATACCCCAAACGTTGCCTCGGCGGGCAGCCGGAGCCCAGCTCCGTCGCCCGGAGCCGCCGTCTCGGCGCGCCCCACCCGCCGGCGGACCACCAAACTCTATTTAAACGACGTCTCTTCTGAGTGGCACAAGCAAATAATCAAAACTTTTAACAACGGATCTCTTGGTTCTGGCATC	0	0	0	0	0	0	0	0	0	0	0	0	0	0	0	0	0	0	0	0	0	0	0	0	0	0	0	0	0	0	0	0	0	0	0	0	0	0	0	0	0	0	21	18	22	2	8	5
OTU_481	CAAGGTTTCCGTAGGTGAACCTGCGGAAGGATCATTATTGAATAACTGTGGGCGCTGTGCTGGCCTTTCGGGGCATGTGCACGCGTCTGCTATTATATTTTATCTCTTGTGAACCTAGTGTAGTCGTTCTGGCTTGTTGGGAGTGTTGGCTTCATTGCTGGCGCTTTGAACGGGTCGAAGCGACTATGATTTTATATACCCCATTTAAAAGTCTTAGAATGTTACTTTAATTGACGCAAGTCAAATAAAACAAATACAACTTTCAACAACGGATCTCTTGGCTCTCCCATC	0	0	0	0	0	0	0	0	0	0	0	0	0	0	0	0	0	0	0	0	0	0	0	0	0	0	0	0	0	0	0	0	0	0	0	0	0	0	0	0	0	0	0	0	0	0	0	0
OTU_482	CAAGGTCTCCGTAGGTGAACCTGCGGAGGGATCATTACAAGAAGAGTTTTTGCAAAGAGACTCCGAAAACCATCGCGAAACGTACCTCGTCAGTCGTTGCTTCGGCGGGCGGCCCCCAGGCCGGGGCCGCAGCCCGAGAGGGCGCCCGCCGGAGGGACCGAAACACCCTGTTTTCCCGGCGTCTCCTCTGAGTACGACTAGCGAAATAAGTAAAAACTTTCAACAACGGATCTCTTGGTTCTGGCATC	2	0	0	0	0	0	81	0	0	0	0	0	0	0	0	1	0	0	0	3	0	0	0	0	0	0	0	10	0	0	0	0	0	1	3	0	3	0	1	3	0	0	8	0	1	10	0	0
OTU_483	CAAGGTTTCCGTAGGTGAACCTGCGGAAGGATCATTACTGAATTTGAAAGAGGTTGTTGCTGGCCTTCACCGGCATGTGCACGCCTTGATCTCATCCATCTTACACCTGTGCACCTTTGCGTGGGTCTGTTGGCTTTGCGGCCTTCGGATTTGCGTCTTTCACAAACTCTTTGTATGTAACAGAATGTCTTATGCTATAAAACGCATCTTATACAACTTTCAACAACGGATCTCTTGGCTCTCGCATC	3	3	4	0	28	0	0	0	0	0	0	0	0	0	15	0	0	2	17	47	32	1	2	0	0	0	0	0	46	0	11	0	53	9	3	3	6	11	1	14	18	7	13	8	3	1	94	44
OTU_484	CAAGGTTTCCGTAGGTGAACCTGCGGAAGGATCATTATCGAGTTTTGAAAGGGGTTGCAGCTGGCCTTCCGGGGCATGTGCTCGCCTCGCTCATCCACTCTACACCTGTGCACATTCTGTGGGCCTCACGGCCCGCGTCTTCACAAACCAAGTCAGTAGTAGAATGTTAAACCGCGTTAAACGCATCTAATACAACTTTCAACAACGGATCTCTTGGCTCTCGCATC	0	0	0	0	0	0	0	0	0	0	0	0	0	0	0	0	0	0	0	0	0	0	0	0	0	0	0	0	0	0	0	0	0	0	0	0	0	0	0	0	0	0	0	0	1	0	0	0
OTU_485	CAAGGTCTCCGTTGGTGAACCAGCGGAGGGATCATTACCGAGTTTACAACTCCCAAACCCCTGTGAACATACCAATTGTTGCCTCGGCGGTGCCTGCTCCGGCAGTCCCGCCAGAGGACCCAAACTCTTGTTTTTATACAGTATCTTCTGAGTAAATGATTAAATAAATCAAAACTTTCAACAACGGATCTCTTGGTTCTGGCATC	0	0	0	0	0	0	0	0	0	0	0	0	0	0	0	0	0	0	0	0	0	0	0	0	0	0	0	0	0	0	0	0	0	0	0	0	0	0	0	0	0	0	0	0	0	0	0	0
OTU_486	CAAGGTTTCCGTAGGTGAACCTGCGGAAGGATCATTACCTTTCAATGCAGCAGAATTGTGATGGTTGAGTATCTCGCCTTTCAGTTCTGCTTGTATTCTACCCTTGTTTGTCATATACATTATTTCCTCGGCAGGCTTGCCTGCCGAGTGAAACCAATTATAACCTATTTAATTTTCAATCAGCGTCTGAAAATAATTAATAATTACAACTTTCAACAACGGATCTCTTGGTTCTGGCATC	0	0	0	0	0	0	0	0	0	0	0	0	0	0	0	0	0	0	0	0	0	0	0	0	0	0	0	0	0	0	0	0	0	0	0	0	0	0	0	0	0	0	7	1	0	1	2	0
OTU_487	CAAGGTCTCCGTTGGTGAACCAGCGGAGGGATCATTACCAGAGTTGCCTTTAGGCTCTCCAACCCACTGTGAACATACCTACGTTCCCTCGGCGGGCTCAGCGCGCGGCGGCCTCACAGCCCCGCGCGTCCGCCGTGGGCCCCCAAACTTGAATTTACTCGTGTATTTCTGAGGGGCGAAAGCCCGTAAAACAAAATGAATCAAAACTTTCAACAACGGATCTCTTGGCTCTGGCATC	0	0	0	0	0	0	0	0	0	0	0	0	0	0	0	0	0	0	0	0	0	0	0	0	0	0	0	0	0	0	0	0	0	0	0	0	0	0	0	0	0	0	0	0	0	0	0	0
OTU_488	CAAGGTTTCCGTAGGTGAACCTGCGGAAGGATCATTAATGAATCAGAGAGTTGATGCTGGCAGTCTGACTGCATGTGCTCGCTTTCTTAGTCCATTCTACACCTGTGCACTTAATAATTCTAATGGTAAGATAAACTCTGCCTTTGGAACTTATATTAAACTCTTTGCTTTGGAATAATGTGTTTATCTGCCGCAAGGCGAAATAAAATACAACTTTTAACAACGGATCTCTTGGCTCTCGCATC	0	0	0	0	0	0	0	0	0	0	0	0	0	0	0	0	0	0	0	0	0	0	0	0	0	0	0	0	0	0	0	0	0	0	0	0	0	0	0	0	0	0	0	0	0	0	0	0
OTU_489	CAAGGTTTCCGTAGGTGAACCTGCGGAAGGATCATTATGAATCAGTAGCTTGCTACTGCGCTGGGGGAGATGGGAAAGTCCTGGCTGAAAAGTTAGTGTACCGGTACCTGCACCCCTATCATACCCTTGTCTTTTAAGCACTTATGTTTCCTTGGTGGGCTTGCCTGCCGATAGGACAACTTTTAAACCTTTTAATATGTCAATCAGCGTCTGAAAAATAATTAATAATTACAACTTTCAACAACGGATCTCTTGGTTCTGGCATC	0	0	5	0	0	0	0	0	0	0	0	0	0	0	0	0	0	0	0	2	0	0	0	0	0	0	0	0	0	0	0	0	0	0	0	0	0	0	0	0	0	0	16	24	8	5	220	17
OTU_490	CAAGGTTTCCGTAGGTGAACCTGCGGAAGGATCATTATCGAATTTAAAGCTCTTGTTGTTGCTGGCATTTACTTGCATGTGCACACTTGAGCCGTCCATTCTTAACACCTGTGCACCTTTTGTAAGCTTTGAGGATCTCTAGAAATAGAAGGAATCGAGCTTATGTTTTTATACACCCCTTTATAAATGTCTTTGAATGTCTTATAGTAGGATCGTCGTAAAAAAGCGAGACTCTTAAAAAATTATACAACTTTTAACAACGGATCTCTTGGCTCTCGCATC	0	0	0	0	0	0	0	0	0	0	0	0	0	0	0	0	0	0	0	0	0	0	0	0	0	0	0	0	0	0	0	0	0	0	0	0	0	0	0	0	0	0	0	0	0	0	0	0
OTU_491	CAAGGTTTCCGTAGGTGAACCTGCGGAAGGATCATTACAGAGTTCCTGCCCTCACGGGTAGAAACCCCACCCTTGTGTATACTATATTGTTGCTTTAGCAGGCCGCCTTTGGGCGTCGGCTCACGCTGACCGTGCCTGCTAGAGGACCCTAAACTTTGAAATACAGTGTCGTCTGAGTACTATTCAATAGTTAAAACTTTCAACAACGGATCTCTTGGTTCTGGCATC	0	0	0	0	0	0	0	0	0	0	0	0	0	0	0	0	0	0	0	0	0	0	0	0	0	0	0	0	0	0	0	0	0	0	0	0	0	0	0	0	0	0	0	0	0	0	0	0
OTU_492	CAAGGTTTCCGTAGGTGAACCTGCGGAAGGATCATTATTGAAAACAAGGGTGTCCAATTTAACTTGGAACCCAAACTTCTCAATTCTAACTTTGTGCATCTGTATTAATGGCGAGCAACTTCGGTTGTGAGCCTTCACTTACAAAACACTAGTCTATGAATGTAAAATTTTTATAACAAATAAAAACTTTCAACAACGGATCTCTTGGCTCTCGCATC	0	0	0	0	0	0	0	0	0	0	0	0	0	0	0	0	0	0	0	27	24	0	0	6	0	0	0	0	0	0	0	0	0	0	0	0	1	2	0	0	0	0	0	0	0	0	0	0
OTU_493	CAAGGTCTCCGTTGGTGAACCAGCGGAGGGATCATTACAGAGTTACCTAACTCCAAACCCATGTGAACTTACCTATGTTGCCTCGGCGGGGAAGCCTACCCGGTACCTACCCTGTAGCTACCCGGGAGCGAGCTACCCTGTAGCCCGCTGCAGGCCTACCCGCCGGTGGACGCTTAAACTCTTGTTTTTTAGTGATTATCTGAGTGTTTATACTTAATAAGTTAAAACTTTCAACAACGGATCTCTTGGTTCTGGCATC	0	0	0	0	0	0	0	0	0	0	0	0	0	0	0	0	0	0	0	0	0	0	0	0	0	0	0	0	0	0	0	0	0	0	0	0	0	0	0	0	0	0	0	0	0	0	0	0
OTU_494	CAAGGTCTCCGTTGGTGAACCAGCGGAGGGATCATTACCAAGAGGCTAACGCCCCTATCAAACCCTGTGAACCTTTTTTGTCATTTGTTGCCTCGGCAGGCGGCCCCCGGGGGGGCCTCTAGGCCTCTATGGTGCCTGCCGCAGGACCTAAACTCAGTGTCATACCTGTATCTCAGCGGATCTAGGCGCCGCCCTGGCGGTGTCGAAATCAGTAAAAACTTTCAGCAACGGATCTCTTGGTTCTGGCAAC	0	0	0	0	15	0	0	0	0	0	65	0	0	0	0	0	0	0	0	7	3	23	0	0	0	0	0	0	0	0	0	0	0	0	0	0	2	0	0	1	3	0	0	10	17	0	0	0
OTU_495	CAAGGTTTCCGTAGGTGAACCTGCGGAAGGATCATTAACGAGTCTTGAAAGGGTTGTAGCTGGCCTCCCGAGGCACGTGCACGCCCGCTCATCCACTCTACACCTGTGAACTATTGTAGGTCGGTTTAACGGGGCCCTCTCGGGCTTCCGCGGCCGTCCTATGTAACACCACACACCATGCAGTATCAGAATGTCTTTGCGATAATACGCATCTTATACAACTTTCAGCAACGGATCTCTTGGCTCTCGCATC	0	0	0	0	0	0	0	0	0	0	0	0	0	0	0	0	0	0	0	0	0	0	0	0	0	0	0	0	0	0	0	0	0	0	0	0	0	0	0	0	0	0	5	8	20	0	0	0
OTU_496	CAAGGTTTCCGTAGGTGAACCTGCGGAAGGATCATTATCGAGTCTTGACTGGGTTGTAGCTGGCCTTCCGAGGCATGTGCACGCCCTGCTCATCCACTCTACACCTGTGAACTTACTGTGGGTTTCATATCGTGAAGCGTGTCGTTTAACGGCTCGTGAAGCGGTCTGTGCCTGCGTTTATTACAAACCCTTGTAAAGTAATAGAACGTGTATCGCGATGTAACGCATCTATATACAACTTTCAGCAACGGATCTCTTGGCTCTCGCATC	0	0	0	0	0	0	0	0	0	0	0	0	0	0	0	0	0	0	0	0	0	0	0	0	0	0	0	0	0	0	0	0	0	0	0	0	0	0	0	0	0	0	0	0	0	0	0	0
OTU_497	CAAGGTTTCCGTAGGTGAACCTGCGGAAGGATCATTAACGAATCAAACAAGTTCATCTTGTTCTGATCCTGTGCACCTTATGTAGTCCCAAAGCCTTCACGGGCGGCGGTTGACTACGTCTACCTCACACCTTAAAGTATGTTAACGAATGTAATCATGGTCTTGACAGACCCTAAAAAGTTAATACAACTTTCAGCAACGGATCTCTTGGCTCTCGCATC	0	0	0	0	0	0	0	0	0	0	0	0	0	0	0	0	0	0	0	0	0	0	0	0	0	0	0	0	0	0	0	0	0	0	0	0	0	1	0	0	24	0	3	0	2	2	35	1
OTU_498	CAAGGTCTCCGTTGGTGAACCAGCGGAGGGATCATTACCAGAGAGCCTTTTGGCACTCCAACCCATTGTGAACATACCTACGTTTCCCTCGGCGGGCTCAGCGCGAGGCGGTCTTCCGCCCTCGCGTCCGCCGGGGGCACCCAAACTCGAATTTATATCGTGTATCTCTGAGGGGCGAAAGCCCGTAAAACAAATGAATCAAAACTTTCAACAACGGATCTCTTGGCTCTGGCATC	0	0	0	0	0	0	0	0	0	0	0	0	0	0	0	0	0	0	0	0	0	0	0	0	0	0	0	0	0	0	0	0	0	0	0	0	0	0	0	0	0	0	0	0	0	0	0	0
OTU_499	CAAGGTTTCCGTAGGTGAACCTGCGGAAGGATCATTAACGAGTATTGTTCGAGTCACCGGGGTTGATGCTGGCTTCAGTGCATGTGCTCGCCCGGACTCAGCAAAGTCCACTCATACCTCACACCTGTGAACCTATTTATTACAAACACTATTGATTGTCTAATGGAACGTGTATATGATTAAATGTCTAATACAACTTTCAACAACGGATCTCTTGGCTCTCGCATC	0	0	11	0	0	4	0	0	0	0	0	0	32	0	0	0	0	0	0	4	0	0	0	0	0	0	0	0	0	0	0	0	0	0	0	0	1	1	0	15	6	26	2	0	7	0	0	0
OTU_500	CAAGGTTTCCGTAGGTGAACCTGCGGAAGGATCATTAACGTATGTGAATCGGCGGGGTTCGGTCGCGTCCCGCTCCAGCCCCCACAAAGGGGCCGTGCAGCGGGTGCCCGTTCCCCGTTCGTCCTTAACAAACCCCACTGTGCACCTTCACGGCCAAGGGCGTGAGCCCGAGGCCGCATACCAATAAACTCCAAGTCGTAAAGAATGTCAAGCGGACCTCGTGCCGCCTCTAACTTGTAACAACTTTCAACAACGGATCTCTTGGCTCTCGCATC	0	0	0	0	0	0	0	0	0	0	0	0	0	0	0	0	0	0	0	0	3	0	0	0	0	0	0	0	0	0	0	0	0	0	0	0	0	0	0	0	0	0	0	0	3	0	0	0
OTU_501	CAAGGTTTCCGTAGGTGAACCTGCGGAAGGATCATTAATGAATGAAATTGAGTGGGGTTGTAGCTGGCCTTTCACTGGGCATGTGCACACCTTGTTCAACCACCTTCTACACCACTGTGCACTTCTCATGGGTTAGGCTGCGTCTGAAATACGGCAAAGTCTAGCTTGTGTGTTTTACATAAACAACTTGTTATAGAATGTCATCTTCATGCTTTAAAGCATATAATACAACTTTCAACAACGGATCTCTTGGCTCTCGCATC	0	0	0	0	0	0	0	0	0	0	0	0	0	0	0	0	0	0	0	0	0	0	0	0	0	0	0	0	0	0	0	0	0	0	0	0	1	0	0	0	0	0	0	0	0	0	0	0
OTU_502	CAAGGTTTCCGTAGGTGAACCTGCGGAAGGATCATTACCGAGACGAGATCGGGGAGGGAATCCCCTCCCCGCTGATCGTATCACCACCCTCCTTGACACGCACCGACGTCCTTCCTCGGCGGGGTTACACCCGCCGGCGGAACGTTAGCAAACCCTTTCGTGCATACCAGCAGTATACCGTTCCGATGAGAAATTCAATCGTTACAATCTTCAACAATGGATCTCTTGGCTCTGGCATC	0	0	0	0	0	0	0	0	0	0	0	0	0	0	0	0	0	0	0	0	0	0	0	0	0	0	0	0	0	0	0	0	0	0	0	0	0	0	0	15	0	0	0	0	0	0	0	0
OTU_503	CAAGGTTTCCGTAGGTGAACCTGCGGAAGGATCATTACTGAAGCATTCGAAATGGTTGTTGCTGCCTTGAAAAAGGATTTGTGCACACCTTTCAATCTTCTACTTACCCACTTGTGCACCTTTCATAGACTGTAAATTAAACCTTCACTGAAAATGTGGATCTGAGAGTTAGTTATTTTACTTGCTTTCAACTTATTTACAGTTTATGTTTTTCATACACACTATTTAAAAATATAATGAATGTATTACTATGGGTCTACCCATAATAAATGAAATACAACTTTCAGCAACGGATCTCTTGGCTCTCGTATC	0	0	2	0	0	0	0	0	0	0	0	0	0	0	0	0	0	0	0	2	1	1	0	0	0	0	9	0	1	0	0	0	2	0	0	0	2	0	5	2	10	0	4	0	4	0	8	2
OTU_504	CAAGGTTTCCGTAGGTGAACCTGCGGAAGGATCATTATTGAAATATCTGAGAGGGGTTGTCGCTGGTCTCGTCAGAGGCATGTGCACGCCCCGATCGATCTCCATACACCTGTGCACCTTCTGTAGGGCTTGGCGGATGCGCGAGCGTCCTGTCGGGCTCTACGTTTTTACACACCCCAACGTATCAGAATGTCTTGTTATTCTGCCGTAACACGCAGAAGAATTAAATACAACTTTCAACAACGGATCTCTTGGCTCTCGCATC	0	0	0	0	0	0	0	0	0	0	0	0	0	0	0	0	0	0	0	2	0	0	0	1	0	0	0	0	0	0	0	0	0	0	0	0	0	0	0	0	0	0	13	3	3	0	0	0
OTU_505	CAAGGTTTCCGTAGGTGAACCTGCGGAAGGATCATTATTGAATATTTGAAGAGGTTGCTGCTGGTCTCTAGCGGGACATTGTGCACGCCTCGTTCAAAAATCCAACCTTTACACCCCTGTGCATCATTTGTAGGGTTGCGGCCGTCAGGCCTGCGCTCTATGTTTATCACAAACTCTGTAGTATGTGTAGAATGACATTGCGTATAACGCATCTATATACAACTTTCAGCAACGGATCTCTTGGCTCTCGCATC	0	0	1	0	0	0	0	0	0	0	0	0	0	0	0	0	0	0	0	0	0	0	0	0	0	0	0	0	0	0	0	0	0	0	0	0	0	0	0	0	0	0	0	0	0	0	0	0
OTU_506	CAAGGTTTTCGTAGGTGAACCTGCGGAAGGATCATTAGTGAAGTCTTTAAGAACGCTCGCAAGAGGTTCGACTACACTTTATCATAACACTGTGAACTTGAAATTCGTAACTTGTCTTTCGGGACTCGTTCGAAACCCTTAGTCTTATTAAACCAGTCTTGAATGTAAACCTTTGATTAAACGAAAGTAACAACTTTCAGCAACGGATTTCTTGGCTCTCGCATC	0	0	0	0	0	0	0	0	0	0	0	0	0	0	0	0	0	0	0	1	0	0	0	0	0	0	0	0	0	0	0	0	0	0	0	0	0	0	0	0	0	0	7	0	0	0	0	0
OTU_507	CAAGGTTTCCGTAGGTGAACCTGCGGAAGGATCATTATTGAATTTGAAAGGAGTTGTAGCTGGCCTTCCGAGGCATGTGCACACTCTAATCAATCCACTTACACCTGTGCACACTTGAAGGTAGTTGTCTCCCTCTTAACTGAGGAGCAGCGGGTAACACTGCTGAGACTTCACCTTTCTTACACAAACTCTTAAAGTTAATGAATGTCTACTTGCTTAACGCAATTAAATACAACTTTCAACAACGGATCTCTTGGCTCTCGCATC	0	0	0	0	0	0	0	0	0	0	0	0	0	0	0	0	0	0	11	0	0	0	0	0	0	0	0	0	0	0	0	0	0	0	0	0	2	0	1	0	0	0	0	0	0	0	0	0
OTU_508	CAAGGTCTCCGTTGGTGAACCAGCGGAGGGATCATTACAGAGATTTATCTCGCCCAACCCTTGTGAACATACCCAGTTGCCTCGGCGGCCAGCGGAGGGGATTCGTCCCGCCGCGCCGCCGAAGGACCTAAACTCTTGTTTAACTTGAATTCTGAAATAATTAGCAAATAATTAAAACTTTCAACAACGGATCTCTTGGTTCTGGCATC	0	0	0	0	0	0	0	0	0	0	0	0	0	0	0	0	0	0	0	0	0	0	0	0	0	0	0	0	0	0	0	0	0	0	0	0	0	0	0	0	0	0	12	0	0	0	30	0
OTU_509	CAAGGTTTCCGTAGGTGAACCTGCGGAAGGATCATTAATGAACTTGGGGTTTCTGTGCCGCCTTTAACGAGGATTGTGCACGCTACCCCTTAATCCTTTTAACACCTGTGCACATTGAGGGAATTGTCAAGTGGCTTTGTTGCTGCAAGACGAATCTCTATTATAAACTCATAGTCAAACGAATGTTCATTGGCCGAAAGGCTCTAAATAAAACAACTTTTAACAACGGATCTCTTGGCTCTCGCATC	0	0	0	0	0	0	0	0	0	0	0	0	0	0	0	0	0	0	0	0	0	0	0	0	0	0	0	0	0	0	0	0	0	0	0	0	0	0	0	0	0	0	0	0	0	0	0	0
OTU_510	CAAGGTCTCCGTAGGTGAACCTGCGGAGGGATCATTACTGAGTGAGGGCCCTCGTGGTCCGACCTCCAACCCTTTGTCGTCCGACTCTGTTGCCTCGGGGGCGTCCCCGGCGTTCGCGCCAGGGGCCCCCGGCGGTCCACACAACTCTGCATCTTTGCGTCTGAGTAAACATTAAATGAAACAAAACTTTCAACAACGGATCTCTTGGTTCTGGCATC	0	0	3	0	0	0	0	0	0	0	0	0	0	0	0	0	0	0	0	9	0	0	0	0	0	0	0	0	74	0	0	0	0	0	0	0	0	0	0	0	0	0	0	0	0	0	4	0
OTU_511	CAAGGTTTCCGTAGGTGAACCTGCGGAAGGATCATTATTGAATACGATTGGGACTGATGCTGGCTCTTCACTGAGCATGTGCTCGTCTCATCTATTTATCTTCTCTTGTGCACATCTTGTGGTCTTGAATTGAAACCTTTCGCATTCGTGCGGTTTGGGAGATTGTTAAACCTTCTCCTGCTTCATTCAAGGTCATGTTTTCATATACACTATAAAGTTACAGAATGTCTTTTAACGATTGCGCTTGTCGTAGTCATTAAACCTATACAACTTTCAGCAACGGATCTCTTGGCTCTCCTATC	0	0	0	0	0	0	2	0	0	0	0	0	0	0	0	0	0	0	0	0	0	0	0	0	0	0	0	0	0	0	0	0	0	0	0	0	6	1	0	0	0	0	7	1	0	0	0	0
OTU_512	CAAGGTTTCCGTAGGTGAACCTGCGGAAGGATCATTATTGAAGTTTAACTCAGAGGGTTGTAGCTGGCTCCTCCAAGAGCATGTGCACGCCCTTTGTCTTTACTCTTTTCCACCTGTGCACCTTTTGTAGACCATGAGTGAACTCTCGAGAGCGTTGGCAACGACGTGATCGGTTTGGGGATTTGCGTTCAGCTTTCCCTGTAGCTCTTGGTTTATGTCTTATAAACTCTATAGTCTGTTTTGAATGTCTTATGGGTTTTGCGCTGTAATGGTGCGACCTTTATAAACTATACAACTTTTAGCAACGGATCTCTTGGCTCTCGCATC	0	0	0	0	0	0	0	0	0	0	0	0	0	0	0	0	0	0	0	0	0	0	0	0	0	0	0	0	0	0	0	0	0	0	0	0	0	0	0	0	0	0	0	0	0	0	0	0
OTU_513	CAAGGTTTCCGTAGGTGAACCTGCGGAAGGATCATTATTAAATGTTACTTCGGTAACTTTATAATCCCTAACACCTGTGCATTTTGTCGCTTCGGCGATATTTTACAAACAACTGTGTAATGAATGTAAACTATTATAATAAATACAACTTTTAACAACGGATCTCTTGGCTCTCGCATC	0	0	0	0	0	0	0	0	0	0	11	0	0	0	0	0	0	0	0	0	0	0	0	0	0	0	0	0	0	0	0	0	0	0	0	0	0	0	0	0	0	0	0	0	0	0	0	0
OTU_514	CAAGGTTTCCGTAGGTGAACCTGCGGAAGGATCATTAATGAATGTTGAACTGGGTTGTAGCTGGTCTTTAGAGACATGTGCACACCCTTCAATTTCATCCATCCCTGTGCACTTCTGTAGATGGTGTTTCAATGCCATCTATGATTTTACACACACTTATAAACCATGAATGTGAACTAGATCCTTAGGATCAATACTTGTACAACTTTTAGCAATGGATCTCTTGGCTCTCGCATC	0	0	0	0	0	0	0	0	0	0	0	0	0	0	0	0	0	0	0	3	0	0	0	0	0	0	0	0	0	0	0	0	25	2	0	0	3	4	0	3	11	6	1	0	0	0	0	0
OTU_515	CAAGGTTTCCGTAGGTGAACCTGCGGAAGGATCATTACAATTCAGTAGCTTGCTACTGTCGGGAGGTGCTGTTAGTCCGCATAGTTTAATTACTGATGAGCGGCAGGCCCTCTGTCTGGACCCTTGTCTTTTGCGCACTCATGTTTCCTCGGTGGGCTTGCCCGCCGATTGGACAAAACTATAACCTTTTTAATTTTCAATCAGCGTCTGAAAAAACTTAATAATTACAACTTTCAACAACGGATCTCTTGGTTCTGGCATC	0	0	0	0	0	0	0	0	0	0	0	0	0	0	0	0	0	0	0	0	0	9	0	0	0	0	0	0	0	0	0	0	0	0	0	0	0	0	0	0	0	0	1	0	2	13	0	0
OTU_516	CAAGGTCTCCGTAGGTGAACCTGCGGAGGGATCATTACCAGAGATGGCGGGCCCCCGCGCCCCCGTCCCCAACCCTTTGTTGACCAAACCACTTTTGCCTCGGGGGCAGAGCGGCCTCCGCCGCCCCCGGTGGACCACTTAACACTGTCTCTGTACGTCGGAGTCTTTGATGAATAAATGAAAACTTTTAACAACGGATCTCTTGGTTCTGGCATC	0	0	0	0	0	0	0	0	0	0	0	0	0	0	0	0	0	0	0	0	0	0	0	0	0	0	0	0	0	0	0	0	0	0	0	0	0	0	0	0	0	0	3	0	0	0	0	0
OTU_517	CAAGGTTTCCGTAGGTGAACCTGCGGAAGGATCATTAATAAATGAGCGCAAGCTTTTATATTATCTTTCTACACCTGTGAACTATTTGCCTTCGGGCACTACAACAAACATAATGTAATGAATGTAAACTATTATAACAAAATTATAACTTTCAACAACGGATCTCTTGGCTCTCACATC	0	0	0	0	0	0	0	0	0	0	0	0	0	0	0	0	0	0	30	145	73	60	2	0	0	0	0	0	0	0	0	0	0	0	0	0	2	0	0	0	0	0	34	0	8	8	2	3
OTU_518	CAAGGTTTCCGTAGGTGAACCTGCGGAAGGATCATTATTGAATATTTGAAGGAGCTGTCTGCTGGCCTCTAGCGGGGCATGTGCACGCTCCGTTCAAAATCCAATCTTTCATACCCCTGTGCACCTTTTGTAGGGTTGTGGCCGTAAGGCTGCACTCTATGTTTATCATATAAACTCTCAAGTATGTGTAGAATGACACCGCGTGTAACGCATCTTTATACAACTTTCAGCAACGGATCTCTTGGCTCTCGCATC	0	0	0	0	0	0	0	0	0	0	0	0	0	0	0	0	0	0	0	1	0	0	0	0	0	0	19	0	0	0	0	13	0	0	0	0	0	0	0	0	0	0	0	0	0	0	0	0
OTU_519	CAAGGTTTCCGTAGGTGAACCTGCGGAAGGATCATTACCGAGTAACGGGTCTCTAAGGCCCATACTCCCACCCTTTGTGTACCAAACCTTTATTCGTTGCCTTGGTAGGTTCCGCTCTCACGGGCGGCCTGCCAGGGGGACACTCTTAAAAACTCTTTGTTAACCGAGTCGTCTGAGAAAAAATCAATAAATTAAAACTTTCAACAACGGATCTCTTGGTTCTGGCATC	0	0	0	0	0	0	0	0	0	0	0	0	0	0	0	0	0	0	0	0	0	0	0	0	0	0	0	0	0	0	0	0	0	0	0	0	1	0	0	0	0	0	0	0	0	0	0	0
OTU_520	CAAGGTCTCCGTTGGTGAACCAGCGGAGGGATCATTACGAGAGTCTAACAACTCCCAACCCACTGTTTACCTACCCGTCCACCGTGCTTCGGCAGGCAGCCCTGTGGGACAGGGCCCCGCCCCCCCTCGTGGGGGGTGCCTGCCGCTGGCCAACCAACACTCCAGCTGTTTTAGTACCATCCGAGTCTTATACAAAAATAAACAAAACTTTCAACAACGGATCTCTTGGTTCTGGCATC	0	0	0	0	0	0	0	0	0	0	0	0	0	0	0	0	0	0	0	0	0	0	0	0	0	0	0	0	0	0	0	0	0	0	0	0	0	0	0	0	0	0	0	0	0	0	0	0
OTU_521	CAAGGTTTTCGTAGGTGAACCTGCGGAAGGATCATTAATGAATTCGGGCGCTCGACTCTGAAATATTGAGATCGGCCCCATTTCTTAATCCACTTCACACTTGTGCACATTTTTCCTACTTTCCTTCGGGAGAGTTTGAAAAGCTCTTGTGATTTTAATCAAGTCCAGGATGTGAATCCAATTTGAATAAGTTGTAAAACAACTACAAACGGTGGATCTCTTGGCTCTCGTATC	0	0	0	0	0	0	0	0	0	0	43	0	0	0	0	0	0	0	0	0	0	0	0	0	0	0	0	0	0	0	0	0	0	0	0	0	0	0	0	0	0	0	0	0	0	0	0	0
OTU_522	CAAGGTTTCCGTAGGTGAACCTGCGGAAGGATCATTACCGAGTGCGGGCCCTCGCGGCCCAACCTCCCACCCGTGTCTCTCTCTACCTGTTGCTTTGGCGGGCCCACCGGGGCCACCCGGTCGCCGGGGGACGTCCGTCTCCGGGCCCGCGCCCGCCGAAGCGCCCTGTGAACCCTGATGAAGATGGGCTGTCTGAGTCGCATGAAAATTGTCAAAACTTTCAACAATGGATCTCTTGGTTCCGGCATC	0	0	0	0	0	0	0	0	0	0	0	0	0	0	0	0	0	0	0	0	0	0	0	0	0	0	0	0	0	0	0	0	0	0	0	0	0	0	0	0	0	0	0	0	0	0	0	0
OTU_523	CAAGGTTTCCGTAGGTGAACCTGCGGAAGGATCATTAAAAATGCGAAACGGGGGAGCTGTCGCTGGCCTTTCGGGGCATGTGCACGCTCCTTCAAATCCAAATCTAAACCCGTGAACCAACGGCGGAAGGGTCTTTGAGGCACTGCGGTGCCGACGGGGCCCTTTCTGCCCATCACACACCCTTTGTACGTTTTAGAATGTCATCTGCGTATTTTCGCAACATATACAACTTTCAGCAACGGATCTCTTGGCTCTCGCATC	0	0	0	0	0	0	0	0	0	0	0	0	0	0	0	0	0	0	0	0	0	0	0	0	0	0	0	0	0	0	0	0	0	0	0	0	0	0	0	0	0	0	0	0	0	0	0	0
OTU_524	CAAGGTTTCCGTAGGTGAACCTGCGGAAGGATCATTACCTTTCAATGCAGCAGAATTGGGATGGTTGAGTATCTCGCCTCTCAGTTCTGCCTGTATTCTACCCTTGTTTGTCATATACTATTATTTCCTCGGCAGGCATGCCTGCCGAGTGAAACCATTTATAACCTTTTTAATTTTCAATCAGCGTCTGAAAAAATTAATAATTACAACTTTCAACAACGGATCTCTTGGTTCTGGCATC	0	0	0	0	0	0	0	0	0	0	0	0	0	0	0	0	0	0	0	1	0	0	0	0	0	0	0	0	0	0	0	0	0	0	0	0	0	0	0	0	1	0	14	0	9	11	16	1
OTU_525	CAAGGTCTTCGTAGGTGAACCTGCGGAGGGATCATTACCGAGTTAGGGTCCTCATCGGGCCCGACCTCCCAACCCATTGTTTATGATACCTAGTGTTGCTTCGGTAGGCCTGGTCTCTACCTGCTGGGGGGCCGTCACACGCCCGCCGGAGAGTGCCTGCCGACAGCCTAAACCTCAAAATCTTTAACCAAACGTGTCTTTGTCTGAGTAAACGTCTTTAATAAAAGCAAAACTTTCAACAACGGATCTCTTGGTTCTGGCATC	0	0	0	0	0	0	0	0	0	0	0	0	0	0	0	0	0	0	0	0	0	0	0	0	0	0	0	0	0	0	0	0	0	0	4	0	0	0	0	0	0	0	0	0	0	0	0	0
OTU_526	CAAGGTTTCCGTAGGTGAACCTGCGGAAGGATCATTATCGAAGCAAAAGGTCCTTCGGGTTGTTGCTGGCCTCCTCGCGGGGGCATGTGCACGCCCGTCGGGCCGTATCCTTCTCCACCCCTGTGCACCTCTGCGTGGGCCCATCGGCGTCAGCCTTTGGACCCGCGTCTTATCTATAAACCCCATGTATGTCTTCAGAATGTCTAATGCGATAAAAAGCATCTTATACAACTTTCAACAACGGATCTCTTGGCTCTCGCATC	0	0	0	0	0	0	0	0	0	0	0	0	0	0	0	0	0	0	0	0	0	3	0	0	0	0	0	0	0	0	0	0	0	0	0	0	0	0	8	0	4	0	0	0	0	0	3	6
OTU_527	CAAGGTTTCCGTAGGTGAACCTGCGGAAGGATCATTAATGAGATTGAAAAGGGTTGTCGCTGGCCTTCCGAGGCATGTGCACGCTCTGCTCATCCATCTACCCCTGTGCACCTATTGTAGAAGGGCCGAAAGGCTGTTCTATGTTTTATAAACACTATTAGTCTTGAATGTAACTTGCTATAAACGCATCTAATACAACTTTCAACAACGGATCTCTTGGCTCTCGCATC	0	3	0	0	0	0	0	0	0	0	0	0	0	0	0	0	0	0	0	6	0	0	2	0	0	0	0	0	0	0	0	0	0	0	0	0	2	1	1	20	3	0	0	0	0	0	0	0
OTU_528	CAAGGTTTCCGTAGGTGAACCTGCGGAAGGATCATTATCGTACAACAGAGATGCCCCAGGGCTGTTGCTGACCTCAATGGCTCGTGCACGCCCAAAGGTGCTCTCTCATGTCCATCTCACCCCTTTGTGCATCACCGCGTGGGCCCCCCTATCGGTATCGTTCCGAGGGGGCGTTCACGTTTTTAAACAGACACCATTTTTTAAATGCATGTGTAGAATGTGTTACTATTTGCGATCACACGCAATCAATACAACTTTCAACAACGGATCTCTTGGCTCTCGCATC	0	0	0	0	0	0	0	0	0	0	0	0	0	0	0	0	0	0	0	0	0	0	0	0	0	0	0	0	0	0	0	0	0	0	0	0	0	0	0	0	0	0	0	0	0	0	0	0
OTU_529	CAAGGTTTCCGTAGGTGAACCTGCGGAAGGATCATTATTGAATAAACTTGGTCAAGCTGTTGCTGGTCCTTCGGGGCATGTGCACGCTTGCCACCAATTTTAACCACCTGTGCACCTCTTGTAGATTGGAAACGTTTCTCGAGGCAACTCGGATTGAGGACTGCTGCGCGCAAGCCAGCTGTTCTTGTGTTTCTCAATCTATGTTTTCATATACTCCTAATGTATGTATCAGAATGTATTGTTAGGCCTCAGTGCCTTTAAATCAAATACAACTTTCAACAACGGATCTCTTGGCTCTCGCATC	0	0	0	0	0	0	0	0	0	0	0	0	0	0	0	0	0	0	0	3	4	3	0	0	0	0	0	0	0	0	2	0	0	0	0	0	14	4	7	1	5	0	6	0	20	0	6	0
OTU_530	CAAGGTTTCCGTAGGTGAACCTGCGGAAGGATCATTAACGAGTTTTGAAATGGGTTGTAGCTGGTCTTTCACAAGACATGTGCACACCCTGCTCATCCACTCTCAACCTCTGTGCACTTACTGTAGGTCGGTGAAAGATATAAGTGTCTCTGACGCTTGTATTGGAAGCCTTCCTATGTTTTACTACAAACGCTTCAGTTTTAGAATGTATCTCTGCGTATAACGCATCTATATACAACTTTCAGCAACGGATCTCTTGGCTCTCGCATC	0	4	13	0	0	6	0	0	0	0	0	0	12	0	1	0	12	26	12	5	5	0	4	6	0	0	0	0	0	0	7	1	0	0	1	0	1	0	2	2	3	0	1	0	0	0	0	0
OTU_531	CAAGGTTTCCGTAGGTGAACCTGCGGAAGGATCATTAATGAATGCACTTATGAGACTGTTGCTGGTCCTTGGGGGCATGTGCACGTCTCAAAGTCATTACCAATTCCACCTGTGCACAAGTGTAGACACTCAGGAATGTCTTGGTGTCTATGTCATTTCATTAAACACAATTGTATGTCTATAGAATGGATGTCATGCATTAAAGTACAACTTTCAACAACGGATCTCTTGGCTCTCGCATC	0	0	0	0	0	0	0	0	0	0	0	0	0	0	0	0	0	0	0	0	0	0	0	0	0	0	0	0	0	0	0	0	0	0	0	0	0	0	0	0	0	0	0	0	0	0	0	0
OTU_532	CAAGGTTTCTGTAGGTGAACCTGCAGAAGGATCATTAGTGAATTTTGTCTGGGTCTTCCACTATGTGGTAACCCTTACTCCAATACACCAACATCCATATACACCTGTGCACCGTTGGCTAGATGTGTTTGTTCTAAACAAGTTACATCTGCTGACAACCCTTATAAACTCTGAGTTATAATAAATGTGAATTGTATCTTGCCTTTTGGCAGAAACTAAATACAACTTTCGACAACGGATCTCTTGGTTCTCCCATC	0	0	3	0	0	0	0	0	0	0	0	0	0	0	0	0	0	0	0	0	0	0	0	0	0	0	0	0	0	0	0	0	0	0	0	0	0	0	0	0	0	0	0	0	0	0	0	0
OTU_533	CAAGGTTTCCGTAGGTGAACCTGCGGAAGGATCATTAAAGATTCGGGTCTCGACCCACCTCTTCAGCTGTGCGCTCCGGCTGCACGCTGTCGAAAACCTCACACCTGTGCACACCATTCGGTCGTGGCGTCCCTCCCGGGTCGTCGCTTCCGCGTTTTACATCTTACCACGAACAGTCCAGAATGTATAAATCCATAACATAACAACTTTCAACAACGGATCTCTTGGCTCTCGCATC	0	0	0	0	0	0	0	0	0	0	0	0	0	0	0	0	0	0	0	1	2	0	0	0	0	0	0	0	0	0	0	0	0	0	0	0	0	0	0	11	2	0	2	8	7	16	0	0
OTU_534	CAAGGTTTCCGTAGGTGAACCTTCGGAAGGATCATTACTGTATACGTCTCGGCCTTCGGGCCCAGCGGTTACAACCCTTGACTTTGAGCACCATTGTTTCCTCGGCGGGTTCGCCCGCCAGCGAGGACCCCATAAACACTTTGTAATAGCAATTTTTGTCTGAATACATACCAATAATCAAAACTTTCAACAATGGATCTCTTGGTTCTGGCATC	0	0	0	0	0	0	0	0	0	0	0	0	0	0	0	0	0	0	0	0	0	0	0	0	0	0	0	0	0	0	0	0	0	0	0	0	0	0	0	0	0	0	155	0	0	0	2	0
OTU_535	CAAGGTCTCCGTTGGTGAACCAGCGGAGGGATCATTAAAGAGTGTAAAAACTCCATCCCTGTGAACTTACCATCGTTGCTTCGCCCGAGGCTGACGCCCGGGCGGAGGTTATAAACTTTATTTTTCAGTGTATCTCTGAGACAAAACAAATAATCAAAACTTTCAACAACGGATCTCTTGGTTCTGGCATC	0	3	0	0	0	0	0	0	0	0	0	0	0	0	0	0	0	0	0	3	0	8	0	0	0	0	0	0	0	0	0	0	0	0	0	0	0	0	0	0	0	0	49	52	989	13	74	66
OTU_536	CAAGGTTTCCGTAGGTGAACCTGCGGAAGGATCATTATCGAATTTGGGGAGGGAAGATGGAAGGGTGAAGACTGTCCGCTGGCTAGATTAGCATGTGCACGTCTCTTGCCTTTTCGTCTACCCTTTCTCTTTCTCTCACACCTGTGCACCTGTTGTAGGCCCTCGAAAGAGGATCTATGTTTTTTTCACACATCACACCTGATTTGCATGGCCATAGAATGTGTCATAATGAAATAAATACAACTTTCAGCAACGGATCTCTTGGCTCTCGCATC	0	0	0	0	0	0	0	0	0	0	0	0	0	0	0	0	0	0	1	11	0	0	0	1	0	0	0	0	0	0	13	0	14	0	1	0	14	5	5	0	3	1	0	0	0	0	0	0
OTU_537	CAAGGTTTCCGTAGGTGAACCTGCGGAAGGATCATTACCGAGATAGGGTCTTCTAGGCCCGAACCTCCCACCCATTGTTTACTTACCTTTGTTGCTTTGGCGGGCCGAGGAGCTGTTAGCCCCCCGTCGACTTCGGTGGACGAGCGCCCGTCAGAAGCCCCCATTAAACTCTTTTCATAATTGAAGTCCGAGTCGTAATTAAATGAAGCAAAACTTTCAACAACGGATCTCTTGGTTCTGGCATC	0	0	0	0	0	0	0	0	0	0	0	0	0	0	0	0	0	0	0	0	0	0	0	0	0	0	0	0	0	0	0	0	0	0	0	0	0	0	0	0	0	0	0	0	0	0	0	0
OTU_538	CAAGGTTTCCGTAGGTGAACCTGCGGAAGGATCATTAATGAGTTTTTTTTTGAACGGGTTGTAGCTGGCCTTTCACGAGGCATGTGCACGCCTGGCTCATCTCACTCTCTTACCCCTGTGCACTATTTGTAAGAGCAAAAAAAGTTTACAGACCGCCTGCCGGTTCGGAAGGCTTTTTTTGTTTCTTATGTTTTTATTACAAACACATTAGTATCAGAATGTTTATCTTGCGTAACGCATCATAATACAACTTTCAGCAACGGATCTCTTGGCTCTCGCATC	0	0	0	0	0	0	0	0	0	0	0	0	0	0	0	0	0	0	0	0	0	0	0	0	0	0	0	0	0	0	0	0	0	0	0	0	0	0	0	0	0	0	0	0	0	0	0	0
OTU_539	CAAGGTTTCCGTAGGTGAACCTGCGGAAGGATCATTACAGAGTTCATGCCCTTCGGGGTAGACCTCCCACCCTTTGTATACATTGCCTTTGTTGCTTTGGCGGGCCGCCTTTTGGCCACCGGCTCCGGCTGGTGCGCGCCCGCCAGAGACCTAAAACCCTGTTTTACAGTGTCGTCCGAGTACTATATAATAGTTAAAACTTTCAACAACGGATCTCTTGGTTCTGGCATC	0	0	0	0	0	0	0	0	0	0	0	0	0	0	0	0	0	0	0	0	0	0	0	0	0	0	0	0	0	0	0	0	0	0	0	0	0	0	0	0	0	0	0	0	0	0	0	0
OTU_540	CAAGGTTTCCGTAGGTGAACCTTCGGAAGGATCATTACCGAGTGCCGGGCGCAAGCCCGTCTTCGCACACCCTCTGTCGACTCTCCGCAGTTGCTTCGGCGGCGCGCCCCTTCGCGGGGGCCCCGCCGGAGGACCAACCCAAACGCATGGCAAAACCGGTCCGTCCGAGGCTATACGCAAAATCAGTCAAAACTTTTAACAACGGATCTCTTGGTTCGGGCATC	0	0	0	0	0	0	0	0	0	0	0	0	0	0	0	0	0	0	0	0	0	0	0	0	0	0	0	0	0	0	0	0	0	0	0	0	0	0	0	0	0	0	0	0	0	0	0	0
OTU_541	CAAGGTTTCCGTAGGTGAACCTGCGGAAGGATCATTAATGAATGAACATAGAGTCGGTTGTAGCTGGCCTGCAAAGGCATGTGCACGCCTTCTCTTTCATCCACACACCCCTGTGCACCCGTGAGACGGAGGCTTATTTCTCTCCTTTCATTTGGGGGGGATTTGTTTCCGTCTGCTACTACACAAACTCATATATTTAATCTGAATGTAATTGATGTAACACATCTATATACTAAGTTTCAACAACGGATCTCTTGGCTCTCGCATC	0	0	0	0	0	0	0	0	0	0	0	0	0	0	0	0	0	0	0	0	0	0	0	0	0	0	0	0	0	0	0	0	0	0	0	0	0	0	0	0	0	0	0	0	0	0	0	0
OTU_542	CAAGGTTTCCGTAGGTGAACCTGCGGAAGGATCATTAACGAATGAAATTGAGTGGGGTTGTCGCTGGCCTTTCACCAGGCATGTGCACACCTTGTTCAACCTCTCTACACCTCTGTGCACTTCTCATGGGTTGGGCTGCGTCTGAAATATCGACATGGTCCTTCTCATGTGCTTCGTACCAACTACATATGTTTTAGAATGTCTATATGATGCATGCAATGCATAAAGTACAACTTTCAACAACGGATCTCTTGGCTCTCGCATC	0	0	0	0	0	0	0	0	0	0	0	0	0	0	0	0	0	0	0	12	0	0	0	0	0	0	0	0	0	0	0	0	0	0	0	0	0	0	0	0	0	0	0	0	0	0	0	0
OTU_543	CAAGGTTTCCGTAGGTGAACCTGCGGAAGGATCATTAGCGAAGTCAAGTCCGGACCCGTTGGGGATTGTAGCTGGCCTAACGGCAAGTGCTCGTCCCTTGGGTACGTGACCTTCACTACCACACCCCACTGTGAACCAAGCGGGAGGTCGAAAGGCCTCTTGCATCTTATATAAACCCCAATTGCATGTCTTAGAATGTCATAGCGTTAACTCGCAACTATACAACTTTCAACAACGGATCTCTTGGCTCTCGCATC	0	0	0	0	0	0	0	0	0	0	0	0	0	0	0	0	0	0	0	33	2	4	10	0	0	0	0	0	0	0	0	0	0	0	0	0	2	0	9	0	0	0	10	9	8	18	29	5
OTU_544	CAAGGTTTCCGTAGGTGAACCTGCGGAAGGATCATTACCAATTTTACCAGGGGGACTTCGGTCCCTGTCTGAACCCTTGTCTTTTGCGTACTATTTGTTTCCTTGGTAGGCTTTGCCTGCCAATAGGACACTATTAAACCTTTTGTAATTGCAATCAGCGTCAGAAAAACATAATAATTACAACTTTCAACAACGGATCTCTTGGTTCTGGCATC	0	0	0	0	0	0	0	0	0	0	0	0	0	0	0	0	0	0	0	0	0	0	0	0	0	0	0	0	0	0	0	0	0	0	0	0	0	0	0	0	0	0	0	0	0	0	0	0
OTU_545	CAAGGTTTCCGTAGGTGAACCTGCGGAAGGATCATTATCGTATCTCCGAGGAGGGGTGCGGTCGCGCCCCGCTCCGGCCCAACCGGCCGTGCAGCGGGCCGCCGCCCTCGACTCGCAACCCAACAAACCCTGTGCTCCTTCACGGCCAGAGGGGGCGTCCCCCCCGAAGCCGCATTAAACAAACCCCAGTTCAAAAGAATGTCAAACGGACTCTGTGCCGTCTACAAACTGAAACAACTTTCAACAACGGATCTCTTGGCTCTCGCATC	0	0	0	0	0	0	0	0	0	0	0	0	0	0	0	0	0	0	0	0	0	0	0	0	0	0	0	0	0	0	0	0	0	0	0	0	1	0	0	6	4	0	0	0	0	0	0	0
OTU_546	CAAGGTCTCCGTAGGTGAACCTGCGGAGGGATCATTACCAGAAGCCGCGCCGGCCGCAACGCCGGCGCCTTCGCCCAACCCTTTGTGAATCGCGCCCGATTTCCCCGGGGGGACCGCCTGCCCAGCGCGCGCGGCCCCCCGGCGGACCCCCTCAACTCGTGTTGTACCTGCCGTCCGAGTCTTATGAGAAATCAAACAAAAACTTTCAACAACGGATCTCTTGGTTCTGGCATC	1	0	0	0	0	0	0	0	0	0	0	0	0	0	0	0	0	0	0	32	0	0	0	0	0	0	0	0	0	0	0	0	0	0	0	0	0	0	2	0	1	0	13	19	9	22	4	0
OTU_547	CAAGGTTTCTGTAGGTGAACCTGCAGAAGGATCATTAGAGTATTTGAGACTGGGACAGCCTTCCGGGAGCGCTTTCGAGCGCGACTTGGGACTGTCCACCTCACTGTACATCTGATCCAAACCCCTGTGCACTAGCTCTGCCAATCTTTTTGGCGGAACGGAACAAACACTTTTTGAGTAAGAATGGACGTTTTGTTGTTGGATCATAACGACCAACGAAGACAAATACAACTTTCGACAACGGATCTCTAGGTTCTCCCATC	0	0	0	0	0	0	0	0	0	0	0	0	0	0	0	0	0	0	0	0	0	0	0	0	0	0	0	0	0	0	0	0	0	0	0	0	0	0	0	0	0	0	0	0	0	0	3	0
OTU_548	CAAGGTTTCCGTAGGTGAACCTGCGGAAGGATCATTAACGAGTAACTGAACGGGTTGTTGCTGGCCTCTCGGGGCATGTGCACGCCTGGCTCATTCCACTCTTTCAACCTCTGTGCACTTGTTGTAGGTCGGTGGAGAGGCAAGTCTTAGGATTTGCTTGGAAGCCTTCCTATGTTTTATTACAAACGCTTCAGTTTAAGAATGTAATCTCTGCGTATAACGCATCTATATACAACTTTCAGCAACGGATCTCTTGGCTCTCGCATC	0	0	0	0	0	0	0	0	0	0	0	0	0	0	0	0	0	0	0	2	0	0	0	0	0	0	0	0	0	0	0	0	0	0	0	0	4	0	8	4	2	0	0	0	2	0	0	0
OTU_549	CAAGGTTTCCGTAGGTGAACCTGCGGAAGGATCATTACAGAAAATAACGGATGGAGGGGCTCGCAAGGGCCTCGCCTCCTTATATCCTTCTACCCCTTTTGTGAACCATCGCGTGAGCTAGTAAAGGGCCTTCCGGGCCTTTGAAAGCTTGCGATTTTTATCATACACACTTTAAAAAGTCTCAGAATGTACCCTGCGTTAACCGCAATAAATACAACTTTCAGCAACGGATCTCTTGGCTCTCGCATC	0	0	4	0	2	0	0	0	0	0	0	0	0	0	0	0	0	0	3	17	18	15	0	6	0	0	0	0	0	0	0	0	0	0	1	0	18	14	16	24	12	14	29	24	19	12	32	16
OTU_550	CAAGGTTTCCGTAGGTGAACCTGCGGAAGGATCATTAACGAGTTTTAATGAGTGGGACTTGATGCTGGCCTCCCCTGGCACTTGTGCTCAGTCCCTCTCGCTCATATCCATTCAACCCCTGTGCATTACCTTCGAGTCGCTGTGAGTCTTGTCTCCTCTCTTGGGGGGAGACTTGATTAGCTCGACTTCGGATTATCACACATATAAACTACTTGTCAGAATGTAAAGCTTAATATTAATTATTAAATACAACTTTCAACAACGGATCTCTTGGCTCTCGCATC	0	0	5	0	0	0	0	0	0	0	0	0	0	0	0	0	0	0	2	9	2	0	0	0	0	0	0	0	0	0	0	0	6	0	0	0	2	3	0	1	0	0	0	0	0	2	0	0
OTU_551	CAAGGTCTCCGTTGGTGAACCAGCGGAGGGATCATTACGAAAAGGAGTTCTCGGACTCTTAAACCCTTTGTGAACCTTACCTATCGTCAGTTGCTTCGGCGGGAGGCCCCTGGGAGGGGCCCCGGGGCCCGGCCTGAGCCGGGCTCCCGCCGGAGGAGCGCAAACCAAACTCTTGCTGTACCTCAGTGGAACATCCGAGTTAAAAATAAAAAACAAGTTAAAACTTTCAACAACGGATCTCTTGGTTCTGGCATC	0	0	3	0	0	0	0	0	0	0	0	0	0	0	0	0	0	0	0	1	1	4	0	0	0	0	0	0	0	0	0	0	0	0	0	0	0	0	0	0	0	0	5	3	13	0	2	0
OTU_552	CAAGGTTTCCGTAGGTGAACCTGCGGAAGGATCATTAAAGATTCTGGCATTCGTGCCTAACCTCTTCAGCTGTGCGCTTCGGCTGCACGCTGTTGAATATCCCACACCTGTGCACTTCTTCGGTTGCGGTCCTTAATTGGATTGCTTCCGCCTTTTACATTCAACTACAAGTCTTGTATGTCAAATACTATAAAGTAACAACTTTCAACAACGGATCTCTTGGCTCTCGCATC	0	0	1	0	0	0	0	0	0	0	0	0	0	0	0	0	0	0	0	37	74	0	14	0	0	0	24	0	0	0	20	0	0	0	7	0	5	0	1	4	2	0	1	0	11	0	3	0
OTU_553	CAAGGTCTCCGTTGGTGAACCAGCGGAGGGATCATTACCGAGTTTACAACTCCCAAACCCATGTGAACATACCTACTGTTGCTTCGGCGGGATTGCCCCGGGCGCCTCGTGTGCCCCGGATCAGGCGCCCGCCTAGGAAACCTAACTCTTGTTTTATTTTGGAATCTTCTGAGTAGTTTTTACAAATAAATAAAAACTTTCAACAACGGATCTCTTGGTTCTGGCATC	0	0	1	0	0	0	0	0	0	0	0	0	0	0	0	0	0	0	0	0	0	0	0	0	0	0	0	0	0	0	0	0	0	0	0	0	0	0	0	5	2	0	2	0	0	0	0	0
OTU_554	CAAGGTTTCCGTAGGTGAACCTGCGGAAGGATCATTAACGTATCTCCGACGGGGTTCGGCGCGCCCTGCTCCGGCCCAAACGGCCGTGCAGCGGGTTCCCGTACCCGTCCACACCCTCACAAACCCACTGTGAACCTTCACGGCGGAAGGGAGGCGACTCCCCGAGGCCGCATACCAAACCCCAGTCGTAAAGAATGTCGTGCGGACTTGCGCCGCCTAAAACACAAAACAACTTTCAACAACGGATCTCTTGGCTCTCGCATC	0	0	0	0	0	0	0	0	0	0	0	0	0	0	0	0	0	0	0	12	0	0	0	0	0	0	0	0	0	0	0	0	0	0	0	0	6	0	0	0	2	0	0	0	0	0	0	0
OTU_555	CAAGGTTTCCGTAGGTGAACCTGCGGAAGGATCATTATCGTAAAACACAGGCCGAGCGGCTGTCGCTGGTCCTCCGGGACATGTGCACGCCCTCGGTCGACATCCTTCACACCCCTGTGCACCTCTGCGTGTGGTCTCCCCTGCCCCCTTAACACGGGGTGGGGTTGGCCCGCGTCTCTTACAAACACCCCTCAATGTCTTACGAATGTCTACTATGCGATAAAAAGCATCTAATACAACTTTCAACAACGGATCTCTTGGCTCTCGCATC	0	0	0	0	0	0	0	0	0	0	0	0	0	0	0	0	0	0	0	0	0	0	0	0	0	0	0	0	0	0	0	0	0	0	0	0	2	0	0	0	0	0	0	0	0	0	0	0
OTU_556	CAAGGTTTCCGTAGGTGAACCTGCGGAAGGATCATTATCGAGTTTTTTGAACGGGTTGTAGCTGGCCTTCTTACGGGAGGGCATGTGCACGCCTGGCTCATCCACTCTCAACCTCTGTGCACTCTTTGTAAGAAACGGTAGAAGCCTTAGCTTGTGTTACGAGCTGTGGTGAAAGCCTTTCTTATGTTTTACTACAAACGCTTCAGTTATAGAATGTTTACATGTGTATAACACAATTAATATACAACTTTCAGCAACGGATCTCTTGGCTCTCGCATC	0	0	0	0	0	0	0	0	0	0	0	0	0	0	0	0	0	0	4	22	2	1	1	0	0	0	0	0	0	0	0	0	0	0	0	0	14	18	12	11	4	6	20	9	6	7	4	0
OTU_557	CAAGGTTTCCGTAGGTGAACCTGCGGAAGGATCATTAACGTATCTCTGGCGGCGAGGGTGCGCCCTGCTCCGGTCCCAGCGGCCGTGCAGCGGGTGAGCCCGAGCCGTTCAACCTTTGCAAACCCACTGTGCACCTTTGTCGGCGGAGGGCCCAGCGCCCCGAGCCGGATCACAAACCCCAAAGTTCAAAGAATGACAAGCGGACATTGTGCCGCCCAAACTATAACAACTTTCAACAACGGATCTCTTGGCTCTCGCATC	0	0	0	0	0	0	0	0	0	0	0	0	0	0	0	0	0	0	0	0	2	0	0	0	0	0	0	0	0	0	0	0	0	0	0	0	0	0	0	0	0	0	4	0	5	0	0	0
OTU_558	CAAGGTTTCCGTAGGTGAACCTGCGGAAGGATCATTACTGGAACATTCAAGGTTTTGAAGCTGGCCTTTAGGGGCATGTGCTCGCCTTGTTTCAATCCACTCACACCTGTGCACACTTTGTAGTTCTTGGATGGGTTTCTAACCTTGATGAGATCTACGTCCTTTACACACACACTTTGTATGTTAAGAATGTATTATATGCGTAATAACGCAACAAATAACAACTTTCAACAACGGATCTCTTGGCTCTCGCATC	0	0	0	0	0	0	0	0	0	0	0	0	0	0	0	0	0	0	0	0	0	0	0	0	0	0	0	0	0	0	0	0	0	0	0	0	0	0	0	0	0	0	0	0	0	0	0	0
OTU_559	CAAGGTCTCCGTTGGTGAACCAGCGGAGGGATCATTACAGAGTTATACAACTCCCATACCATTTGTAAACTTTACTCAGTTATGCCTCGGCGTGAACTGCGTACGGAGGCAGAGTGGTGTTACCCTGTAGCCTACCCTGTAGGTTACCCTGTAGCGCTACCCTGTATCAACTCCCGCGCAGCCCGCCGGTGGTACACTAAACTCTTGTTTCATTTTATATTCTGAGCGTATTATTTTAATAATTAAAACTTTCAACAACGGATCTCTTGGTTCTGGCATC	0	0	0	0	0	0	0	0	0	0	0	0	0	0	0	0	0	0	0	0	0	0	0	0	0	0	0	0	0	0	0	0	0	0	0	0	0	0	0	0	0	0	0	0	0	0	0	0
OTU_560	CAAGGTTTCCGTAGGTGAACCTGCGGAAGGATCATTAATGAGTTTGCACGGTTGTTGCTGGTTCTTACAAGTGCACGCCGTGTCTTTCTTCATCCACCCCACTGTGCATCTCGGTACGCCTTTGCGCGTAGTCCTTTAATATCGTACACCTTTGTAATGTTAAAGAACGTGCTTGTAATAATAAAATAGTACAACTATCAACAACGGATCTCTTGGCATCCCGCTC	0	0	0	0	0	0	0	0	0	0	0	0	0	0	0	0	0	0	0	5	0	0	0	0	0	0	0	0	0	0	0	0	0	0	0	0	0	0	0	0	0	0	0	0	0	0	1	0
OTU_561	CAAGGTTTCCGTAGGTGAACCTGCGGAAGGATCATTACCGAGTCTTTGAACGAGGTTGTAGCTGGCCTTTTCACAGAGGCATGTGCACGCCTGGCTCATCCACTCTTCAAACCTCTGTGCATCTTTTGTAAGAACAAAGAGAAGTGGTGGGAAGGCCAAGCTTTTTCATGAGCAAAGGTCTGAAGCCTATCTTCTTGTTCTTACGTTTATTACAAACGCTTTAGTTATAAGAATGTCTTTGTTGTGTATAACACAAATGTACAACTTTCAGCAACGGATCTCTTGGCTCTCGCATC	0	0	0	0	0	0	0	0	0	0	0	0	0	0	0	0	0	0	0	0	0	0	0	0	0	0	0	0	0	0	0	0	0	0	0	0	8	8	8	13	5	1	0	0	4	0	0	4
OTU_562	CAAGGTTTCCGTAGGTGAACCTGCGGAAGGATCATTATCGAATTTTGTGAGGGGTTGTAGCTGGCCCGGAAGGGCACGTGCACGCCCTGATCATCCTTCACACCCCTGTGCACTTTTTGTAGGATCGGTCACGGCGCGAGCCGGTGCCGTTGCTATGTCTTTTACAAACGCTTCAGTCGTAGAATGTCTTTTTGCTATAAACGCATAAATACAACTTTCAGCAACGGATCTCTTGGCTCTCGCATC	0	0	12	0	0	0	0	0	0	0	0	0	2	0	0	0	0	0	0	0	3	0	0	0	0	0	0	0	0	0	0	0	0	0	0	0	0	0	17	0	5	0	5	0	0	0	0	0
OTU_563	CAAGGTTTCCGTAGGTGAACCTGCGGAAGGATCATTATCGAGTTTTGACTGGGTTGTAGCTGGCCTTACGAGGCATGTGCACGCCCTGCTCATCCGCTCCTACACCTGTGCACTTACTGTGGGTTTACGAGTCGCGAAACGGGCCCGTTCATTCGGGCTCGTTGAGCGCACTTGTTGCCTGCGTTTATCACAAACTCTTATAAAGTATTAGAATGTGTATTGCGATGTAACGCATCTATATACAACTTTCAGCAACGGATCTCTTGGCTCTCGCATC	5	1	24	21	8	0	0	0	0	0	0	0	2	0	6	0	0	0	5	8	14	8	0	0	0	0	0	0	0	0	0	0	17	1	3	0	4	2	1	1	3	0	3	0	0	0	1	4
OTU_564	CAAGGTCTCCGTAGGTGAACCTGCGGAGGGATCATTACAGAGTTCCTGCCCTCACGGGTAGATCTCCCACCCTTGTGTATTTTTATGATGTCTTGTTGCTTTGGCAGGCCGCTGGGCTTCTTCGGCCTGGCCACCGGCTCCCTGGGGGGGGCTGGTGCGCGCCTGCCAGAGGATCTCTCAAACTCGGTTTGTTAGTGTCGTCTGAGTACTATAACAATCGTTAAAACTTTCAACAACGGATCTCTTGGTTCTGGCATC	0	0	0	0	0	0	0	0	0	0	0	0	3	0	0	0	0	0	0	0	0	0	0	0	0	0	0	0	0	0	3	0	0	0	0	0	0	0	0	0	0	0	0	0	0	0	0	0
OTU_565	CAAGGTTTCCGTAGGTGAACCTGCGGAAGGATCATTACCGAGATTGTGCCCCCCGGGGTAGACCTCCCACCCTGTTGTTAACTACCACTGTTGCTTTGGCGGGCCCGCGTGCCCGCCAGGGACCCCAAACCCGAATTGTTTCCGTGCTGTCCGATCAGAAACGTTAACCGTCAAAACTTTCAACAACGGATCTCTTGGCTCTGGTATC	0	0	0	0	0	0	0	0	0	0	0	0	0	0	0	0	0	0	0	0	0	0	0	0	0	0	0	0	0	0	0	0	0	0	0	0	0	0	0	0	0	0	0	0	0	0	0	0
OTU_566	CAAGGTCTCCGTTGGTGAACCAGCGGAGGGATCATTACAGAGTGTAAAAACTCCCAAACCCACTGTGAACCTATACCACTGTTGCTTCGGCAGGACCGCCCCAGGCGCCACACCGTGGTGCCCTGGAATCAAGGCGCCTGCCGGGGACTCCCCAAACCACTGTCTGTATACTAGAGGATCTCTGAGTGTGATTCCACAGAATCAATCAAAACTTTCAACAACGGATCTCTTGGCTCTGGCATC	0	0	0	0	0	0	0	0	0	0	0	0	0	0	0	0	0	0	0	0	0	0	0	0	0	0	0	0	0	0	0	0	0	0	0	0	0	0	0	0	0	0	0	0	0	0	0	0
OTU_567	CAAGGTCTCCGTTGGTGAACCAGCGGAGGGATCATTACCGAGTTTACACTCCCAACCCTTTGTGAACCTTACCTCACCGTTGCTTCGGCGGACCGCCCCGGGTGCTGCGCGCCCCGGACCCAGGCGCCCGCCGGGGACCAACCCAAACCCTGTTTTTTTTTTTAAATATGTGTATCATCTGAGCGAGCCGAAAGGCAACGAAACAAAAACAATCAAAACTTTCAACAACGGATCTCTTGGTTCTGGCATC	0	0	0	0	0	0	0	0	0	0	0	0	0	0	0	0	0	0	0	0	0	0	0	0	0	0	0	0	0	0	0	0	0	0	0	0	0	0	0	0	0	0	6	0	0	0	0	0
OTU_568	CAAGGTTTCCGTAGGTGAACCTGCGGAAGGATCATTACAGAGTTCATGCCCTTACGGGTAGATCTCCCACCCTTGTATAATATAATTATCTGTTGCTTTGGCGGGCCGCGAGCTTAGCTAGCCCGGGTATTCCCCGGTGCGCCCGCCAAAGTACCCTCAAACTCTGAATATTAGTGTCGTCCGAGTACTATAAAATAGTTAAAACTTTCAACAACGGATCTCTTGGTTCTGGCATC	0	0	0	0	0	0	0	0	0	0	0	0	0	0	0	0	0	0	0	0	0	0	0	0	0	0	0	0	0	0	0	0	0	0	0	0	0	0	0	0	0	0	0	0	0	0	0	0
OTU_569	CAAGGTTTCCGTAGGTGAACCTGCGGAAGGATCATTACTGAAGAAACAAGGGTCTTGAGACTGCGCCGTTCCAATGTGGCGGCGTGTGCTCGACCCTTACTCTTTCATCCATTCACACCTGTGCACTAAGGGGACATTGGGTTGTCCCCCTTTTTTATATTATAAATACCGAGTTTATATGTATGTCATAATGCTCTACGGAGTAATAAAATAAATACAACTTTCAACAACGGATCTCTTGGCTTTCGCATC	0	0	0	0	0	0	0	0	0	0	0	0	0	0	0	0	0	0	0	0	0	0	0	0	0	0	0	0	0	0	0	0	0	0	0	0	0	0	0	0	0	0	0	0	0	0	0	0
OTU_570	CAAGGTTTCCGTAGGTGAACCTGCGGAAGGATCATTATTGGATTCTGACGTCTACCACTGTGAACTGTCGCCGCAAGGCGTTACATACACTCTGTCAATGAATGTCTATACACAAAAAAGAATAACTTTCAGCAACGGATCTCTTGGCTCTCGCATC	0	0	0	0	0	0	0	0	0	0	0	0	0	0	0	0	0	0	0	0	0	0	0	0	0	0	0	0	0	0	0	0	0	0	0	0	0	0	0	0	0	0	5	0	0	0	0	0
OTU_571	CAAGGTTTCCGTAGGTGAACCTGCGGAAGGATCATTAATGAATCAACAGAACTCCTTAGGTGTTCCCCTGTTGCACCGCAAGGTTTGCACGGGGCCCCTTTGGAGTTTATTGTTCATTCCATTTTATATACCCCTTGTGCATTTTTTGGAGAGGCTTCAATGCCTCTCCCAATTTTTATAAACTCTTGTATAATATTGTCTATGTGGTCTAATGATAAGTAAATTAAAACAACTTTCAACAACGGATCTCTTGGCTCTCGCATC	0	0	2	0	0	0	0	0	0	0	0	0	0	0	0	0	0	0	0	0	0	0	0	0	0	0	0	0	0	0	18	0	0	0	0	0	1	0	0	0	1	3	0	0	0	0	0	0
OTU_572	CAAGGTTTCCGTAGGTGAACCTGCGGAAGGATCATTATCGTGGGGATTCGTCCCTGTCGAGATAGCACCCTTTGTCTATGAGCACCTTCTGTTTCCTCGGCGGGCTTGCCCGCCAACGGGGACCACACAAACCCTTTGCAGTAGCAGTACCTTCTGAAAACAAACAAATATCAAAACTTTCAACAACGGATCTCTTGGTTCTGGCATC	0	0	0	0	0	0	0	0	0	0	0	0	0	0	0	0	0	0	0	0	0	0	0	0	0	0	0	0	0	0	0	0	0	0	0	0	0	0	0	0	0	0	0	0	0	0	0	0
OTU_573	CAAGGTTTCCGTAGGTGAACCTGCGGAAGGATCATTATCGAGTTTTGACTGGGTTGTAGCTGGCCTTCCGAGGCATGTGCACGCCCTGCTCATCCACTCTACACCTGTGCACTTACTGTGGGTTTCAGATGTTATTAGGGGGGCCTTTACGGGTCTCGTGAAAGCGTCTGTGCCTGCGTTTATTACAAACTCTTACAAGTAACAGAATGTGTATTGCGATGTAACGCATCTATATACAACTTTCAGCAACGGATCTCTTGGCTCTCGCATC	0	0	4	0	0	0	0	0	0	0	0	0	20	0	0	0	0	0	0	1	1	0	0	0	0	0	0	0	0	0	0	0	3	0	0	0	0	4	0	0	1	0	2	4	0	0	0	0
OTU_574	CAAGGTCTCCGTTGGTGAACCAGCGGAGGGATCATTACGAGAGTGTCACCACTCCCAACCCACTGTTTACCTACCCGTCCAACGTGCTTCGGCAGGCAGCCCTGTGGGACAGAGCCTCGCCCCCCCTCGCGGGGGGTGCCTGCCGCTGGCCAACCAACACTCTTAGCTGTTTTAGTACCATCTGAGTCTTCCACAAATAAACAAAACTTTCAACAACGGATCTCTTGGTTCTGGCATC	0	0	10	0	0	0	0	0	0	0	0	0	0	0	0	0	0	0	0	0	21	0	0	0	7	0	0	0	0	0	0	0	0	0	0	0	2	0	0	0	0	0	45	0	50	0	21	0
OTU_575	CAAGGTTTCCGTAGGTGAACCTGCGGAAGGATCATTATTGAATGAACATGGGCAAAGCTGTCGCTGGTCTCAGCAATGGGACATGTGCACGCTTTGTTCATCCACCTTCATACCTCTGTGCACTTCTCATGGGTTGGGTCGCGCTTGAAAAATAGCAAAGCCCCTCTCATGTGTTTTAACACACACTACAAGTTTTAGAATGTCACAATCATGCATCAATGCATATAATACAACTTTCAGCAACGGATCTCTTGGCTCTCGCATC	0	0	0	0	0	0	0	0	0	0	0	0	0	0	0	0	0	0	12	10	2	0	0	0	0	0	0	0	0	0	0	0	0	0	0	0	0	1	0	0	1	4	0	0	0	0	0	0
OTU_576	CAAGGTTTCCGTAGGTGAACCTGCGGAAGGATCATTACCGATGGCCGGCGTGAAAGCGTAATCGCGGACACGACGGCCGTTACCATCACCCTTACTTTACGCGTACCTTCTGTTCTCCTTCGGCGGGGCAACCCGCCGCTGGAACCACAAACAACCTTTTGCATCTAGCATTACCTGTTCTGATAACACATAATAGTTACAACTTTCAACAATGGATCTCTTGGCTCTGGCATC	0	0	0	0	0	0	0	0	0	0	0	0	0	0	0	0	0	0	0	0	0	0	0	0	0	0	0	0	0	0	0	0	0	0	0	0	0	0	0	0	0	0	0	0	0	0	0	0
OTU_577	CAAGGTTTCCGTAGGTGAACCTGCGGAAGGATCATTATTGAATAAACCTGCAGGCTGTTTTGCTGGCCCTCTTAGAGGGCATGTGCACGCTTGTCATCTTTATTTCTTCCACTGTGCACATATTGTAGACCTGGTCAATTTTTGGGAATTGTTCAAGTAAAATTGAATAGATTGAGGACTGCTGTGCTGTGCTTCAGCTTTGCCTTGTATTTTCCAGGTCTATGTTAATTTTAAACCCCTAATGTTTGAGAATGGTTGGAACTATATAAAGTTAATATACAACTTTCAGCAACGGATCTCTTGGCTCTCGCATC	0	0	0	0	0	0	0	0	0	0	0	0	0	0	0	0	0	0	0	0	0	0	0	0	0	0	0	0	0	0	0	0	0	0	0	0	0	0	0	0	0	0	0	0	0	0	0	0
OTU_578	CAAGGTCTCCGTTGGTGAACCAGCGGAGGGATCATTACAAAACGAGTGCCTCCAGGCTCTCCAACCCACTGTGAACATACCTATCGTTCCCTCGGCGGGCTCAGCGCGCGGCGGCCTCAGCGCCCCGCGCGTCCGCCGGGGGCCCCGAAACTCGTTTTTTACGTGTCTCTCTGAGGGGCGAAAGCCCGTAAAACAAATGAATCAAAACTTTCAACAACGGATCTCTTGGCTCTGGCATC	0	0	0	0	0	0	0	0	0	0	0	0	0	0	0	0	0	0	0	0	0	0	0	0	0	0	0	0	0	0	0	0	0	0	0	0	1	0	0	0	10	0	5	0	0	0	14	0
OTU_579	CAAGGTTTCCGTAGGTGAACCTGCGGAAGGATCATTAAAGAATTGTCTGGGGGGCTTCGGCCTCCCAACAAATCATCCACCCCTCTTGTGAACCAATGGTGCGAGTTAGTAGGTGCCTCTCTTTGGAGAGACGTCGAAAGCTCGTGCCTTTTGATATTATATAACCCCAGAAAGTCTCTGAATGTAACCTATATGCGTTTAACCGCAATAATACAACTTTCAGCAACGGATCTCTTGGCTCTCGCATC	0	0	0	0	0	0	0	0	0	0	0	0	0	0	0	0	0	0	0	0	0	0	0	0	0	0	0	0	0	0	0	0	0	0	0	0	0	0	0	0	1	0	0	0	0	0	0	0
OTU_580	CAAGGTCTCCGTTGGTGAACCAGCGGAGGGATCATTATAGAGTGCCCCTGGCTCTACTAACCCTGTGAACCTTACCATGTTGCCTCGGCGGGCTCGCCCGCCGCTGGCCCCCCTAAAACTCGTCCACTCAGTCGCCGTCACTCTGACTAAGATATTTTAATAAGTAAAAACTTTCAACAACGGATCTCTTGGCTCCGGCATC	0	0	0	0	0	0	0	0	0	0	0	0	0	0	0	0	0	0	0	0	0	0	0	0	0	0	0	0	0	0	0	0	0	0	0	0	0	0	0	0	0	0	0	0	0	0	0	0
OTU_581	CAAGGTTTCCGTAGGTGAACCTGCGGAAGGATCATTAGAGAAATGAGGCAAAGGGCGGCCCAACCGCCGCCCGGAGCCGACGCTCTCCACCCTGCCTTTTGAATACCTCACCTCCTCCCCGGCCTCCGCGCCGGGCTGGCTTACTTGAAAAAACCTTGCAGTTATAGTCTATTCAGTCATTACAAACAAAATTACAACTTTCAACAATGGATCTCTTGGCTCTGGCATC	0	0	0	0	0	0	0	0	0	0	0	0	0	0	0	0	0	0	0	0	0	0	0	0	0	0	0	0	0	0	0	0	0	0	0	0	0	0	0	0	0	0	0	0	0	0	0	0
OTU_582	CAAGGTCTCCGTAGGTGAACCTGCGGAGGGATCATTACCGAGTGAGGGCCCCCGGGCCCGACCTCCAACCCTTTGTGAACCATACCTCGTTGCTTCGGGGGCGACCCTGCCGTCCGCGGCGCCGGCGCCCCCGGAGACCATCAAACACTGCGTCAATTTGCGTCGGAGTCTTGATTAAAATCAAAACAAAACTTTCAACAACGGATCTCTTGGTTCTGGCATC	0	0	0	0	0	0	0	0	0	0	0	0	0	0	0	0	0	0	0	0	0	0	0	0	0	0	0	0	0	0	0	37	0	0	0	0	0	0	0	0	0	0	0	0	0	0	0	0
OTU_583	CAAGGTTTCCGTAGGTGAACCTGCGGAAGGATCATTATTGAATTTTGAGAGGGGTTGTAGCTGGCGTTCTCGGACGCATTTTGTGCACGCCCTGATCATTATCCATCTCACACCTGTGCACACTCTGTAGGTCGGTTACTGGGGCTACTGTCTTTATTGGTGGTGCTCTGTGGCCTTCCTATGTTTTTATACAAACTACTCAGTTTAAAGAATGTCAATTGCGTGTAACGCATTTATATACAACTTTCAGCAACGGATCTCTTGGCTCTCGCATC	0	0	0	0	0	0	0	0	0	0	0	0	10	0	3	0	0	0	0	8	0	7	2	0	0	0	0	0	0	0	1	14	10	0	0	0	2	0	0	3	3	0	0	0	0	0	0	0
OTU_584	CAAGGTTTCCGTAGGTGAACCTGCGGAAGGATCATTACACATATAAACTAGATCTCAGGGGAGGTTCGCCTCTTTCTGAGATGTATGTTATACCCATGTCTTTTGCGTACTACTTGTTTCCTTGGTAGGCTTGCCTGCCAATAGGACAAAATCAAAACCTTTTGTAATTGCAGTCAGCGTCAGAAATAACTTTTAATAGTTACAACTTTCAACAACGGATCTCTTGGTTCTGGCATC	0	0	0	0	0	0	0	0	0	0	0	0	0	0	0	0	0	0	0	0	0	0	0	0	0	0	0	0	0	0	0	0	0	0	0	0	0	0	0	0	0	0	0	0	0	0	0	0
OTU_585	CAAGGTTTCCGTAGGTGAACCTGCGGAAGGATCATTATCGAATGAAATCAGAGTCGGTTGTAGCTGGCCTCTTCGCTGGGGTATGTGCACGCCTTCTCTGTTCATCCACACACACCTGTGCACTTGTGAGACGAATGGTCTCTCCCCTACGCGGGGGGGATGGTTCGTCTATTATACATAAACTCCATTAATATAAATCTGAATGTCATTTGATGTAACGCATCTTTAAACTAAGTTTCAACAACGGATCTCTTGGCTCTCGCATC	0	0	0	0	0	0	0	0	0	0	0	0	0	0	0	0	0	0	0	0	85	0	0	0	0	0	0	0	0	0	0	0	0	0	0	0	0	0	0	0	0	0	1	0	1005	0	0	0
OTU_586	CAAGGTTTCCGTAGGTGAACCTGCGGAAGGATCATTAATGAATACACCTCGCTGTGCGCTTCGCGGCTGCACGCTTGGAATCCACACCTGTGCACTTTCGATTGGCTTCGGCCTTTCGCTCACACATACTATGTCGTCTCGAATGTAAACACTTTTATAAAATACAACTATCAGCAACGGATCTCTTGGCTCTCGCATC	0	0	2	0	31	0	0	0	0	0	0	0	44	0	0	0	0	0	0	15	11	0	0	0	0	0	1	0	0	0	0	0	0	0	0	0	3	0	5	10	2	0	0	0	3	0	24	0
OTU_587	CAAGGTTTCCGTAGGTGAACCTGCGGAAGGATCATTAACGAATGACCCTCTGGGTTATTTACCCTCGCTGTGCGGCTTCGGCCTGCACGCTTGGGATCCACACACCTGTGCACCTTCGTTTGGGGGGCTTCGGCCTTCCTCTCGCTCACACACACTTTAAAAGTCCTGAATGTCATAAATCATAACAAATACAACTATGAGCAACGGATCTCTTGGCTCTCGCATC	0	0	0	0	0	0	0	0	0	0	0	0	0	0	0	0	0	0	0	3	0	3	0	0	0	0	0	0	0	0	0	0	0	0	0	0	0	0	0	0	0	0	2	2	6	7	1	0
OTU_588	CAAGGTCTCCGTTGGTGAACCAGCGGAGGGATCATTACGAAAGGAGTATTCCGTACTCTTCAACCCTTTGTGAACTTACCATATTGTCAGTTGCTTCGGCGGGAGGCCCCTGGGAGGGGCCCCGGGGCCCGGTCCTGAGCCGGGCTCCCGCCGGAGGAGCGCAACCAAAACTCTTGCTGTACCTCAGTGGCACCTCCGAGTAAAAAACAAAAAACAAGTTAAAACTTTCAACAACGGATCTCTTGGTTCTGGCATC	0	0	0	0	0	0	0	0	0	0	0	0	0	0	0	0	0	0	0	0	2	0	0	0	0	0	0	0	39	0	0	0	0	0	0	0	0	0	0	0	10	0	0	0	1	0	0	0
OTU_589	CAAGGTTTCCGTAGGTGAACCTGCGGAAGGATCATTATTGAAACAGAAGACCCACTTGTTGGGCTTCAACCTTTCAAATTCAAACACACTGTGCACTGTCGAGGTGAACGCCACCGTCTCATGTGGACGGGGGTTACTAGCCTTACCCTTTCTTCAAAACACAAAGTCAACGAATGTATAACTACACATAATAACAAAACTTTCAACAACGGATCTCTTGGCTCCCGCATC	4	0	0	0	0	0	1	0	0	0	0	0	0	0	0	0	1	0	4	7	5	20	0	0	0	0	0	0	0	0	4	0	0	0	2	0	8	0	1	7	4	0	1	0	0	0	1	0
OTU_590	CAAGGTTTCCGTAGGTGAACCTGCGGAAGGATCATTACATTAGAATCCAGGCCCTAAGCTGTAGCAATACAGCCTATGGGCTTCTTCTATTACCCTTGTTTTTCGAGTACCTATGTTTCCTTGGTGGGCTTGCCTGCCAATAGGACAAACTATTAAACCTTTTTAATTTTCAATCAGCGTCTGAATAAACTTAATAATTACAACTTTCAACAACGGATCTCTTGGTTCTGGCATC	0	0	0	0	0	0	0	0	21	0	0	0	0	0	0	0	0	0	0	0	0	0	0	0	0	0	0	0	0	0	0	0	0	0	0	0	0	0	0	0	0	0	5	0	243	0	1	0
OTU_591	CAAGGTCTCCGTTGGTGAACCAGCGGAGGGATCATTAATGAGTTTTCTAAACTCCAAACCCTTGAGAACATACCTAGTTGCCTCGGCGGACTTGCCCTGGGACGACCTACCCTGCAGCGAGTTACCCTGTAACGAGTTGCCCTGTAGCCTGCTCGCCGGCGGCCAACCTAAACTCTGTTTTATTGTGGCACTTCTGAGGACTATTCTAAATGAATTAAAACTTTCAACAACGGATCTCTTGGTTCTGGCATC	0	0	0	0	0	0	0	0	0	0	0	0	0	0	0	0	0	0	0	9	0	0	0	0	0	0	0	0	0	0	0	0	0	0	0	0	0	0	0	0	0	0	13	0	10	7	2	0
OTU_592	CAAGGTTTCCGTAGGTGAACCTGCGGAAGGATCATTAGAAAAAATCATTCATCTCAGTGATCACACACCTCTGTGGACCCCGACCCCTTGTTGCTTCCCGCTCTCCCCGCGGAGCCGCCCACCCCTCCGGGGGCTGGGTCCCGCGGCGGCGGGGGGCAGAACCCGAAACCCCTGTTCTCGCATGCCCTAGGTCTGAACTGAAGCTTTGAAACAGTCAAAACTTTCAACAACGGATCTCTTGGTTCCCGCATC	0	0	0	0	0	0	0	0	0	0	0	0	0	0	0	0	0	0	0	0	0	0	0	0	0	0	0	0	0	0	0	0	0	0	0	0	0	0	0	0	0	0	0	0	0	0	0	0
OTU_593	CAAGGTTTCCGTAGGTGAACCTGCGGAAGGATCATTATTGAATTTCAAGAGGGATTGGTTGTTGCTGGCTTTTCGAAGTAATGTGCACACCGTCTCTTCTTAGTTCTCACATTCACCTGTGCACCTCTTGTAGACCCGAGACAAACTTATCGAGGAAACTCGGATGTGAGGGTTGCGGGCTTCCTCAGAAGTCGGCTTCCCTCTACTGACTCGCGTGTCTATGTCTTTACAAACCCTTTATAAAAAATGTTAACAGAATGTCATACAACGGTTCGCCCTAAAAAAGTGAGCTTTAAATTAATACAACTTTCAACAACGGATCTCTTGGCTCTCGCATC	0	0	0	0	0	0	0	0	0	0	0	0	0	0	0	0	0	0	0	0	0	0	0	0	0	0	0	0	0	0	0	0	0	0	0	0	0	0	0	0	0	0	0	0	0	0	0	0
OTU_594	CAAGGTCTCCGTTGGTGAACCAGCGGAGGGATCATTACCGAGTTATCCAACTCCCAAACCCACTGTGAACCTTACCCCTACGTTGCTTCGGCGGGACCGCCCCGGGCCACCGAGCCCGGAACCAGGCGCCCGCCGGAGGCCCCAAACTCTCCTGTATTCTCCAGCGGAATCATTCTGAGTGGCCCTTAGCGGCAAAACAAATGAATCAAAACTTTCAACAACGGATCTCTTGGTTCTGGCATC	0	0	0	0	0	0	0	0	0	0	0	0	0	0	0	0	0	0	0	0	0	0	0	0	0	0	0	0	0	0	0	0	0	0	0	0	0	0	0	0	0	0	0	0	0	0	0	0
OTU_595	CAAGGTTTCCGTAGGTGAACCTGCGGAAGGATCATTACCGAGAGTTGTAGGCTTCTGTCTACCATCTCTTACCCATGTCTTTTGCGTACTACACGTTTCCTCGGCAGGTCCGCCTGCCGCTAGGACAATTTAAACCATTTGCAGTTGCAGTCAGCGTCTGAAAAACTTAATAATTACAACTTTCAACAACGGATCTCTTGGTTCTGGCATC	2	0	0	0	0	0	0	0	1	0	0	0	0	0	0	0	0	0	0	11	13	1	0	0	0	0	0	0	0	0	0	0	0	0	0	0	1	1	2	0	3	2	12	0	2	0	0	0
OTU_596	CAAGGTTTCCGTAGGTGAACCTGCGGAAGGATCATTAATGGATCTTAGGCATACAACTGTGAACTGTCGCCGGAAGGCGTTATAACTACTCGTCTATGAATGTGTTGACTTAATAATAACTTTCAGCAACGGATCTCTTGGCTCTCGCATC	0	3	0	0	9	0	0	0	0	0	0	0	0	0	0	0	0	0	0	0	0	0	0	0	0	0	0	0	0	0	0	0	0	0	0	0	1	0	0	0	0	0	1	12	0	0	0	0
OTU_597	CAAGGTTTCCGTAGGTGAACCTGCGGAAGGATCATTAGTGAACGCCCTCACGGGCTTATAACTATTCCAAACCTCTGTGAACCGTGCCCTTCGGGGCTATTTTACAAACATGGTGTAATGAACGTCATATATCATAACAAAACAAAACTTTCAACAACGGATCTCTTGGCTCTCGCATC	0	0	0	0	0	0	0	0	0	0	0	0	0	0	0	0	0	0	0	0	0	0	0	0	0	0	0	0	0	0	0	0	0	0	0	0	0	0	0	0	0	0	0	0	0	0	0	0
OTU_598	CAAGGTTTCCGTAGGTGAACCTGCGGAAGGATCATTAGTGAATTTTAGGGCACCTTGTTTTTCAAGGGCCTGACCTCCACTCTCCAACACTGTGCATTATTTTGGCGGCGTTCAGTTAATCTGAACCTGCCTTTTACCTTTAAACACAAGTCAAAGAATGTAAAAAACCATAAACAAAAAAAACTTTCAACAACGGATCTCTTGGCTCTCGCATC	0	0	0	0	0	0	0	0	0	0	0	0	0	0	0	0	0	0	0	0	0	0	0	0	0	0	0	0	0	0	0	0	0	0	0	0	0	0	0	0	0	0	0	0	0	0	0	0
OTU_599	CAAGGTTTCCGTAGGTGAACCTGCGGAAGGATCATTATCGAGTTACCGAGGGGGCATTAGATGCTGGCCGCAAGGCACTGTGCTCGGCCCCTTTGTTCAACTAGTCCAACCACCGTGCATCACTTCGAGGGGTTCGCCCCTTGATATCACACAAACCACTTTATTATGAAGTCTAATAGAATGCAAATTTGATTAAATACAACTTTCAACAACGGATCTCTTGGCTCTCGCATC	3	0	0	0	0	2	0	0	0	0	0	0	0	0	0	0	0	0	0	18	0	2	5	0	0	0	0	0	0	0	0	61	0	0	0	0	2	1	0	7	10	5	0	0	0	0	0	0
OTU_600	CAAGGTCTCCGTTGGTGAACCAGCGGAGGGATCATTAAAGAGTCTAAACAACTCCCAAAACCCATGTGAACATACCTTCCGTTGCCTCGGCAGGTCGCGCTTACCCTGTAGCGCCTTACCCTGTAAGGCCTACCCGGAAAGCGCGGGTAACCCTGCCGACGGCCCAAGAAACTCTGTTTAGCATTGAATTCTGAATATATAACTAAATAAGTTAAAACTTTCAACAACGGATCTCTTGGTTCTGGCATC	0	0	0	0	0	0	0	0	0	0	0	0	0	0	0	0	0	0	0	0	0	0	0	0	0	0	0	0	0	0	0	0	0	0	0	0	0	0	0	0	0	0	0	0	0	0	0	0
OTU_601	CAAGGTTTCCGTAGGTGAACCTGCGGAAGGATCATTAATGAAAGTATGGACCTCGGTCCTAACCTCTTCTACAAACACACTTGTGAACTTACCCCGTTGCTTTGGCAGGTCTCTTCGTGGATGTCAAGTCCGCGAGGTCAGACCGAGAGGTGCCTGCCGAAGACACTTCATCACCCTTTTTTAATTGTCTGATTTTGTTGTAAACAAAAACTTAATAAAACTTTCAACAATGGATCTCTTGGCTCTGGCATC	0	0	7	0	0	0	0	0	0	0	0	0	0	0	0	0	0	0	0	0	0	0	0	0	0	0	0	0	0	0	0	0	0	0	0	0	0	0	0	0	0	0	0	0	0	0	0	0
OTU_602	CAAGGTCTCCGTTGGTGAACCAGCGGAGGGATCATTATAGAGTTTTCTAAACTCCCAACCCATGTGAACTTACCATTGTTGCCTCGGCAGAAGCTACCTGGTTACCTTACCTTGGAACGGCCTACCCTGTAGCGCCTTACCCTGGAACGGCCTACCCTGTAACGGCTGCCGGTGGACTACCAAACTCTTGTTATTATATTGTAATCTGAGCGTCTTATTTTAATAAGTCAAAACTTTCAACAACGGATCTCTTGGTTCTGGCATC	0	0	0	0	0	0	0	0	0	0	0	0	0	0	0	0	0	0	0	0	0	0	0	0	0	0	0	0	0	0	0	0	0	0	0	0	0	0	0	0	0	0	0	0	1	0	0	0
OTU_603	CAAGGTCTCCGTTGGTGAACCAGCGGAGGGATCATTACCGAGTTTACAAACTCCCAACCCATGTGTATTTACCTTTACGTTGCTTCGGCGGGATCGCCCCGGGCTCTGCCCCGGATTCACGGCGCCCGCCGGAGGACCCAAACTCTTGTTTTTACAGTGGTATCTTCTGAGTAATATAAACAAATAATCAAAACTTTCAACAACGGATCTCTTGGTTCTGGCATC	0	0	0	0	0	0	0	0	0	0	0	0	0	0	0	0	0	0	0	1	2	0	0	0	0	0	0	0	0	0	0	0	9	0	0	0	3	0	10	0	0	12	3	0	4	16	0	0
OTU_604	CAAGGTCTCCGTTGGTGAACCAGCGGAGGGATCATTACAGAGTTACTAAAACTCCCAAACCCATGTGAACATACCTCGCGTTGCCTCGGCAGGTCGCGTCCTACCCTGTACATCCTACCCTGGATGGACTTGCCCGGTGGTCGACTCTGCCCTGCCGACGGCCCATGCAACTCTGTTTTTTTTAGCATTGGACTTCTGAAAAAGTAAACTAAATCAGTTAAAACTTTCAACAACGGATCTCTTGGTTCTGGCATC	0	0	0	0	0	0	0	0	0	0	0	0	0	0	0	0	0	0	0	0	0	0	0	0	0	0	9	0	0	0	0	0	0	0	0	0	0	0	0	0	0	0	0	0	60	0	0	0
OTU_605	CAAGGTTTCCGTAGGTGAACCTGCGGAAGGATCATTAATGAATGAACTTGAATAGAGTTGTCGCTGGCCTCAGCAATGGGGCATGTGCACACTCTGTTCATCCACCTTCACACCTCTGTGCACTTCTCATGGGTTGGGTTGCGCCTGAAATATGGCAAGACTCTTCTCATGTGCCCACACACACTTTAAAAGTTTATAGAATGTAACAAACGTGCATTAATGCATATAATACAACTTTCAGCAACGGATCTCTTGGCTCTCGCATC	0	0	5	0	0	0	0	0	0	0	0	0	0	0	0	5	0	0	0	5	0	0	1	0	0	0	0	0	0	0	0	0	0	0	0	0	0	0	0	0	2	0	2	0	0	0	0	0
OTU_606	CAAGGTTTCCGTAGGTGAACCTGCGGAAGGATCATTACAGTTGGGGCCCCGCCCCGATCAAGATACCACCCCTTGCATTTTGAGTACCTCTGTTTCCTCGGCGGGCCCGCCCGCCAATGGGGACCACGAAGAAACCTCTTGCAGTTGCAGTAAACGTCTAAACAAACAAAAAATCAAAACTTTCAACAACGGATCTCTTGGTTCTGGCATC	0	0	0	0	0	1	0	0	0	0	0	0	0	0	0	0	0	0	0	0	0	0	0	0	0	0	0	0	0	0	0	0	0	0	0	0	0	0	0	0	2	0	27	0	50	3	26	21
OTU_607	CAAGGTTTCCGTAGGTGAACCTGCGGAAGGATCATTACACGATTTCGGTTAACACCGTTTTCACCCTTTGTTTATACGTACCACATGTTTCCTCGGGGGGCTTGCCCCCCGTTAGGACACCCCATAAACCTTTTTGTAATAGCAGTTAGCGTCTGAAAACTAAGTTAATTATTAAAACTTTCAACAATGGATCTCTTGGTTCTGGCATC	0	0	0	0	0	0	0	0	0	0	0	0	0	0	0	0	0	0	0	0	0	0	0	0	0	0	0	0	0	0	0	0	0	0	0	0	3	0	0	0	0	0	11	2	8	0	7	0
OTU_608	CAAGGTTTCCGTAGGTGAACCTGCGGAAGGATCATTATCGTACCAAATGTGTGAGGCATGTTCGGGCTGTCGCTGACTTGACAAAGTCGTGCACGCTGGGGGGTGTCTTCACATAATAATCCATCTCACCCTTTGTGCATCACCGCGTGGGCACCCTTTGGGATCGGACCGATCTCGGAAGGGGGCTCTCGTTTTCACACAAACCCCCCCATCTAAAAGTGTAGAATGTCCTCATTTATGCAATAAATACAACTTTCAACAACGGATCTCTTGGCTCTCGCATC	0	0	0	0	0	0	0	0	0	0	0	0	0	0	0	0	0	0	0	0	0	0	0	0	0	0	0	0	0	0	0	0	0	0	0	0	0	0	0	0	0	0	0	0	0	0	0	0
OTU_609	CAAGGTTTCCGTAGGTGAACCTGCGGAAGGATCATTATCGAATTATTGGGGGGCTGATGCTGGCAGTCTTATGATTGCATGTGCTCGCTCTCTTTAATCCACTTTCACATGTGCACTCATTTTTTGAAGGCAGGGGTAAAAGCCTACACCTTTGAAACCATAAAAACTCTTATTCGATGTAATGGATGGTTTGTCTGCCGATAGGCAATGTTTAATACAACTTTTAACAACGGATCTCTTGGCTCTCGCATC	0	0	0	0	0	0	0	0	0	0	0	0	0	0	0	0	0	0	0	0	0	0	0	0	0	0	0	0	0	0	0	0	0	0	0	0	0	0	0	0	0	0	0	0	0	0	0	0
OTU_610	CAAGGTTTCTGTAGGTGAACCTGCAGAAGGATCATTAGTGAATAACAACAGGACGGCCGCCACTCGCTGGCGCCTCCGACCCTTATACACCTTGACCCTCACACCTGTGCACCCGTCGTCGCCCTGGGCCGAGAGGCCCCGAGCGGCGGCACCAAAACACACACACACACCGAGTCTTCTTGTATGTCAGTTATGAAACTTGCCCTCGGGCTTGAATCTAAATACAACTTTCAACAACGGATCTCTTGGTTCTCCCATC	0	0	0	0	0	0	0	0	0	0	0	0	0	0	0	0	0	0	0	0	0	0	0	0	0	0	0	0	0	0	0	0	0	0	0	0	0	0	0	0	0	0	0	0	0	0	0	0
OTU_611	CAAGGTTTCCGTAGGTGAACCTGCGGAAGGATCATTACAGAGTTCGTGCCCTTCGGGGTAGACCTCCCACCCTTTGTATACATACCATTGTTGCTTCGGCGGCTCGCCGCAAGGCCCTCGGCTTCGGCTGGGGCGTGGCCGCCGGAGGACCCCCAACCCTGAATTACAGTGTCGTCCGAGTACTATATAATAGTTAAAACTTTCAACAACGGATCTCTTGGTTCTGGCATC	0	0	0	0	0	0	0	0	0	0	0	0	0	0	0	0	0	0	0	0	0	0	0	0	0	0	0	0	0	0	0	0	0	0	0	0	0	0	0	0	0	0	0	0	0	0	0	0
OTU_612	CAAGGTTTCCGTAGGTGAACCTGCGGAAGGATCATTATTGAATTGTTTGTTTGAATTGGCTTAAAACCCCAATTCAACATCCATATCCATAACACCTGTGCACTGTTGGATGACCTGACTTGCAAGAGTCTGGAAGTCCACTTTTACACCAAACAATTTGTAACAAATGTAGTCTTATTATAACATAATAAAACTTTCAACAACGGATCTCTTGGTTCTCGCATC	0	0	7	0	0	0	0	0	0	0	0	0	55	0	0	0	0	0	0	0	0	0	0	0	0	0	1	0	0	0	0	0	0	0	0	0	0	0	0	0	0	0	0	0	0	0	0	0
OTU_613	CAAGGTCTCCGTTGGTGAACCAGCGGAGGGATCATTACGAGAGTCTAACAACTCCCAACCCACTGTTTACCTACCCGTCCAACGTGCTTCGGCAGGCAGCCCTGTGGGACAGAGCCTCGCCCCCCTCGCGGGGGGTGCCTGCCGCTGGCCAACCAAAACTCTTGCTGTTTTAGTACTATCTGAGTCTTTATACAAAATAAACAAAACTTTCAACAACGGATCTCTTGGTTCTGGCATC	0	0	0	0	0	0	0	0	0	0	0	0	0	0	0	0	0	0	0	0	0	0	0	0	0	0	0	0	0	0	0	0	0	0	0	0	4	0	0	0	0	0	2	0	9	0	0	0
OTU_614	CAAGGTTTCCGTAGGTGAACCTGCGGAAGGATCATTACCGTTTGCTTGCGGCCGCCTCTCGGGGCGGCCCGTAACGCTCACCCTTTGCCCTTTTCGAACCTGTTCGTTCCCCCTCGCCGGGCTCGCCCGGCGGGGGTCCATTCAAAAACCTTGCAGTATAGCAGTACCTGTCTGAATCATATCAAATGTTAAAACTTTCAACAATGGATCTCTTGGTTCTGGCATC	0	0	0	0	0	0	0	0	0	0	0	0	0	0	0	0	0	0	0	0	0	0	0	0	0	0	0	0	0	0	0	0	0	0	0	0	0	0	0	0	0	0	0	0	0	0	0	0
OTU_615	CAAGGTTTCCGTAGGTGAACCTGCGGAAGGATCATTATCGAGTTTTGAAAGGGGTTGTAGCTGGCCTTTTGGGGCATGTGCACACCTCGCTCATCCAACTCTAACACCTGTGCACTCATTGTAGGTCGGTGCAAGGGGGGGTTTTTATTAACCCTCTTTCGTGTCCTCCTACGTCTCCACATACCCCTGTTTGTATTCGAATGTATTCGCGCTTTTAAAAACGCATCAATATAACTTTCAGCAACGGATCTCTTGGCTCTCGCATC	0	0	0	0	0	0	0	0	0	0	0	0	0	0	0	0	0	0	0	2	0	0	0	0	0	0	0	0	0	0	0	0	0	0	0	0	0	0	3	1	0	0	0	0	0	0	0	0
OTU_616	CAAGGTTTCCGTAGGTGAACCTGCGGAAGGATCATTACCGAATCGTCAAACACGGGTTGTTGCTGGCCTCCAAACGGGGGCACGTGCACGCTCTGTTTACACATCCACTCACACCTGTGCACCCTCTGTAGTCCTATGGTTCGGAAGACCCCGTCTTCCTTCTGTAGCTCTACGTCTTTACACACACACTGTAGCGATGTCTCATGGAATGTTTTTATGCGTTTAACGCGATACAATACAACTTTCAGCAACGGATCTCTTGGCTCTCGCATC	0	0	0	0	0	0	0	0	0	0	0	0	0	0	0	0	0	0	0	0	0	0	0	0	0	0	0	0	0	0	0	0	0	0	0	0	0	0	0	0	8	0	0	0	0	0	0	0
OTU_617	CAAGGTCTCCGTTGGTGAACCAGCGGAGGGATCATTAATGAGTTCTAAACTCCCACACCCATGTGAACATACCTTCTGTTGCCTCCGCAGGCCTCGCCGAAAGGCGGGCTTGCGGGCCGTCCTCTCGTGTTTGCTCACCGGAGGCGGCCCCGGATAGGGGCGTCCAACCTAATTCTGAACATTATTGAATTCTGAACAACATAACTAAATAAGTTAAAACTTTCAACAACGGATCTCTTGGTTCTGGCATC	0	0	0	0	0	0	0	0	0	0	0	0	0	0	0	0	0	0	0	0	2	0	0	0	0	0	0	0	0	0	0	0	0	0	0	0	0	6	0	0	0	0	6	11	4	0	6	0
OTU_618	CAAGGTCTCCGTTGGTGAACCAGCGGAGGGATCATTACCGAGTGAAAACTCCCAAACCCCATGTGAACCTTACCTATCGTTGCTTCGGCGGACACGCCCCGGCGGCCTCGGCCCCGGACCCAGGCGCCCGCCGGAGACCCCAAACCCTCATGTTTTTAGTGGTTTTCTCCTCTGAGTGACACATAAACAAATAAGTAAAAACTTTCAACAACGGATCTCTTGGCTCTGGCATC	0	0	0	0	0	0	0	0	0	0	0	0	0	0	0	0	0	0	0	0	0	0	0	0	0	0	0	0	0	0	0	0	0	0	0	0	0	0	0	0	0	0	0	0	1	0	0	0
OTU_619	CAAGGTTTCCGTAGGTGAACCTGCGGAAGGATCATTATCGAATTTAAAGCTTGGTTGAGCTGTGCGACCCGTCGTAATGTGCTTGCCTCGCCGTCCATTCATTCAACACCTGTGCACACTTTGTAGTTCGAGTGCTCTTTCTCTTTTCCTTTCGGAAGGGGGAGATTTCACACGAGCTATGTTATATTATACACCCTTTACTTTAAAACAAGTCCATAGAAAGTCCAATGTAGGCTCGACTTAAAACATCGACGCTGAAATTAAAAACTTATACAACTTTTAACAACGGATCTCTTGGCTCTCGCATC	0	0	0	0	0	0	0	0	0	0	0	0	0	0	0	0	0	0	0	0	0	0	0	0	0	0	0	0	0	0	0	0	0	0	0	0	0	0	0	0	0	0	0	0	0	0	0	0
OTU_620	CAAGGTCTCCGTTGGTGAACCAGCGGAGGGATCATTACAGAGTTTATCCAAACTCCCAAACCCATGTGAACATTACCTTTTGTTGCCTCGGCAGTGGTGTCTCCTCTCCGTCCGCGGGGATGGGGGCAGCCTGCCGGTGGACCACACCAAAACTCTTGTTGTTATATTGTCATTCTGAATTTAAAAACTTAATCAGTTAAAACTTTCAACAACGGATCTCTTGGTTCTGGCATC	0	0	0	0	0	0	0	0	0	0	0	0	0	0	0	0	0	0	0	0	0	0	0	0	0	0	0	0	0	0	0	0	0	0	0	0	0	0	0	0	0	0	0	0	0	0	0	0
OTU_621	CAAGGTCTCCGTAGGTGAACCTGCGGAGGGATCATTACTGAGTGAGGGCTCACGCCCGACCTCCAACCCTTTGTGAACACAATCCTGTTGCTTCGGGGGCGACCCTGCCGGCACTACGTCGCCGGGCGCCCCCGAAGGTCTCCAAACACTGCATCTTTGCGTCGGAGTTTAAACAAATTAAACAAAACTTTCAACAACGGATCTCTTGGTTCTGGCATC	0	0	0	0	0	0	0	0	0	0	0	0	0	0	0	0	0	0	0	0	0	0	0	0	0	0	0	0	0	0	0	0	0	0	0	0	0	0	0	0	0	0	0	0	0	0	0	0
OTU_622	CAAGGTTTCCGTAGGTGAACCTGCGGAAGGATCATTATCGAATGTGTCCATCACACACACACCGTGCACCTTCGGGCGGCCCCCGCGGCCGTCCGCCTTTTCCACAAACCACGCATGTCTCGAATGTGACGTCTTCGTTAACGCGAAACAACTTTCGACAACGGATCTCTTGGCTCTCGCATC	0	0	5	0	0	0	0	0	0	0	0	0	0	0	0	0	0	0	0	0	0	0	0	0	0	0	0	0	0	0	0	0	0	0	0	0	0	0	0	0	0	0	0	0	0	0	0	0
OTU_623	CAAGGTTTCCGTAGGTGAACCTGCGGAAGGATCATTAACGAGTTTTTGAAACGGGTTGTTGCTGGCTTCATAAGAGGAGCACATGTGCACGCCTGACTCAATCCACTCTCAAACCCCTGTGCACTTATTGTAGGCTTGGTGATTGAAGAACTCGCAAGGGTTCTGATAAAGCCGGGTCTATGTTTTTATAAACGCTTCAGTTTAAGAATGTTACTCGCGTATAACGCAATAAATACAACTTTCAGCAACGGATCTCTTGGCTCTCGCATC	0	2	5	0	0	0	0	0	0	0	0	0	0	0	0	0	0	0	0	6	0	0	0	0	0	0	0	0	1	0	0	0	0	0	0	0	0	0	0	0	2	0	0	0	0	0	0	0
OTU_624	CAAGGTTTCCGTAGGTGAACCTGCGGAAGGATCATTAGTGAAATCCATTCGGAGGTGGGTTGTTGCTGGCTTCGGCATGTGCACGCCCTCTCCAACACACACACCTGTGAACAACGGGGCGGATCTGGTTAGGTGCTACCTGACTGGTGATGCTTCTATTTACAAACTCTTTTGAAACCATGAATGTAACTCTCGTTTATAACGAATGAAACAACTTTCAACAACGGATCTCTTGGCTCTCGCATC	0	0	0	0	0	0	0	0	0	0	0	0	0	0	0	0	0	0	19	8	0	0	0	0	0	0	0	0	0	0	81	0	0	0	0	0	23	10	0	0	9	0	0	0	1	0	0	0
OTU_625	CAAGGTTTCCGTAGGTGAACCTGCGGAAGGATCATTATTGAAAATATTAGAGACGGGTTGTCGCTGGCTTCATTCGAGGCATGTGCACGCCCTGATCGATCTTCATACACCTGTGCACTTTTTGTAGGGCATGGGAGGGATGCGTCAGCGCGTCTCTCTCGGGCTCTACGTTTTTAACATACCCCGCAACGTATTAGAATGTCTTTGCTATTCTGCTTTGCAGAAGAATCAAATACAACTTTCAACAACGGATCTCTTGGCTCTCGCATC	0	0	0	0	0	0	0	0	0	0	0	0	0	0	0	0	0	0	0	0	0	0	0	0	0	0	0	0	0	0	0	0	0	0	0	0	0	0	0	0	0	0	0	0	0	0	0	0
OTU_626	CAAGGTTTCCGTAGGTGAACCTGCGGAAGGATCATTATTGAATGAATGTAGAGTTGGTTGTCGCTGGCCCTTTCGGGGGCATGTGCACGCCTTCTCTTTCATCCACACACACCTGTGCACTTGTGAGACGGAGGACTTTAATTAGTTTTCCGTCTACTTAATTACACAAACTCATTTAATTAAATTGAATGTAATTGATGTAACGCATCATTAGAACTAAGTTTCAACAACGGATCTCTTGGCTCTCGCATC	0	0	0	0	0	0	0	0	0	0	0	0	0	0	0	0	0	0	0	0	0	0	0	0	0	0	0	0	0	0	0	0	0	0	0	0	2	0	0	0	0	0	2	0	0	0	0	0
OTU_627	CAAGGTTTCCGTAGGTGAACCTGCGGAAGGATCATTATTGAATTCCACTTGGGTGAGATTGCTGCTGGCCTCTGGGCATGTGCACGTCTCTCTCATTTACCTCTCACCTCTGTGCACTTCTCACAGGACAGCTCGTGGCCTCTGGCTGCAGGCTGCTTCTGTGTACTTTACAAACTTTTAATTATGGTTAAGAATGTTTCTGTGTATCCACACAATGAAATACAACTTTCAGCAACGGATCTCTTGGCTCTCGCATC	3	0	0	0	0	0	0	0	0	0	0	0	25	0	0	0	0	0	0	15	5	11	0	0	0	0	0	0	0	0	0	0	12	0	0	0	6	6	0	0	0	0	3	0	0	0	0	0
OTU_628	CAAGGTCTTCGTAGGTGAACCTGCGAAGGGATCATTACTGAGATAGGGTTCTTCCGAGCCCGACCTCCAACCCTTTGTCTACCAAACCTCTGTTGCCTCGGCGGGTCGCCGGCCCCTTTACTGGGAGCCGCCGTCGGCCCTCGTGCTCTCGAGTGCCCGCCGCAGGACCTACCAAACCCTTTTTAAACGAGTTTATTCTGAGTGGTATTTAATACAAACAAAACTTTCAACAACGGATCTCTTGGTTCTGGCATC	0	0	0	0	0	0	0	0	0	0	0	0	0	0	0	0	0	0	0	0	0	0	0	0	0	0	0	0	0	0	0	0	0	0	0	0	0	0	0	0	0	0	0	0	0	0	0	0
OTU_629	CAAGGTCTCCGTAGGTGAACCTGCGGAGGGATCATTACCGGAGTGCCCCGCGCACCGAAACCCTTGCCGACGGACCCCCTCTGCCTCGGCGGCGGGGCCCCCCTCCCGCGCGGACGGGCGGGCCCCCCGCCGGAAGGGAACTCGGACGCCCCCGTGACCGTGACGTCCGAGAGGAAGCCAGCGCGAAAGTTGACAACCTGCGACAACGGATCTCTTGGCTCTGGCGTC	0	0	0	0	0	0	0	0	0	0	0	0	0	0	0	0	0	0	0	0	0	0	0	0	0	0	0	0	0	0	0	0	0	0	0	0	0	0	0	0	0	0	0	0	0	0	0	0
OTU_630	CAAGGTTTCCGTAGGTGAACCTGCGGAAGGATCATTACTGTTTGCTTGCGGCCGCCCCCCGGGGTGGCCCGTAACGCTCACCCTTGCCCTTTCAGAAACCGTTTGTTCCCCCCCGCCGGGTCCGCCCGGCGGGGGTCCATTCCAAAACCTCGCAGTAACAGCAGTACCTGTCTGAATACAAAATCAAACGTTAAAACTTTCAACAATGGATCTCTTGGTTCTGGCATC	0	0	0	0	0	0	0	0	0	0	0	0	0	0	0	0	0	0	0	0	0	0	0	0	0	0	0	0	0	0	0	0	0	0	0	0	0	0	0	0	0	0	0	0	0	0	0	0
OTU_631	CAAGGTCTCCGTTGGTGAACCAGCGGAGGGATCATTAAAGAGTGCCCGCGGCTCTGCCAACCCTGCGAACCTTACCTAGTTGCCTCGGCGGCACCGACCGCCACAGGCCCTAAAAAACCCTACATATTATCGTCGTCTATTCTGACTTGACAACTTTTAATAACTAAAAACTTTCAACAACGGATCTCTTGGCTCCAGCATC	0	0	0	0	0	0	0	0	0	0	0	0	0	0	0	0	0	0	0	0	0	0	0	0	0	0	0	0	0	0	0	0	0	0	0	0	0	0	0	0	0	0	0	0	0	0	0	0
OTU_632	CAAGGTTTCCGTAGGTGAACCTGCGGAAGGATCATTAACGAGTTAATTGAACAGGTTGTAGCTGGCCTCTAGGGGCATGTGCACGCCTGGCTCATCCACTCTTCAACCTCTGTGCACTTGTTGTAGGTCGGTGGAAGGGTAAGTCTGGTTTTTCTACCGGACTTGCTCGGAAGCCTTCCTATGTCCTTTACAAACGATTCAGTTTAAGAATGTAATCTCTGCGTATAACGCATCTATATACAACTTTCAGCAACGGATCTCTTGGCTCTCGCATC	0	0	0	0	0	0	0	0	0	0	0	0	0	0	0	0	0	0	0	0	0	0	0	0	0	0	0	0	0	0	0	0	0	0	0	0	0	0	0	0	0	0	0	0	0	0	0	0
OTU_633	CAAGGTTTCCGTAGGTGAACCTGCGGAAGGATCATTATTGAATAAACTTGGTTGGGTTGTTGCTGGCTCTTAGGAGCAGGTGCACACCTGATAACCATTTTTAAACCACCTGTGCACATTTTTGTAGACTTTGGATACCTGTCGAGGCAACTCGGTCTAAGGATTGCTGGTGCGAAAGCTTAAGCTCTCTTTACATTTCCGGTCTATGTATTTATACACTCTATCAGTATGTTTGTGGGGATGTCATTAATAGGCCTAAAGTGCCTTTAAAATTAATACAACTTTCAACAACGGATCTCTTGGCTCTCGCATC	0	0	0	0	0	0	0	0	0	0	0	0	0	0	0	0	0	0	0	0	0	0	0	0	0	0	0	0	0	0	0	0	0	0	0	0	0	0	0	0	0	0	0	0	0	0	0	0
OTU_634	CAAGGTCTCCGTTGGTGAACCAGCGGAGGGATCATTACCGAGTTTACAAACTCCCAACCCTATGTGAACCTTACCAATCGTTGCTTCGGCGGGCTTAGCCCCCGCGCCGCTCGCCGGCGCCGGGAGAAAGGCGCCCGCCGGGGACCCCAAACCCAATGTTTTTCATGCAGTATTTCTGAGTGGCAAACGCAAAAAAATAAATCAAAACTTTTAACAACGGATCTCTTGGCTCTGGCATC	0	0	0	0	0	0	0	0	0	0	0	0	0	0	0	0	0	0	0	0	0	0	0	0	0	0	0	0	0	0	0	0	0	0	0	0	0	0	0	0	0	0	0	0	0	0	0	0
OTU_635	CAAGGTTTCCGTAGGTGAACCTGCGGAAGGATCATTATTGAATGAAAATGGGTGAGGTTGTGGCTGGCTCCAGCAATGGGGCATGTGCACGCCTCATTCAATCATCCAAACTCTACACCCCTGTGCACTTCTCATGGGCTGAGCTGTGGTCTGAGACATTGACCGCGTTCTCTTGCCTGTGTGTTTTTACATACACCTGCTTGTTCAAAGAATGTCACATTTTTAGTGCATGAAATGCATACAATACAACTTTCAGCAACGGATCTCTTGGCTCTCGCATC	0	0	0	0	0	0	0	0	0	0	0	0	0	0	0	0	0	0	0	2	0	0	0	0	0	0	0	0	0	0	0	0	0	0	0	0	2	0	0	1	0	0	0	0	1	0	0	0
OTU_636	CAAGGTCTCCGTAGGTGAACCTGCGGAGGGATCATTACACAATACAATATGAAGGCCCGTAACACGGCTGGATTATTTTATTACCCTTGTCTTTTGCGCACTTGTTGTTTCCTGGGCGGGTTTCGCCCGCCACCAGGACCACACCATAAACCTTTTTTATGCAGTTGCAATCAGCGTCAGTACAACAAATGTAAATCATTTACAACTTTCAACAACGGATCTCTTGGTTCTGGCATC	0	0	0	0	0	0	0	0	0	0	0	0	21	0	0	0	0	0	0	0	12	0	0	6	0	0	36	11	0	0	0	0	0	0	0	0	0	0	0	0	0	0	0	0	0	0	0	0
OTU_637	CAAGGTTTCCGTAGGTGAACCTGCGGAAGGATCATTACCGAGTTGATTCGGGCTCCGGCCCGATCCTCCCACCCTTTGTGTACCTACCTCTGTTGCTTTGGCGGGCCGCGGTCCTCCGCGGCCGCCCCCCTCCCCGGGGGGGTGGCCAGCGCCCGCCAGAGGACCATCAAACTCCAGTCAGTAAACGATGCAGTCTGAAAAACATTTAATAAACTAAAACTTTCAACAACGGATCTCTTGGTTCTGGCATC	0	0	0	0	0	0	0	0	0	0	0	0	0	0	0	0	0	0	0	0	0	0	0	0	0	0	0	0	0	0	0	0	0	0	0	0	0	0	0	0	0	0	9	3	72	13	97	14
OTU_638	CAAGGTTTCCGTAGGTGAACCTGCGGAAGGATCATTAACGAGTTTTGAAATGGGTTGTAGCTGGCCTTCCGAGGCATGTGCACGCCCTGCTCATCCACTCTACACCTGTGCACTTACTGTAGGTCTGCGTGGGTTTCTAGCCTCCGGGTTGGGAGCATTCTGCAGGCTTATGTATACTATAAACACTTTAAAGTAACAGAATGTAAACGCGTCTAACGCATTTTAATACAACTTTCAGCAACGGATCTCTTGGCTCTCGCATC	0	0	5	0	0	0	0	0	0	0	0	0	0	0	0	0	0	0	0	9	0	0	0	0	0	0	0	0	0	0	0	0	0	0	0	0	2	3	0	2	3	0	0	0	0	0	0	0
OTU_639	CAAGGTCTCCGTTGGTGAACCAGCGGAGGGATCATTACCGAGTACTATAACTCATAACCCTTTGTGAACCTTCATACCTGTTGCTTCGGCGGCGCGCCCCCCGGGGCGTGCCCGCCGGCATTATCAGAATCTCTGTTCGAACCCGACGATACTTCTGAGTGTTCTAAGCGAACTGTTAAAACTTTCAACAACGGATCTCTTGGCTCCAGCATC	0	0	0	0	0	0	0	0	0	0	0	0	0	0	0	0	0	0	9	21	0	0	0	0	0	0	0	0	0	0	0	0	20	0	0	0	3	0	1	0	3	0	21	6	7	23	34	5
OTU_640	CAAGGTTTCCGTAGGTGAACCTGCGGAAGGATCATTACCGAGTGCGGGCCCTCTGGGTCCAACCTCCCATCCGTGTCTCTTGTACCCTGTTGCTTCGGCGGGCCCGCCTTTTGGCCGCCGGGGGGCTTCCCGCCCCCGGGCCCGCGCCCGCCGGAGACTCCAACACGAACACTGTCTGAAGGTTGCCGTCTGAGTTTTCATATACGAAAAATCGTTAAAACTTTCAACAACGGATCTCTTGGTTCCGGCATC	0	0	0	0	0	0	0	0	0	0	0	0	0	0	0	0	0	0	0	0	0	0	0	0	0	0	0	0	0	0	0	0	0	0	0	0	0	0	0	0	0	0	0	0	0	0	0	0
OTU_641	CAAGGTTTCCGTAGGTGAACCTGCGGAAGGATCATTATTGAAAGCTTTGAGGTTGCTGCTGGTCTTCCGGGACATGTGCACGCCTCTCACTTTTATTCATTCACCTGTGCACCTTTTGTAGTTCTCGAACGATTTTTTGACCTGCTTCTGCAGCGTCAGTTGGATGTTTGCCCTAGGCTCTCTGTCCGATAGTTCGAGTTCTATGTTTATCACAAACCATACGAAACAATCTCAGAATGTCAACGGTCTGCTTGCGGACTTTAAACTAAAATACAACTTTCAACAACGGATCTCTTGGCTCTCGCATC	0	0	0	0	0	0	0	0	0	0	0	0	0	0	0	0	0	0	0	0	0	0	0	0	0	0	0	0	0	0	0	0	0	0	0	0	0	0	0	0	0	0	0	0	1	0	0	0
OTU_642	CAAGGTCTCCGTTGGTGAACCAGCGGAGGGATCATTACAGAAGCATTCTTTTGCTCCTAAACCATTGTGAACATACTTGTTGCTTCGGCGGATCTGCCCCTGGGGGGGTAGTCAAGGTCCGCCGGAGGTTTTTTTCAAAACTCTTGTTTTAGCTGTCTTCAGAAACAAACCAAAAATAAATCAAAACTTTCAACAACGGATCTCTTGGCTCTAGCATC	0	0	0	0	0	0	0	0	0	0	0	0	0	0	0	0	0	0	0	0	0	0	0	0	0	0	0	0	0	0	0	0	0	0	0	0	0	0	0	0	0	0	4	0	0	0	0	0
OTU_643	CAAGGTTTCCGTAGGTGAACCTGCGGAAGGATCATTACTGTAAATGCCGGTCGCGCTCCGCGCCCTGCTCCGCCCTTGCGGGTGTCGAGCGGTGCGGGCGCGGTCCGTGCGTGACCCACTTATCAAACCACTTGTGCACCTGTCCGGGGGTGAAACCCCGTATACACAAACAACTGAAATGAAATGAACCTTTTGGGGCGATATGCCTCTTAAACATGTAACAACTTTCAACAACGGATCTCTTGGCTCTCGCATC	0	0	0	0	0	0	0	0	0	0	0	0	0	0	0	0	0	0	1	0	0	0	0	0	0	0	0	0	0	0	0	0	0	0	0	0	0	3	0	0	0	0	0	0	0	0	0	0
OTU_644	CAAGGTCTCCGTTGGTGAACCAGCGGAGGGATCATTACCGAGTTCTTTACGCTCGAAACCCTTTGTGAACCTATAAACCCGTTGCTTCGGCGGCGCCGAGCTCCCGCGAGGGAGGGAGGCGCCCGCCGGTGTATTCAGAATCTCTGTTCGAACCCGACGTTACCTCTGAGTGTTCTAAGCGAACTGTTAAAACTTTCAGCAACGGATCTCTTGGCTCTAGCATC	0	0	0	0	0	0	0	0	0	0	0	0	0	0	0	0	0	0	0	1	0	0	0	0	0	0	0	0	0	0	0	0	0	0	0	0	0	0	0	0	0	0	0	0	0	0	0	0
OTU_645	CAAGGTCTCCGTTGGTGAACCAGCGGAGGGATCATTACCGAGTCGGCTCCTGCCACTCCCAACCCGTGCGAACCATACCCGTTGCAGTTCCCGTTGCTTCCGGCAGGCGGCCCCGCGAGGGGCCCCAGGCCCCCGGCCCTGGCCGGTGGCGCCTGCCGGACGGCGGCGGGCCTCCCCGAACCTCCTGTACTTTGACCACCGTCTGAGCCTACAAACAACGAATCAAAACTTTCAACAACGGATCTCTTGGTTCTGGCATC	0	0	0	0	0	0	0	0	0	0	0	0	0	0	0	0	0	0	0	0	0	0	0	0	0	0	0	0	0	0	0	0	0	0	0	0	0	0	0	0	0	0	0	0	0	0	0	0
OTU_646	CAAGGTCTCCGTTGGTGAACCAGCGGAGGGATCATTACAGAGTACTTTACTCACCCAACCCACTGTGAACATACCCTGTTGCTTCGGCGGACAACGCCCGGCCCAGCGCCTGGCGCCCGCCGAGGACCCCAAAACCGAATCTTGCTTGCTTGTTTTCTCTGAGGGGCGAAAGCCTGTAAAATAAATCAAAACTTTCAACAACGGATCTCTTGGCTCTGGCATC	0	0	0	0	0	0	0	0	0	0	0	0	0	0	0	0	0	0	0	0	0	0	0	0	0	0	0	0	0	0	0	0	0	0	0	0	0	0	0	0	0	0	0	0	0	0	2	0
OTU_647	CAAGGTTTCCGTAGGTGAACCTGCGGAAGGATCATTAATGAATTGAAAGGGAGTTGATGCTGGCCAGGCAACTGGTATGTGCTCGCTTCCGACAATCTTATCCATACACCTGTGCACACTGTGAGGGCGTGAAAGCGCCCTTATTTTATACATACACCTTATCTGGAAATCGCACGTGATTGCGCTTCTGCGCTTAAAATGAAATACAACTTTTAACAACGGATCTCTTGGCTCTCGCATC	0	0	0	0	0	0	0	0	0	0	0	0	0	0	0	0	0	0	0	0	0	0	0	0	0	0	0	0	0	0	0	0	0	0	0	0	0	0	0	0	0	0	0	0	0	0	0	0
OTU_648	CAAGGTTTCCGTAGGTGAACCTGCGGAAGGATCATTAATGAAACTTGGAGATTCTGATGCTGGCGTTTATTCGCATGTGCTCGGTCTCCTTAATCCATTCAACACCTGTGCACCTTTGTGAAGGAGAGCGAAAGTTCACCTTCATTTTATACAAACTCTTTATTGAAATCTGAATGTTCATTGGCCGAAAGGCTCTAAAATAAAACAACTTTTAACAACGGATCTCTTGGCTCTCGCATC	0	0	0	0	0	0	0	0	0	0	0	0	0	0	0	0	0	0	0	0	0	0	0	0	0	0	0	0	0	0	0	0	0	0	0	0	0	0	0	0	0	0	0	2	0	0	0	0
OTU_649	CAAGGTTTCCGTAGGTGAACCTGCGGAAGGATCATTACAAAATACTTGCGCCGGCCCCTAGGGGTTGTGCGCTTCTATTTACCCACCCTTTGCCTATGTGTACCCTTATCGCTTCCTCGGCAGGCTCGCCTGCCGGCAGGAACCACCCAAAACCCTTGCATCTATACATGAAAACTTCTGATACCAACCTAAATTATTACAACTTTTAACAATGGATCTCTTGGTTCTGGCATC	0	0	0	0	0	0	0	0	0	0	0	0	0	0	0	0	0	0	0	0	0	0	0	0	0	0	0	0	0	0	0	0	0	0	0	0	0	0	0	0	0	0	0	0	0	0	0	0
OTU_650	CAAGGTCTCCGTTGGTGAACCAGCGGAGGGATCATTACTGAGTTGCAAAACTCCCAAACCCCTGTGGACCTATACCTACAACGTTGCCTCGGCGGACCGCGCGCGCCCAGGCGCCGCCGCCGCCGGGGCCCCCCCCAAACCCGTGTCACCCGGAGTGCATATTCTGAGTAACCAAAAACAAATGAATCAAAACTTTCAACAACGGATCTCTTGGCTCTGGCATC	0	0	0	0	0	0	0	0	0	0	0	0	0	0	0	0	0	0	0	0	0	0	0	0	0	0	0	0	0	0	0	0	0	0	0	0	0	0	0	0	0	0	0	0	0	0	0	0
OTU_651	CAAGGTCTCCGTAGGTGAACCTGCGGAGGGATCATTACAGAGTTATCTAACTCCTAAAACCATGTGAACTTACCACTGTTGCCTCGGTGGAAGGTGCTGGAGACAGCACTGGAAGCCGGTGGACATCTAAACTCTTGTTAATTTTTGGCAATCTGAATCATAACTAAGAAATAAGTTAAAACTTTCAACAACGGATCTCTTGGTTCTGGCATC	0	0	0	0	0	0	0	0	0	0	0	0	0	0	0	0	0	0	0	0	0	0	0	0	0	0	0	0	0	0	0	0	0	0	0	0	0	0	0	0	0	0	0	0	0	0	0	0
OTU_652	CAAGGTTTCCGTAGGTGAACCTGCGGAAGGATCATTATCGAATTTTGAAACGGGTTGTAGCTGGCCCTCCGGGGCATGTGCACGCCTGCTCATCATCCACTTTACCCCTGTGCACTATCTGTAGGTAGGGATCGCGAGGTCCCTGCCTATGTCTTTATACAAACGCTTCAGTTTAGAATGTCACCGCGTGTAAACGCACTTAAATACAACTTTCAGCAACGGATCTCTTGGCTCTCGCATC	0	0	0	0	0	0	0	0	0	0	0	0	0	0	0	0	0	0	0	0	0	0	0	0	0	0	0	0	0	0	0	0	0	0	0	0	0	0	0	0	0	0	1	0	3	0	0	0
OTU_653	CAAGGTTTCCGTAGGTGAACCTGCGGAAGGATCATTATTGAATTCCTTCAGAGAGGGGTTGTCGCTGGCCTTCACCGGCATGTGCACGCCCTGATCGACCTTTCATACACCTGTGCACATTCTGTAGGAGAGCGGGGAAACCCTTCTTCTATGTTTACTACACACCCTTATAAAAAGTCATTGAACGTCTTGAACTTGTTTGCCTTGAAAAGCATTCAAATGTAATACAACTTTCAACAACGGATCTCTTGGTTCTCGCATC	11	4	21	0	0	5	0	0	0	0	48	0	0	0	4	0	0	0	9	9	10	0	0	0	0	0	0	0	0	0	0	0	4	5	0	2	4	9	11	7	4	3	0	0	0	0	5	0
OTU_654	CAAGGTTTCCGTAGGTGAACCTGCGGAAGGATCATTAACGAGTTTTTGAAACGGGTTGTTGCTGGCTTCAAAACAGGAGCATGTGCACGCCTGACTCAATCCACTCTCAAACCCCTGTGCACTTATTGTAGGCTTGGTGATTGAAGAGCTCGCAAGAGCTTGGATAGAGCCTGGTCTATGCTTTTACAAACGCTTCAGTTTAAGAATGTAACTCGCGTATAACGCAATAAATACAACTTTCAGCAACGGATCTCTTGGCTCTCGCATC	0	0	0	0	0	0	0	0	0	0	0	0	0	0	0	0	0	0	0	3	0	0	0	0	0	0	0	0	0	0	0	0	0	0	0	0	0	0	0	0	0	0	0	0	0	0	0	0
OTU_655	CAAGGTTTCCGTAGGTGAACCTGCGGAAGGATCATTAACGTGTTCGTTCGGCCGTTCGGGTCGGCCCTGCACCGACGGAGACGTCGTGCTGCGGGCTCCCGGACGTGCCTTCCAAACCAAACCCCTGTGAACCTTTGGGAAGGTCGAGCCTTCGCCGGCAAAGCCGTCCCCTTTACAAACTCTGTATCTCATAGAATGACCGCGGACATCGTCTGCCTAAACACATAACAACTTTCAACAACGGATCTCTTGGCTCTCGCATC	0	0	0	0	0	0	0	0	0	0	0	0	0	0	0	0	0	0	0	5	5	0	0	0	0	0	0	0	0	0	0	0	0	0	0	0	4	0	4	0	1	0	3	0	0	0	1	0
OTU_656	CAAGGTCTCCGTAGGTGAACCTGCGGAGGGATCATTACCAGAGATGGCGGGCCCCCGCGCCCCCGTCCCCAACCCTTTGTTGACCAAACCCTTTTGCCTCGGGGGCAGAGCGTCCGCCGCCGCCCCCGGAGGACCATCAAACGCTGTCTCTGTACGTCGGAGTCAAATGCAAATGAATGAAAACTTTCAACAACGGATCTCTTGGTTCTGGCATC	0	0	0	0	0	0	0	0	0	0	0	0	0	0	0	0	0	0	0	0	0	0	0	0	0	0	0	0	0	0	0	0	0	0	0	0	0	0	0	0	0	0	1	0	0	0	0	0
OTU_657	CAAGGTTTCCGTAGGTGAACCTGCGGAAGGATCATTACCGATTTCTGGGATGTGCTGGCCTTAAACAAGCATTGTGCACTCCCGATCTCAACACTTACACACCTGTGAACCTCGGACCGACGCTCTTAGCTGAGTGCCGTGTTCCATTTATTACAAAAACCTTTGAGCCAATGTCTGGAACGTAAAACTTAATGTAAATACAACCATCAGCAACGGATCTCTTGGCATTCCAATC	0	0	0	0	0	0	0	0	0	0	0	0	0	0	0	0	0	0	0	0	0	0	0	0	0	0	0	0	0	0	0	0	0	0	0	0	0	0	0	0	0	0	0	0	0	0	0	1
OTU_658	CAAGGTCTCCGTAGGTGAACCTGCGGAGGGATCATTACAGAGTTCTCGCCCTCACGGGTAGATCTCCCACCCAATGTTATCGTTACCACTGTTTCTTTGGCGGGCCGCCGGGCCCTGCTCGGCCGCCGGCTTCGGCTGGCGCGCGCCCGCCAGAGGCCCTTTAAACCCTGAATGTCAGTGTCGTCTGAGTACTATACAATAGTTAAAACTTTCAACAACGGATCTCTTGGTTCTGGCATC	0	0	0	0	0	0	0	0	0	0	0	0	0	0	0	0	0	0	0	0	0	0	0	0	0	0	0	0	0	0	0	0	0	0	0	0	0	0	0	0	0	0	0	0	0	0	0	0
OTU_659	CAAGGTTTCCGTAGGTGAACCTGCGGAAGGATCATTACTGAGTGAGGGCCCTCCGGGTCCAACCTCCCACCCGTGTTTATTCGTACCTTGTTGCTTCGGCAGGCCCGCCTCACGGCCGCCGGGGGGCTTCTGCCCCCGGGCCCGCGCCTGCCGGAGACAATTCTGAACGCTGTCTGAAGAATGCAGTCTGAGCGATTAGCAAAATTAGTTAAAACTTTCAACAACGGATCTCTTGGTTCCGGCATC	0	0	0	0	0	0	0	0	0	0	0	0	0	0	0	0	0	0	0	0	0	0	0	0	0	0	0	0	0	0	0	0	0	0	0	0	0	0	1	0	0	0	0	0	0	0	0	0
OTU_660	CAAGGTTTCCGTAGGTGAACCTGCGGAAGGATCATTATTGAATTCCAATTGGGTCAGGTTGTGCTGGCTGAAAAGCAAGTGCACGCCTGCTCATAAGCATTCAAACCTCTGTGCACCTTTCATAGAATAGCTTGTAGATTGGGTGACCTGTGTCACTTGGTTTGCAGCTGCTCTGTGTTTTTACAAACTTATAAATTAGTTCAGAATGTTTATTGTGTAAATACACATTTTTATACAACTTTCAGCAACGGATCTCTTGGCTCTCGCATC	0	0	0	0	0	0	0	0	0	0	0	0	0	0	0	0	0	0	0	0	0	0	0	0	0	0	0	0	0	0	0	0	0	0	0	0	0	0	0	0	0	0	0	1	0	0	0	0
OTU_661	CAAGGTTTCCGTAGGTGAACCTGCGGAAGGATCATTATTGAATTTATTAATGAGGAGTTGAGTTGTAGCTGGCCTTTTAACATTGGCATGTGCACACTCTTCTCTTTCATCCACACACCCCTGTGCACTTGTGAGACAGTCAAGGTCCTTTGGGGTTGGGGGGCAGAGCTTTATTGCAAAACCCTTTTTCCCCTTTTGCCTTTGCTGTCTACTCAATTTATACACACTCTAATTAATTTTAAAACGAATGTAATTGATGTAACGCATCTAATACTAAGTTTCAACAACGGATCTCTTGGCTCTCGCATC	0	0	0	0	0	0	0	0	0	0	0	0	0	0	0	0	0	0	0	0	0	0	0	0	0	0	0	0	0	0	0	0	0	0	0	0	0	0	0	0	0	0	0	0	0	0	0	0
OTU_662	CAAGGTTTCCGTAGGTGAACCTGCGGAAGGATCATTACTATTTGCTTGCAGCGTTGACTAGGGAGACCTATCAATGCTTGCTCGCTACCCTTGCCTATTTTCAACCTTTTGTTACTTCCCTTGGCGGGGTTCCCTGTCATTGGAAACGAAAACATGGATTCAGCATTGAACTTCAGAATACAATTAAAATTAAACACAACTTTCAACAATGGATCTCTTGGCTCTGGCATC	0	0	0	0	0	0	0	0	0	0	0	0	0	0	0	0	0	0	0	0	0	0	0	0	0	0	0	0	0	0	0	0	0	0	0	0	0	0	0	0	0	0	12	0	0	0	5	0
OTU_663	CAAGGTTTCCGTAGGTGAACCTGCGGAAGGATCATTACTGAACTGTCGACACGAGTTGTTGCTGGTCCTCAAAAGGGGATACGTGCACGCTCTGTTTACACATCCACTCACACCTGTGCACCCTTGTAGCTCTATGGCCTGGGGACTCTGTCCTCTCGCTGTGGTCCTACGTCTTTACACACACACGCCGTAACAAAGTATCATGGAATGTACATCGCGTTTAACGCAATACAATACAACTTTCAGCAACGGATCTCTTGGCTCTCGCATC	0	0	0	0	0	0	0	0	0	0	0	0	0	0	0	0	0	0	0	0	0	0	0	0	0	0	0	0	0	0	0	0	0	0	0	0	0	0	0	0	1	0	0	0	0	0	0	0
OTU_664	CAAGGTCTCCGTTGGTGAACCAGCGGAGGGATCATTAAAGAGTTGTAAAACTCCCAACCCCTGTGAAATTACCACTGTTGCCTCGGCGGGCCGCCCGTGGGACGGCTACCCTGTAGTCGCTCTGCCCGCGTACCGCCGAAGGAAAACCAAAACTCTGTTTTTATCAGTGATATCTCTGAGTACAACTTTTAAATAAGTCAAAACTTTCAACAACGGATCTCTTGGTTCTGGCATC	0	0	6	0	0	0	0	0	0	0	0	0	0	0	0	0	0	0	0	4	1	0	0	0	0	0	7	0	0	0	0	0	0	1	0	0	0	0	0	0	3	0	2	0	3	0	0	0
OTU_665	CAAGGTTTCCGTAGGTGAACCTGCGGAAGGATCATTAATGAGTTTGCGCGGTCGCTGCTGGTTCTTACAAGTGCACACCGTGTCTTTCTTATCCACCCCACTGTGCATCTCGGTACGCTTTCGAGCGTAGTCCTTTTCACACAAAACCATGAATTGTAATAGAACGTGCGCATAATGACAATTGAAATACAACTATCAACAACGGATCTCTTGGCATCCCACTC	0	0	0	0	0	0	0	0	0	0	0	0	0	0	0	0	0	0	0	0	0	0	0	0	0	0	0	0	0	0	0	0	0	0	0	0	0	0	0	0	0	0	0	0	0	0	0	0
OTU_666	CAAGGTTACTGTAGGTGAACCTGCAGTAGGATCATTATTGAAAAATAGGGCTTTCCCATTCTTTGGGGCCCGAACCTTCACATAATTTCCACACACTTGTGAATCGTTGGAGCGTTTTTTGAAAAAGAGACGCTCTGGCACCCTTTAATTATTACAAACACCGAGTTAATGGATGTAGTTGTAAACTTGTCTTTTGACAGAAACAAAAATACAACTTTCGACAACGGATCTCTTGGTTCTCCCATC	0	0	0	0	0	0	0	0	0	0	0	0	0	0	0	0	0	0	0	0	0	0	0	0	0	0	0	0	0	0	0	0	0	0	0	0	0	2	0	0	0	0	0	0	0	4	0	0
OTU_667	CAAGGTTTCCGTAGGTGAACCTGCGGAAGGATCATTAACGCATCTCTGGCGGGTGCCGCGTCGCCCTGCTCCGGCCTCAAAGCCGTGCAGCGGGTGGCCGGTCCCGTCCAACCCTTGCAAACCACTGTGCACGTTCACGGCTTCGGGTGCCCCCCTCGTCGGGGGCGTCTGAAGCCGCTTCCAAACTCCAGTAATGAACGAATGTGAAGCGGCCTTGGTGTCGCCCATAACATAACAACTTTCAACAACGGATCTCTTGGCTCTCGCATC	0	0	0	0	0	0	0	0	0	0	0	0	0	0	0	0	0	0	0	0	0	0	0	0	0	0	0	0	0	0	0	0	0	0	0	0	0	1	0	0	0	0	0	0	0	0	0	0
OTU_668	CAAGGTTTCCGTAGGTGAACCTGCGGAAGGATCATTACAGATTGTTATCACAATCTCTCTATTATTCTCTCCCCTTTGTGCACCTTATTGCATGGGCTTAGTAGTGGTCTGTTGTAGTGACACAGAAGTGGTACTACACACTGCAAAAAGCTTATGTGATTTTACTTCAAATACTATACACTATCTGTATGGCATTGTTGTGCATATTTATGAGCATAATGAAATATACAACTTTCAGCAATGGATCTCTTGGCTCTCGCATC	0	0	0	0	0	0	0	0	0	0	0	0	0	0	0	0	0	0	0	0	0	0	0	0	0	0	0	0	0	0	5	0	0	0	0	0	2	0	0	0	0	0	0	0	0	0	0	0
OTU_669	CAAGGTTTCCGTAGGTGAACCTGCGGAAGGATCATTACCGAGTGTCGGGCCCTCCTGGGTCCACCCTCCCACCCGTGTCTACCGTCCCTTGTTGCTTCGGCGGGCCCGCCCTCTGGGGCGGCCGGGGGGCCCTCGCGCCCCCGGGTTCGCGCCCGCCGGAGACGTCCACGCGAACACTGTGTGAAGGTTGCCGTCCGAGTGGATTTATCCAATCGTTAAAACTTTCAACAACGGATCTCTTGGTTCCGGCATC	0	0	0	0	0	0	0	0	0	0	0	0	0	0	0	0	0	0	0	0	0	0	0	0	0	0	0	0	0	0	0	0	0	0	0	0	0	0	0	0	0	0	0	0	0	0	0	0
OTU_670	CAAGGTTTCCGTAGGTGAACCTGCGGAAGGATCATTACTGGGTCATAGGGCGCTCCGGCGCCCGACACCAACCCTTTGCTTGTGGCCTCACCTTCGGCGCTAAAGGGGGCCCCTCTGGTTTCCACTGGGGCCCTCGCCGAACGCAACTCTGAACAACGATGCAGCCTGAAGTAAAAAGCAAATAGTTAAAACTTTCAACAACGGATCTCTTGGTTCTGGCAAC	1	0	0	0	0	0	0	0	0	0	0	0	0	0	0	0	0	0	0	0	1	0	0	0	0	0	0	0	0	0	0	0	0	0	0	0	2	3	0	0	0	0	0	0	0	0	0	0
OTU_671	CAAGGTTTCCGTAGGTGAACCTGCGGAAGGATCATTAACGTATCTCTGACGTGGCGGGTCGGCCCTGCTCGGACCCGAAAGGGCCTTTGCAGCGGGCCTCCCGTCGCGCTCAACCTTAACAAACCCTGTGCACCTTCACGGCGGAAGGCGGTGGCGAGAGCCCCGCTGGATGCCGCTACACAAACCCTAAGTTTGAAGAATGAACAGTGGCCTCTGTGCCGCCTAAACGTAACAACTTTCAACAACGGATCTCTTGGCTCTCGCATC	0	0	0	0	0	0	0	0	0	0	0	0	0	0	0	0	0	0	0	0	0	0	0	0	0	0	0	0	0	0	0	0	0	0	0	0	2	0	0	0	0	0	0	0	0	0	0	0
OTU_672	CAAGGTCTCCGTTGGTGAACCAGCGGAGGGATCATTATAGAGTTAATAAACTCCTAAACCCATGTGGAATTACCATGTTGCTTCGGCGGGAAGGCCTATCCGGCAGTTATCCTGTAGCTGCCTGAGGGGTCCCCGTCAGAGGACCATTGAACTCTATTTGCTTTGTGGCACTTCTGAGTATTTTTTTTAATAAGTTAAAACTTTCAACAACGGATCTCTTGGTTCTGGCATC	0	1	6	1	0	0	0	0	0	0	0	0	0	0	0	0	0	0	0	1	2	0	0	0	0	0	0	0	0	0	0	1	0	0	0	0	1	1	6	7	4	2	7	5	3	7	11	4
OTU_673	CAAGGTTTCCGTAGGTGAACCTGCGGAAGGATCATTAACGAATATCTATGGCGTTGGTTGTAGCTGGCTTCTAGGAGCATTGTGCACGCCCGTCATTCATATCATCTTTCCACCTGTGAACCATGTGTAGGCCTGGATACCCCTCGCTTTGGCAACAAAGCGGATGCAAGGATTGCTGCGTCGATAAGGCCGGCTCTCTTTGAATTTCCAGGTTCTATGTTCTTTTACACACCCCATTCGAATGATTTAGAATGTAGTCAATGGGCTTTCATGCCTATAAAAAACTATACAACTTTCAGCAACGGATCTCTTGGCTCTCGCATC	0	0	0	0	0	0	0	0	0	0	0	0	0	0	0	0	0	0	0	0	0	0	0	0	0	0	0	0	0	0	0	0	0	0	0	0	0	0	0	0	0	0	167	0	0	0	2	0
OTU_674	CAAGGTTTCCGTAGGTGAACCTGCGGAAGGATCATTATCGCATAATCCGAGGAGGGGTCCCGGCCGCGCCCATTAAGCTTGCCAGTCCATTTGACGGTGCGGGTGGGCCTCGACCCCGACTCGCCAATCCAAAAAAACCCCTGTGCTCCTTTCACGGCTGGAGGGCGGCGATGTCGGCGAGAGCCGCTCGCCCCCCGAGGCCGCATCCCAACAAACCCGAGTTCAAAAGAATGTGAAGCGGACCTCGTGCCGCCTACAATCGAAACAACTTTCAACAACGGATCTCTTGGCTCTCGCATC	0	0	1	0	0	0	0	0	0	0	0	0	0	0	0	0	0	0	0	0	0	4	2	0	2	0	0	0	0	0	1	0	0	0	0	0	0	0	0	0	0	0	0	0	0	0	0	0
OTU_675	CAAGGTCTCCGTAGGTGAACCTGCGGAGGGATCATTACAGAGTTCATGCCCTTCGGGGTAGATCTCCCACCCGTGTCACCACACCTTTGTTGCTTTGGCGGGCCCGCCTCGGCCACCGGCTCCGGCTGGTGAGCGCCCGCCAGAGGACCCCAAACTCTGAAATTTAGTGTCGTCTGAGTACTATATAATAGTTAAAACTTTCAACAACGGATCTCTTGGTTCTGGCATC	0	0	0	0	0	0	0	0	0	0	0	0	0	0	0	0	0	0	0	0	0	0	0	0	0	0	0	0	0	0	0	0	0	0	0	0	0	0	0	0	0	0	0	0	0	0	0	0
OTU_676	CAAGGTTTCCGTAGGTGAACCTGCGGAAGGATCATTAACGTATCCTGGCGGGGTGCGGTCTGCCCAGCTCCGGTCCCCTCGGGCCGTGCAGCGGGCGTCCGTCCCTGTCCACACCTCACAAACCCACTGTGAACCTTCACGGCGGATGGGGCCTCCGGTTAACGCTGGTGCGCCTCTGATGCCGCATACCAAACTCCAAGTTTAAAGAATGTCGTGCGGACATTGTGCCGCCTAAAACACTAAACAACTTTCAACAACGGATCTCTTGGCTCTCGCATC	0	0	0	0	0	0	0	0	0	0	0	0	0	0	0	0	0	0	0	1	0	0	0	0	0	0	0	0	0	0	5	0	0	0	0	0	1	2	0	0	0	0	5	0	2	0	0	0
OTU_677	CAAGGTTTCCGTAGGTGAACCTGCGGAAGGATCATTAAAGTATCTTCTCGGAAGGGAGGCCAGTCCAGCTCCGGTCCCCAAAGGGCCGTGCAGCGGACGAACCGCCCGACCGAAAACCCCCACAAACCCCGTGCACTTTCCGACGGTGGAGGGAGACTGGGCGAGAGCTCGGGATCCTGAATCCGTCGACTCACAAACACCTGTTAAAGAATGATATAGCGACCCCTGTGTCGCCTAACTTAACGAAACAACTTTCAACAACGGATCTCTTGGCTCTCGCATC	0	0	0	0	0	0	0	0	0	0	0	0	0	0	0	0	0	0	0	8	0	0	0	0	0	0	0	0	0	0	0	0	0	0	0	0	2	0	0	2	2	2	0	0	0	0	0	0
OTU_678	CAAGGTCTCCGTTGGTGAACCAGCGGAGGGATCATTACAGAGTTATCTAACTCCCAAACCCATGTGAACTTACCATTTGTTGCCTCGGCAGAACCTACCCGGTACCTACCCTGGAGCGGCTACCCTGTAGCTACCCTGGAGCGGGCTACCCTGTAACGTACTGCCGGTGGACCTTTAAACTCTTGTTATTTTATAGTAATCTGAGCGTCTTATTTTAATAAGTCAAAACTTTCAACAACGGATCTCTTGGTTCTGGCATC	0	0	0	0	0	0	0	0	0	0	0	0	0	0	0	0	0	0	0	0	0	0	0	0	0	0	0	0	0	0	0	0	0	0	0	0	0	0	0	0	0	0	17	14	15	2	43	4
OTU_679	CAAGGTCTCCGTTGGTGAACCAGCGGAGGGATCATTACCGAGTTTACAACTCCCAAACCCCTGTGAACATACCTAAATCGTTGCCTCGGCGGATCAGCCCGCTCCCTGTAAAACGGGACGGCCCGCCAGAGAACCCACCAAACTCTTGAATTTTAGTGTAACTTCTGAGTAAAAAAAACGCAAATGAATCAAAACTTTCAACAACGGATCTCTTGGTTCTGGCATC	0	0	0	0	0	0	0	0	0	0	0	0	0	0	0	0	0	0	0	0	0	0	0	0	0	1	0	0	0	0	0	0	0	0	0	0	0	0	0	0	0	0	0	0	0	0	0	0
OTU_680	CAAGGTTTCCGTAGGTGAACCTGCGGAAGGATCATTATCGTAACTGTCGAGGGTTGGCCTAGCCGACCCGTCACCGACATTACCCCTGTTTTTGTGCACCTTTGTTTCCTTGACAGGCTCGCCTGTCAACAGGACAACTTTCAACCTTTGTAGTAGTAGTTTGCGTCAGAAAACACAAATATTTACAACTTTCAACAACGGATCTCTTGGTTCTGGCATC	0	0	0	0	0	0	0	0	0	0	0	0	0	0	0	0	0	0	0	0	0	0	0	0	0	0	0	0	0	0	0	0	0	0	4	0	0	0	0	0	0	0	0	0	0	0	0	0
OTU_681	CAAGGTTTCCGTAGGTGAACCTGCGGAAGGATCATTAACGAATTGCGTTCGGGGTTGTTGCTGGCTCACCTTTCCCGGGGAGCATGTGCACGCCTCGCATCCATTTCAACCTCACTCGTGCACTTCAGAGGACCTTTTGGTTCTCTTTTTCACACAAACCTCTGTATAGTCATTGTAGAACGTCTTGTATTAAACTAAATACAACTTTCAACAACGGATCTCTTGGCTCTCGCATC	0	0	0	0	0	0	0	0	0	0	0	0	0	0	0	0	0	0	0	0	0	0	0	0	0	0	0	0	0	0	0	0	0	0	0	0	9	1	0	0	0	0	0	0	0	0	0	0
OTU_682	CAAGGTTTCCGTAGGTGAACCTGCGGAAGGATCATTAGTGAATAAATAGGGTGTCCAACTTAACTTGGAACCCGACCTTCTCACATCTAACCCTGTGCATCTGTTTATTAGGCGAAAGCGGCTCTTCGGAGCTGTGGCAACCTATCAACTTACAAAACACGAGTCTATGAATGTATTTAATTTTTATAACAAATAAAAACTTTCAACAACGGATCTCTTGGCTCTCGCATC	0	1	0	0	0	0	0	0	0	0	0	0	0	0	0	0	0	0	14	20	2	0	0	0	0	1	0	0	0	0	0	0	0	0	0	0	0	0	0	0	0	0	4	0	1	0	0	0
OTU_683	CAAGGTCTCCGTAGGTGAACCTGCGGAGGGATCATTACCAGAAGACGCTCTGGCGGAAACGCCGGGGCCTTCGTCCAACCCTTTGTGAACGTATCTCTATTGCCCCGGGGGAACCCCGCCTGTCATGGGCGTGGGCCCCCGCCGGCCACTTCAAACTCTGTTTTTATTGCCGTCTGAGTAACAAACAAATTAAAACAAAACTTTCAACAACGGATCTCTTGGTTCTGGCATC	0	0	0	0	0	0	0	0	0	0	0	0	0	0	0	0	0	0	0	6	0	0	0	0	0	0	0	0	0	0	0	0	0	0	0	0	0	0	0	0	0	0	0	9	0	0	0	4
OTU_684	CAAGGTTTCCGTAGGTGAACCTGCGGAAGGATCATTATCGTAAGGGCTCCGGCCCCTTCGAGATAGCACCCTTGCCTTTTTGAGTACTGTACGTTTCCTCGGCAGGTACGCCTGCCAACGGGGACCACCCAAAACCTATTGTAATGAGCGGTAATCGTCTGATCAAAAAACAAATATCAAAACTTTCAACAATGGATCTCTTGGTTCTGGCATC	0	0	0	0	0	0	0	0	0	0	0	0	0	0	0	0	0	0	0	0	0	0	0	0	0	0	0	0	0	0	0	0	0	0	0	0	0	0	0	0	0	0	0	0	0	0	0	0
OTU_685	CAAGGTTTCCGTAGGTGAACCTGCGGAAGGATCATTATTGAATCTTGTGAGGGGTTGTAGCTGGCCCATAGTGGCATGTGCACACCCTGATCATCCACCTCACACCTGTGCACTTTCTGTAGGTTGGCTTGAGTGCAACATGTTTGTGCTGGGTTGATCCTATGTATTTTACAACCGCTTCAGTGATGGAATGTTTTTGCGCTCTAAACGCATTTAAATACAACTTTCAGCAACGGATCTCTTGGCTCTCGCATC	0	0	1	0	0	8	0	0	0	0	0	0	0	0	0	0	0	0	0	5	3	0	14	2	0	0	0	0	0	0	0	0	0	1	0	0	2	8	10	0	0	0	4	1	5	3	0	0
OTU_686	CAAGGTCTCCGTAGGTGAACCTGCGGAGGGATCATTACCAAGTACAACCCGTCTCCGGACGGGCTGCTACCAACCCTTTGTTGTCCGACCGCGTTGCCTCCGGGGCGACCCTGACCTTCGGGTTTTGGGGGACCCCGGGTGGACACCTAAACTCTGCGTAACTTTGCAGTCTGAGTAATAGATTAAATCAATCAAAACTTTCAACAACGGATCTCTTGGTTCTGGCATC	0	0	0	0	0	0	0	0	0	0	0	0	0	0	0	0	0	0	0	0	0	0	0	0	0	0	0	0	0	0	0	0	0	0	0	0	0	0	0	0	0	0	0	0	0	0	0	0
OTU_687	CAAGGTCTCCGTTGGTGAACCAGCGGAGGGATCATTACTGAGTCGTAAAAAACTCCCAACCCATGTGAATTTACCTTTGTTGCCTCGGCGGGACCTACCCGGTACCTACCCTGTAGCTACCCTGTAGCCCGCCGGTGGACTATTTAACTCTTGTTATTTTATAGAAATCTGAGCGTCTTATTAAATAAGTCAAAACTTTTAACAACGGATCTCTTGGTTCTGGCATC	0	0	0	0	0	0	0	0	0	0	0	0	0	0	0	0	0	0	0	0	0	0	0	0	0	0	0	0	0	0	0	0	0	0	0	0	0	0	0	0	0	0	0	0	0	0	0	0
OTU_688	CAAGGTTTCCGTAGGTAAGTGAACATCGAAAACCCCCCCCCCCTTCTCGGGCGGACGCTAACGTGCGGATCAGGTGAACCTGCGGAAGGATCATTACTGGGTCACAGGGCGCCCCGGCGCCCGTCACCAACCCTCCGCCTCCCGCCCGTCCTTCGGCGCGAAAGGGGGCCCCCGTCAGCCGGGGGCCCCTGCCGAAATCAACCCTGAACAAACCGTGCCGCCTGAAGTAAAGAAGCAAATAGTTAAAACTTTCAACAACGGATCTCTTGGTTCTGGCAAC	0	0	0	0	0	0	0	0	0	0	0	0	0	0	0	0	0	0	0	0	0	0	0	0	0	0	0	0	0	0	0	0	0	0	0	0	0	0	0	0	0	0	8	2	2	0	0	2
OTU_689	CAAGGTTTCCGTAGGTGAACCTGCGGAAGGATCATTAACGAATTGTAAAGGAGAGTTGATGCTGGTAGCTTTCGGGTTACATGTGCTCGCTCTCTGACATTTCTTTATCCATACACCTGTGAACCTTTGAGGGAATCGAGTCTTCACGGATTTGAGGCCCTCTTTATTAACACATACCCCTTTATAAAATATTGAACGTGATAGTGCCGAAAGGCCATAATCAAATATACAACTTTTAACAACGGATCTCTTGGCTCTCGCATC	0	0	0	0	0	0	0	0	0	0	0	0	0	0	0	0	0	0	0	0	0	0	0	0	0	0	0	0	0	0	0	0	0	0	0	0	0	0	0	0	0	0	0	0	0	0	0	0
OTU_690	CAAGGTTTCCGTAGGTGAACCTGCGGAAGGATCATTATTAGGTGCAGCGCCTCCGGGTGCGATCTTCAACCCTCGTGTTAAAAATACCTCGTTGCTTTGGCGGGCCCGCTCTCGGGCCGCCGGGGGCCTCGTCGCCTCTGGCCAGTGCCCGCCAGAAGCCTTCTTTAATTCTATTATAACCGTGAAGTCTGAGTATAACGATCAATCGTTAAAACTTTCAACAACGGATCTCTTGGTTCTGGCATC	0	0	0	0	0	0	0	0	0	0	0	0	0	0	0	0	0	0	0	0	0	0	0	0	0	0	0	0	0	0	0	0	0	0	0	0	0	0	0	0	0	0	0	0	0	0	0	0
OTU_691	CAAGGTTTCCGTAGGTGAACCTGCGGAAGGATCATTACTGGGCAGCGGGCGCCGGCCGACCCCCGGCGCTCCCCAACCCACCCTGTGCCCTCCCGAACCGCGCTCGGCGATGCGGCTCCCCCCACCCTCCCCGCTTCTTCCGGGGAGGGCGGGGGGTCGCGCCGGACACCCAACCCCGAACAACCGTGGGGAACGCCTGAGAACTCGCGAGCGAGCGAGAAGAAGAAAACCGAACAAAACTTTCAACAACGGATCTCTTGGTTCTGGCAAC	0	0	0	0	0	0	0	0	0	0	0	0	0	0	0	0	0	0	0	0	0	0	0	0	0	0	0	0	0	0	0	0	0	0	0	0	0	0	0	0	0	0	0	0	0	0	0	0
OTU_692	CAAGGTTTCCGTAGGTGAACCTGCGGAAGGATCATTACCGAGTGAGGGCCCTTTGGGTCCAACCTCCCACCCGTGTTTATTTACCTCGTTGCTTCGGCGGGCCCGCCTTAACTGGCCGCCGGGGGGCTCACGCCCCCGGGCCCGCGCCCGCCGAAGACACCCCCGAACTCTGCCTGAAGATTGTCGTCTGAGTGAAAATATAAATTATTTAAAACTTTCAACAACGGATCTCTTGGTTCCGGCATC	0	0	0	0	0	0	0	0	0	0	0	0	0	0	0	0	0	0	0	0	0	0	0	0	0	0	0	0	0	0	0	0	0	0	0	0	0	0	0	0	0	0	0	0	0	0	0	0
OTU_693	CAAGGTCTCCGTTGGTGAACCAGCGGAGGGATCATTGCTGGAACAAACGCCCTCACGGGTGCTACCCAGAAACCCTTTGTGAACTTACTTAATGTTGCCTCGGCATTGGTTGGCTTCGAATGAAGTCCCCTACTTGTAGGGAGCAGACCGGCCGACGGCCCCTTAAACTCTTGTTTTTGTAATATCTTCTGAGTAAACAACTATAAATGAATCAAAACTTTCAACAACGGATCTCTTGGTTCTGGCATC	0	0	2	0	0	0	0	2	0	0	0	0	0	0	0	0	0	0	0	9	0	4	8	0	1	0	0	0	0	0	0	13	0	0	0	2	2	0	1	0	4	0	0	0	7	0	3	0
OTU_694	CAAGGTTTCCGTAGGTGAACCTGCGGAAGGATCATTAACTACCGGCACCCCTCCCGGGGGGTGCGCGGCTCGGGGCGACCCGTGCCGTCTGTAGTCCCTGTCTTTTCGAGTACCTGTTCCGTTTCCTCGGCGGGCCTGCCCGCCAGCGAGGACCCAAACCAAACCCTGAAGTGAGCGGTTACGTCTGAAAACAAACAAAATCTATCAAAACTTTCAACAACGGATCTCTTGGTTCTGGCATC	0	0	0	0	0	0	0	0	0	0	0	0	0	0	0	0	0	0	0	0	0	6	15	0	0	0	0	0	0	0	0	0	0	0	0	0	0	2	0	0	0	0	30	17	19	4	42	0
OTU_695	CAAGGTTTCCGTAGGTGAACCTGCGGAAGGATCATTATTCATGCGCGGGAGTTTCGGCTCCTGTGTTATACCCTTGTTTGCAAGCACTCTTGTTATCCCTCGGTGGGGACGCTCGCCGTTAGGATATTTTAAACACTTTTGAATATGCAGTCAGCGTCTTAAAAGATTAAATAATCACAACTTTCAACAACGGATCTCTTGGTTCTGGCATC	0	0	0	0	0	0	0	0	0	0	0	0	0	0	0	0	0	0	0	3	0	0	0	0	0	0	0	0	0	0	0	0	0	0	0	0	0	0	0	0	0	0	26	16	1	18	15	2
OTU_696	CAAGGTTTCCGTAGGTGAACCTGCGGAAGGATCATTATTAAATGCGAAGCCATCACTGGCCTAGCTTTATAATCCCTTATTACACCTGTGCACCTTATTGTCTTTGGACAATTTTAACAAACATCAGTGTAAAGAATGTAAATTATCATAATAAATACAACTTTTAACAACGGATCTCTTGGCTCTCGCATC	0	0	0	0	0	0	0	0	0	0	0	0	0	0	0	0	0	0	0	0	0	0	0	0	0	0	0	0	0	0	0	0	0	0	0	0	0	0	0	0	0	0	0	0	2	0	0	0
OTU_697	CAAGGTTTCCGTAGGTGAACCTGCGGAAGGATCATTACCGAGTGAGGGCCCTCTGGGTCCAACCTCCCACCCGTGTTTATTTACCTTATTGCTTCGGCGGGCCCGCCTTAACTGGCCGCCGGGGGGTTCACACCCCCGGGCCCGCGCCCGCCGAAGACACTCCGAACTCTGTCTGAAGAATGCAGTCTGAGAACAAATATAAATTATTTAAAACTTTCAACAACGGATCTCTTGGTTCCGGCATC	0	0	0	0	0	0	0	0	0	0	0	0	0	0	0	0	0	0	0	0	0	0	0	0	0	0	0	0	0	0	0	0	0	0	0	0	0	0	0	0	0	0	0	0	0	0	0	0
OTU_698	CAAGGTCTCCGTAGGTGAACCTGCGGAGGGATCATTACCGAGTGAGGGCCTCTGGCCCGACCTCCAACCCTTTTGTTATCAAAACCATTGTTGCCTCGGGGGCTCTCCACAGCCTACTGGCGTGGGCCCCCGGTGGACCATTTACAAACTCTGCATCTTTGCGTCGGGTTCAAAAGTTTAATAATTAAAACTTTCAACAACGGATCTCTTGGTTCTGGCATC	0	0	0	0	0	0	0	0	0	0	0	0	0	0	0	0	0	0	0	0	0	0	0	0	0	0	0	0	0	0	0	0	0	0	0	0	0	0	0	0	0	0	0	0	0	0	0	0
OTU_699	CAAGGTCTCCGTTGGTGAACCAGCGGAGGGATCATTACTGAGTATCTTACTCTCTACCCTTTGTGAACCATTATACCTGTTGCTTCGGCGGCGCCCCCCTCGGGAGGCGCCCGCCGGTGATCAGAATCTCTGTTTTCGAACCCGACGATACTTCTGAGTGTTCTTAGCGAACTGTCAAAACTTTTAACAACGGATCTCTTGGCTCCAGCATC	0	0	0	0	0	0	0	0	0	0	0	0	0	0	0	0	0	0	0	0	0	0	0	0	0	0	0	0	0	0	0	0	0	0	0	0	0	0	0	0	0	0	0	0	0	7	0	0
OTU_700	CAAGGTCTCCGTTGGTGAACCAGCGGAGGGATCATTACAAAACGAGTTGAAAGACTCAATAACCATCTGTGAATTATACCTATCGTCAATGTTGCTTCGGCGGGCGGCCCCTGGGAGGGGCCACGGCCCATTGGGTTGGGTGCCCGCCGGAGGACAGCTGAAAACTCTTTTATCAGGTACTGTCTGAGTAAACTATAAAAAACTATAAAAACTTTCAACAACGGATCTCTTGGTTCTGGCATC	2	0	0	0	0	0	0	0	0	0	9	0	1	0	0	0	0	0	0	1	0	0	0	0	0	0	0	0	0	0	0	0	0	0	0	0	2	0	0	0	1	0	11	0	0	0	6	0
OTU_701	CAAGGTTTCCGTAGGTGAACCTGCGGAAGGATCATTACAGATATACATTAAATATATCTTCCAACCCCCTTTAAACTGTGAACTTTTGGTGTAAGCTAAGCTAGTGCCCCTATTTGAATAGGGGCTTTAGATCTTACAATCCAATTTTTTTCATATACACAATACCTATGAATGTACAATGAATGATAATGAATAAATAAAAATAACTTTCAGCAACGGATCTCTTGGCTCTCGCATC	0	0	0	0	0	0	0	0	0	0	0	0	0	0	0	0	0	0	2	0	0	0	0	0	0	0	0	0	0	0	0	0	0	0	0	0	0	0	0	0	0	0	0	0	0	0	0	0
OTU_702	CAAGGTTTCCGTAGGTGAACCTGCGGAAGGATCATTAATGGGTTAACGCCTTCGGGCACAATCCCCACCCTTTGTAACTGCGGCCCGGATTCGGCGCCTGGCGGGGAGCCCCCTCTGTTCGCGGAGGGCCCCGCCTGCCGGAATTAGCCAACCCTGCCTAGAAAATTGAAGTCTGAGAACAAGTTAAATTAAACAAAACTTTCAACAACGGATCTCTTGGTTCTGGCAAC	0	0	0	0	0	0	0	0	0	0	0	0	0	0	0	0	0	0	0	0	0	0	0	0	0	0	0	0	0	0	0	0	0	0	0	0	0	0	0	0	0	0	0	0	0	0	0	0
OTU_703	CAAGGTCTCCGTAGGTGAACCTGCGGAGGGATCATTACCGAGTGAGGGCCTCTGGCCCGACCTCCAACCCTTTGTGAACACAACTCGTTGCTTCGGGGGCGACCCTGCCGTTTCGGCACCGGCGCCCCCGGAGGACATCAAACACTGCATCAATGCGTCTGAGTATCAGTAAATCTGAACAAAACTTTCAACAACGGATCTCTTGGTTCTGGCATC	0	0	0	0	0	0	0	0	0	0	0	0	0	0	0	0	0	0	0	0	0	0	0	0	0	0	0	0	0	0	0	0	0	0	0	0	0	0	0	0	0	0	0	0	0	0	0	0
OTU_704	CAAGGTTTCCGTAGGTGAACCTGCGGAAGGATCATTAACGTGACCCAACGGCGAGGCGCGTCGGCTCTGCTCCGGCTTTGGCCGTGGAAGCGGGTCGGGTGCCCCGTCGGCATACCACAAACCCACTGTGCACCTTTTCGCGGCGGAGGGCCCCTTTGAGGGTCCGAGGCCGCGAACACTTAAACACCAAAGTCTCTGTATGTTCAGCGGACTCTGTGCCGCCTAAAAACTTAACAACTTTCAACAACGGATCTCTTGGCTCTCGCATC	0	0	0	0	0	0	0	0	0	0	0	0	0	0	0	0	0	0	0	0	0	0	0	0	0	0	0	0	0	0	0	0	0	0	0	0	0	0	0	0	0	0	0	0	0	0	0	0
OTU_705	CAAGGTTTCCGTAGGTGAACCTGCGGAAGGATCATTAACGTATTCTGCGAGCGTCCCGCTCCGGCTCGAAAGGGCCGTGCAGCGGGGGTGCGCTCCGCCTTCACAAACCCCACCGTGAACCTTTGCGGGCGGAAGGGGGCGAGAGCCCTCGGACGCCCGCGCACAAAACCCCAACTTCAAATAGAACGACGCGCGACCTATGAGTCGCCCTAACGCGAAACAACTTTCAACAACGGATCTCTTGGCTCTCGCATC	0	0	0	0	0	0	0	0	0	0	0	0	0	0	0	0	0	0	0	0	0	0	0	0	0	0	0	0	0	0	0	0	0	0	0	0	0	0	0	0	0	0	0	0	0	0	0	0
OTU_706	CAAGGTTTCCGTAGGTGAACCTGCGGAAGGATCATTACCGAGAGGGGGTCCTCTGGGCCCAACCTTCCACCCTATGTGTCGTTACCTTGTTTCTTTGGTCGGCCCCGGCCGGCCAGAAGCACTCCTAAACCCGTTATTAAACGTGTCATTCTGAATCGTAAAGCAAATAAAGCAAAACTTTCAACAACGGATCTCTTGGTTCTGGCATC	3	3	11	2	48	0	0	0	0	0	0	0	0	0	0	0	0	0	23	6	2	16	4	0	0	0	0	0	0	0	0	0	8	1	0	0	16	0	3	1	5	0	3	0	0	0	0	0
OTU_707	CAAGGTTTCCGTAGGTGAACCTGCGGAAGGATCATTATTCTTCACATCAACAGGCGGGCTTCAACAGTTCCCTGGCTGGACCGGCTCGATTTTTGGCTACTTGTAGCCAGAATCTTGCACAACTCACCCTTTGGTTCGACCGATTCCTGCCTGTTTGACGTTACCCATGCCTTTTTGCGTACAATTTGTTTTCCCACCAGGGCATTACGCCCCTACGGGATATCAATCCACCCTTGTATTTGCAGTCAATGTCTGAAAAATTATAATTATTACAACTTTTAACAACGGATCTCTTGGTTCTGGCATC	0	0	0	0	0	0	0	0	0	0	0	0	0	0	0	0	0	0	0	0	0	0	0	0	0	0	0	0	0	0	0	0	0	0	0	0	0	0	0	0	0	0	0	0	0	0	0	0
OTU_708	CAAGGTTTCCGTAGGTGAACCTGCGGAAGGATCATTATTGAATACGTTGGTGTCTGATGCTGGCTCTTCACTGAGCATGTGCTCGATATCTTCTATTTATCTTCTCTTGTGCACCTTTTGTAGTCCTTCGAAAAAGTGAACCTCTCGCAGCAATGCGGTTTGGAGGAGTGGGCGCAAGCCCTACCTCTGCTTGCTTTCTTTGGAGACTATGTTTTCATATACACTATAAAGTTACAGAATGTCATTTTAGTGATTGTGCTAGCCGCAGTCATTTAAACCTATACAACTTTCAGCAACGGATCTCTTGGCTCTCCCATC	0	0	0	0	0	0	0	0	0	0	0	0	0	0	0	0	0	0	0	0	0	0	0	0	0	0	0	0	0	0	0	0	0	0	0	0	0	0	0	0	0	0	0	0	0	0	0	0
OTU_709	CAAGGTTTCCGTAGGTGAACCTGCGGAAGGATCATTAATGAAATTTATGACTGGAGTTGTAGCTGGCCTTTAAAAACGGCATGTGCACGCTCCTTTCACTAATCCACACACACCTGTGCACCTTCGCGGGGGCCTCTTTGTTAACTCGAAGAGGCTCGCGTCCCTTTACACACCCTTTGTATGTCTTAAGAATGTCTACTCGATGTAATAAAACGCATCTAATACAACTTTCAACAACGGATCTCTTGGCTCTCGCATC	0	0	0	0	0	0	0	0	0	0	0	0	0	0	0	0	0	0	0	0	3	0	0	0	0	0	0	0	0	0	0	0	32	0	0	0	0	2	12	0	1	0	0	0	0	0	0	0
OTU_710	CAAGGTTTCCGTAGGTGAACCTGCGGAAGGATCATTATCGAGTTTTGACTGGGTTGTAGCTGGCCTTCCGAGGCATGTGCACGCCCTGCTCATCCGCTCTTACACCTGTGCACTTACTGTGGGTCTCGGATCGCAAAGCGGGCCCTTTTTAAGGGCTCGCGGAACGTCAGTGCCTGCGTTTATTACAAACCCTTAAAAGTATCAGAACGTGTATTGCGATGTAACGCATCTATATACAACTTTCAGCAACGGATCTCTTGGCTCTCGCATC	0	0	0	0	0	0	0	0	0	0	0	0	0	0	0	0	0	0	0	0	0	0	0	0	0	0	0	0	0	0	0	0	0	0	0	0	0	0	0	0	0	0	0	0	0	0	0	0
OTU_711	CAAGGTTTCCGTAGGTGAACCTGCGGAAGGATCATTACTGAAGGCCCCTAACCGGGCTATTCCGTATGGTCGTCTCTGGCTGTGCGCCGCGAGGCTTGCACGCTCGAGTCGGCCGTCCATCGACACCTGTGCACTCTGCGGGTCACGTTTGTGGCCCTGCTTTTTTCATTGTCTACTTTGTTTTGGATGTTATTACTTTCGTAATCGAAAAATACAACTTTCAGCAACGGATCTCTTGGCTCTCGCATC	0	0	0	0	0	0	0	0	0	0	0	0	0	0	0	0	0	0	0	3	25	0	0	0	0	0	0	0	0	0	0	0	0	0	0	0	1	0	0	0	1	0	0	0	0	0	0	0
OTU_712	CAAGGTTTCCGTAGGTGAACCTGCGGAAGGATCATTTAATGAGTTTGAACAGGACTTGATGCTGGTCTGCTCTGGCGGACATGTGCTCAGTTCTACTCAATCCATTCAACACCTGTGCACTTTCAAAGTTGAAGTCCTCCGTCATGGGAGCTGCGGTCTTGTAATGAGACTGCTGGGACTTCGCTTTGCCCATTATCACAAACCAATTTGAAGTCTTGTAGAATGTAACTAGCCTAAGGGCTTAATCTAATACAACTTTCAACAACGGATCTCTTGGCTCTCGCATC	0	0	0	0	0	0	0	0	0	0	0	0	0	0	0	0	0	0	1	7	2	0	0	0	0	0	0	0	0	0	0	0	0	0	0	0	5	0	0	7	7	0	7	0	1	1	0	7
OTU_713	CAAGGTTTCCGTAGGTGAACCTGCGGAAGGATCATTACATTCAGTAGCCTAGCTACTTGTTTACACCCTTGTTTTTGCGTACCTATTGTTTCCTCGGCGGGCTTGCTCGCCGGTTGGACAAACCTATAACCTTTTTTAAATCTTCAATCAGCGTCTGAATTATACATAATAATTACAACTTTCAACAACGGATCTCTTGGTTCTGGCATC	0	0	0	0	0	0	0	0	0	0	0	0	0	0	0	0	0	0	0	0	0	0	0	0	0	0	0	0	0	0	0	0	0	0	0	0	0	0	0	0	0	0	5	0	10	0	0	0
OTU_714	CAAGGTTTCCGTAGGTGAACCTGCGGAAGGATCATTACAGAGAGATAGGAGAGTTGAGGGGTTGCAATACCACCCCTTACTCTCTTTGATCATTATCATCTTCCCCCCCTTTACAATTGTGAACAATGACGCGAGTTCAAGTCAAGTGCCCCTATCTTCGGAATAGGGGCTCTAGACACTCGTGCTCTTTTTTACTACATATACACTACAATGTTGTACAATGCATGAATTGGGTTTTGATACACAATGAAAGAATAACTTTCAGCAATGGATCTCTTGGCTCTCGCATC	1	0	2	0	0	0	0	0	0	0	0	0	10	0	0	0	0	0	0	7	0	0	0	0	0	0	0	0	0	0	0	0	0	0	1	0	4	0	0	0	2	0	0	0	0	0	0	0
OTU_715	CAAGGTTTCCGTAGGTGAACCTGCGGAAGGATCATTATCGAGTTATTGAACGGGTTGTAGCTGGCCTTTCACGAGGCATGTGCACACCTGGCTCATCCACTCTCAACCTCTGTGCACTACAAGTAAGAAACGGTGAAAGTCGGCTGTAAAAGGCTGGTGGAAGCCTTTCTTATGTTTACTACAAACGCTTCAGTTATAGAATGTTTACTGTGTATAACACATTTATATACAACTTTCAGCAACGGATCTCTTGGCTCTCGCATC	0	0	0	0	0	0	0	0	0	0	0	0	0	0	0	0	0	0	6	0	0	0	0	0	0	0	0	0	0	0	0	0	0	0	0	0	1	15	8	0	0	0	16	0	12	1	3	0
OTU_716	CAAGGTTTCCGTAGGTGAACCTGCGGAAGGATCATTATCGAATTTGAAAGGGGGTTGTGCTGGCCTCTAGGGGCATGTGCACGCCTCTGCTCTATTCTCCTTCTACCCCTGTGCACCCTTTGTAGGCTTGAGAAATCTGGTCTATGTTTTTTTATACACACCTAAACAAGTATTAGAATGTCATACTTTTCAAGTACACTCTAGAGGGTGGAAAAAAAAATTATACAACTTTCAACAACGGATCTCTTGGCTCTCGCATC	0	0	0	0	0	0	0	0	0	0	0	0	0	0	0	0	0	0	0	0	0	0	0	0	0	0	0	0	0	0	0	0	0	0	0	0	0	0	0	0	0	0	0	0	0	0	0	0
OTU_717	CAAGGTTTCCGTAGGTGAACCTGCGGAAGGATCATTATCGAGTTTTGACTGGGTTGTAGCTGGCCTTCCGAGGCATGTGCACGCCCTGCTCATCCACTCTTACACCTGTGCACTTACTGTGGGTCTCGGATCGCGAAGCGGGTTCTTTAAGGGCTCGCGGAACGTCCGTGCCTGCGTTTATTACAAACCTTTATAAAGTATCAGAACGTGTATTGCGATGTAACGCATCTATATACAACTTTCAGCAACGGATCTCTTGGCTCTCGCATC	0	0	0	0	0	0	0	0	0	0	0	0	0	0	0	0	0	0	0	0	0	0	0	0	0	0	0	0	0	0	0	0	0	0	0	0	0	0	0	0	0	0	0	0	0	0	0	0
OTU_718	CAAGGTTTCCGTAGGTGAACCTGCGGAAGGATCATTATCGAATTTAAAGCTTGGTTGAGCTGTCGCTTCGGCGTACGTGCTCGCCTCGCCGTCCATTCTCAACACCTGTGCACACTCAAGTTCTTGCTTCCTGTTCTTTCTAATGCTCTTTCTATTCGTGCGTCATCTTCATTGAAGGCGCGCGGAGACGGAGAGTGTGAAGAAGAATAGAAGGGGAGGACTGCCTTTTAACACACCCTTCTTTTAAAATGTCCATGAACGTCAAATGTAGGCTCGCCTTAAAAACGTGATGCTGAAATTAAAAATTAATACAACTTTTAACAACGGATCTCTTGGCTCTCGCATC	0	0	0	0	0	0	0	0	0	0	0	0	0	0	0	0	0	0	0	0	0	0	0	0	0	0	0	0	0	0	0	0	0	0	0	0	0	0	0	0	0	0	0	0	0	0	0	0
OTU_719	CAAGGTCTCCGTTGGTGAACCAGCGGAGGGATCATTACAGAGTTATACAACTCCCAAACCATTGTGAACTTACCTATGTTGCCTCGGCGGAAGCTACCCTGTAGCGGCCGCCGGTGGACCATTAAACTATTGTTATTATCATGACATCTGAGCGTCTTATTTTAATAAGTCAAAACTTTCAACAACGGATCTCTTGGTTCTGGCATC	0	0	0	0	0	0	0	0	0	0	0	0	0	0	0	0	0	0	0	0	0	0	0	0	0	0	0	0	0	0	0	0	0	0	0	0	0	0	0	0	0	0	0	0	0	0	0	0
OTU_720	CAAGGTTTCCGTAGGTGAACCTGCGGAAGGATCATTAATAAATGTTGCTTTGCAACTTAATTAATCCCTAACACCTGTGCATTTTGTCGCTCCGGCGATTATTATAAACAACAGTGTAATGAATGTAAAGTATTATAACAAATACAACTTTCAACAACGGATCTCTTGGCTCTCGCATC	0	0	0	0	0	0	0	0	0	0	0	0	0	0	0	0	0	0	0	0	0	0	0	0	0	0	0	0	0	0	0	0	0	0	0	0	0	0	0	0	0	0	0	0	0	0	0	0
OTU_721	CAAGGTTTCCGTAGGTGAACCTGCGGAAGGATCATTAGTGAAACGGGTTAACAGCCCAAGGATCTATTCCAAACCTCTTGTGAACTGTGGCCCTCGGGCCTTTTAACAAACAAACTAGTCATGAACGTCTTGTCATTATAATAAAACATAACTTTCAACAACGGATCTCTTGGCTCTCGCATC	0	0	0	0	0	0	0	0	0	0	0	0	0	0	0	0	0	0	0	1	0	0	2	0	0	0	0	0	0	0	0	0	0	0	0	0	0	1	6	10	3	1	0	0	4	0	2	0
OTU_722	CAAGGTTTCCGTAGGTGAACCTGCGGAAGGATCATTATCGTAAACAAAGGCCTTGGGTTGTCGCTGGTCCTCCGGGACATGTGCACGCCCTCGGTCGTTACATCCTTCATACCCCTGTGCACCTCTGCGTGTGGTTCTCTCCCTCCTCTTCGGCGGGGGGTTTGGGCCCGCGTCTCCTTATAAAAACACCCTTGTATGTCTTACGAATGTCTACTATGCGATAAAAAGCATCTAATACAACTTTCAACAACGGATCTCTTGGCTCTCGCATC	0	0	0	0	0	0	0	0	0	0	0	0	0	0	0	0	0	0	0	0	0	0	0	0	0	0	0	0	0	0	0	0	0	0	0	0	0	0	0	0	0	0	0	0	48	0	0	0
OTU_723	CAAGGTCTCCGTTGGTGAACCAGCGGAGGGATCATTACTGAGTGTAAAAACTCCCAAACCCATTGTGAACATACCACTGTTGCTTCGGCGGATGCGCCCCGGGCGCGCTCCTCACAGGGCGTGCCCCGGAACCAGGCGCCCGCCGGGGGACCGAAACTCTTGTTTTTATAGGATCTCTGAGTGTGATTATAAAATAAATCAAAACTTTCAACAACGGATCTCTTGGCTCTAGCATC	0	0	9	0	0	0	0	0	0	0	0	0	0	0	0	0	0	0	0	4	0	0	5	0	0	0	0	0	0	0	0	0	0	0	0	0	0	0	0	0	0	0	9	29	14	6	0	0
OTU_724	CAAGGTTTCCGTAGGTGAACCTGCGGAAGGATCATTAATGAATTTGAACCACCTTTCAGTCGTGCTGGCTTTGCAAGTGCACACTGTCTGGTTTCATCCAACACCCTTGTGCACCTTTGGCCTCGCGTTGTAATCTTTACGCGTGAGGATTTTACACAAACTCGTATGTAAAAGAATGTAGATCTAGTGCGTAAGCACGAAATAAACAACTTTCAACAACGGATCTCTTGGCTCTCGCATC	0	0	0	0	0	0	0	0	0	0	0	0	0	0	0	0	0	0	0	0	0	0	0	0	0	0	0	0	0	0	0	0	0	0	0	0	1	0	0	0	0	0	0	0	0	0	0	0
OTU_725	CAAGGTCTCCGTAGGTGAACCTGCGGAGGGATCATTATAGAGTCTTACAGCTCCTAAACCCATGTGAACTTACCACTGTTGCCTCGGTGGTGGGCTTCCTCCCTCGGGGGGCCGCCCCCGCCGGTGGACCGATAAACTCTTGTCAATATTAGCCAGCTCTGAATCTAGACTAAGAAATAAGTTAAAACTTTCAACAACGGATCTCTTGGTTCTGGCATC	0	0	0	0	0	0	0	0	0	0	0	0	0	0	0	0	0	0	0	0	0	0	0	0	0	0	0	0	0	0	0	0	0	0	0	0	0	0	0	0	0	0	0	0	25	0	0	0
OTU_726	CAAGGTCTCCGTTGGTGAACCAGCGGAGGGATCATTACAGAGTTGCAAAACTCCCTAAACCATCGTGAACGTTACCCCACAATCGTTGCTTCGGCGGGCGGCGCCTCACCCGGCGCCCCCTGCCAGGGGCCCTAACGGGCGTCCGCCGGAGGCCTATAACCCTTGTATTATTTTACGGCTTCTCTGAGTTTATAACTTAAATAAGTCAAAACTTTCAACAACGGATCTCTTGGTTCTGGCATC	2	2	3	4	3	4	0	0	0	0	0	0	0	0	0	0	0	0	0	3	0	2	0	0	0	0	0	0	0	0	0	0	0	0	0	0	3	1	0	3	1	0	0	0	0	0	0	1
OTU_727	CAAGGTTTCCGTAGGTGAACCTGCGGAAGGATCATTAACGAATAACTATGGCGTTGGTTGTAGCTGGCTCCTCGGAGCAATGTGCACGCCCGCCATTTTTATCTTTCCACCTGTGCACCGACTGTAGGTCTGGATACCTCTCGCCTCCGGGCGGATGCGAGGGTTGCTCGTAAGGGCTTCCCTTGAACTTCCAGGCTCTACGTCTTTTTACACACCCCAATAGTATGATGCAGAATGTAGTCAATGGGCTTCTCAGCCTATAAAACACTATACAACTTTCAGCAACGGATCTCTTGGCTCTCGCATC	0	0	0	0	0	0	0	0	0	0	0	0	0	0	0	0	0	0	0	0	0	0	0	0	0	0	0	0	0	0	0	0	0	0	0	0	0	0	0	0	0	0	0	0	0	0	0	0
OTU_728	CAAGGTTTCCGTAGGTGAACCTGCGGAAGGATCATTAACGTATCCTGGTGGGGTGCGGCCTGCCCAGCTCCGGTCCCCTAGGGCCGTGCAGCGGGCGTCCGTCCCTGTCCACACCTCACAAACCCACTGTGAACCTTCACGGCGGAGGGGGCATCCGGTTAGCGCCGGGCGCCTCTGATGCCGCATACCAAACTCCAGTTGCAAAGAATGTCGTGCGGACATCGTGCCGCCTAAACACTAAACAACTTTCAACAACGGATCTCTTGGCTCTCGCATC	0	0	0	0	0	0	0	0	0	0	0	0	0	0	0	0	0	0	0	5	0	0	0	0	0	0	3	0	0	0	0	0	0	0	0	0	0	0	0	0	4	0	2	0	7	0	0	0
OTU_729	CAAGGTTTCCGTAGGTGAACCTGCGGAAGGATCATTAATGCATCTCCTCGGGGGGTCCTGGGATCACCGCTCCGGCTCCGGCCGTGGAGCGGGCCCCGTCTCCCCCCGAGAAAAACCTCCAAACCCCACTGTGCACCTTTCGCGGCGGAGGGTGCGGCGCAAGCCTGCCCAAAGCTGCGGTCTCACAGACACGGTTTCTCGAATGTGCAGCGGACGCTGTTCCGCCCATAAACATTGACAACTTTCAACAACGGATCTCTTGGCTCTCGCATC	0	0	0	0	0	0	0	0	0	0	0	0	0	0	0	0	0	0	0	0	0	0	0	0	0	0	0	0	0	0	0	0	0	0	0	0	0	0	0	0	0	0	0	0	0	0	0	0
OTU_730	CAAGGTTTCCGTAGGTGAACCTGCGGAAGGATCATTAACGAATAACTATGGTGTCTTGGTTGTCGCTGGCTCCTCGGAGCATCGTGCACGCCCGCCATTTTTATCTATCCACCTGTGCACCGAATGTAGGTCTGGATGACTCTCGCCCTCGGGCGGATGCGAGGTTTGCGTGCAAGCGCTCTCCTCGAATTTCCAGGCTCTACGTCTCTTTACACACCCCAAACGTATGATGCAGAATGTAGTCAATGGGCCTTTACAAGCCTATAAAACACTATACAACTTTCAGCAACGGATCTCTTGGCTCTCGCATC	0	3	0	0	0	0	0	0	0	0	0	0	0	0	0	0	3	0	0	0	0	0	0	0	0	0	0	0	0	0	0	0	0	0	0	0	1	2	0	0	0	0	1	0	0	0	1	0
OTU_731	CAAGGTTTCCGTAGGTGAACCTGCGGAAGGATCATTATTGAATTCAACTCGCGAAGCTGTTGCTGGCTCCTCTGGGGCATGTGCACGCTTCGAAAGTCATTTCAACCACCTGTGAACCTTTTGTAGTCTTGGGTGACGCTACTTATCAAAGGAAACTTTGGATTTGAACGCTGCGGGCTTGCAAAAGTCGGCTTCGTTCTACAGCAGAACCCGGGTCTATGCTTTATATACCCCAATTGTATGTCATTGAATGTGATGCAAGGGCTTTCCAGCCTTTAAATCAAATACAACTTTCAGCAACGGATCTCTTGGCTCTCGCATC	0	0	0	0	0	0	0	0	0	0	0	0	0	0	0	0	0	0	0	0	9	0	0	0	0	0	0	0	0	0	0	0	0	0	0	0	1	0	2	0	0	0	1	0	1	0	0	0
OTU_732	CAAGGTTTCCGTAGGTGAACCTGCGGAAGGATCATTAATGAAACTTTTCAATCGTTCGAGTGTTGTAGCTGGCCCCTCACCGGGCATGTGCACGCCTCGTTCGAGAAATCCATCACACCCCTTGTGCACCTTTGCGTGAGCGGTCCCGGGAACGAAGTACCGGGGCCCTCGCGTCTTTTTATCATAAACCCCTTTGTATGTTTTCAAAAGAATGTCTTACTCGATGTCATAAAAACGCATCTTATACAACTTTCAACAACGGATCTCTTGGCTCTCGCATC	0	0	0	0	0	0	0	0	0	0	0	0	0	0	0	0	0	0	0	0	0	0	0	0	0	0	0	0	0	0	0	0	0	0	0	0	0	0	0	0	0	0	0	0	113	9	5	0
OTU_733	CAAGGTTTCCGTAGGTGAACCTGCGGAAGGATCATTAATGAGTTTTGAACAAAGTTGTTCTGGTCTTTCGGGGCAAGTGAACACTTCACTCAATCCATCTTACACCTGTGCATCTTTTGTGGGGAAAAGCTGAGGATTCAAGTTGGTTAACGACGGCAGATCCTTGTATGTCCTTGTACCTTCTACATACAAACAACAGTCATAAGAAAGTCTTTATTGCTTGATGCAATACAAAATAAATACAACTTTCAGCAACGGATCTCTTGGCTCTCGCATC	0	0	0	0	0	0	0	0	0	0	0	0	0	0	0	0	0	0	0	0	0	0	0	0	0	0	0	0	0	0	1	0	0	0	0	0	0	0	2	0	1	0	0	0	1	0	0	0
OTU_734	CAAGGTCTCCGTTGGTGAACCAGCGGAGGGATCATTATTAGGAGCCGAAAGGCTACTCAAAACCACCGCGAACCCGTCCAAGTTGCTTCGGCGGCGCGGCCCCCCCACGGGGCGCCCGCCGGAGGTCACAAACTCACACGAATTATAGCGGGCCTCTGAGTGAAAACAAAACAAGTCAAAACTTTCAACAACGGATCTCTTGGTTCTGGCATC	0	0	0	0	0	0	0	0	0	0	0	0	0	0	0	0	0	0	0	0	0	0	0	0	0	0	0	0	0	0	0	0	0	0	0	0	0	0	0	0	0	0	0	0	0	0	0	0
OTU_735	CAAGGTTTCCGTAGGTGAACCTGCGGAAGGATCATTACTGAAGAAACAAGGGTCTTGAGACTGCGCCGTTCATTTGGCGTGTGCTCGACTCTTACTCTTTCATCCATTCACACCTGTGCACTAAGGGGACATTGGGTTGTCCCCCTTTTTTATATATTATAAATACCGAGTTTATATGTATGTCATAATGCTCTACGGAGTAATAAAATAAAATACAACTTTCAACAACGGATCTCTTGGCTTTCGCATC	0	0	0	0	0	0	0	0	0	0	0	0	0	0	0	0	0	0	0	0	0	0	0	0	0	0	0	0	0	0	0	0	0	0	0	0	0	0	0	0	0	0	0	0	0	0	0	0
OTU_736	CAAGGTTTCCGTAGGTGAACCTGCGGAAGGATCATTAATAAATGGCGAAGCTCGAAAGAGTCTAAGCTTTATATTATTCCATAACACCTGTGAACTATTTGCCTTCTTGTCATGAGAAGGTACAACCTATACAAACATAACTGTAATGAATGTAATCTATTATAACATAATACAACTTTCAACAACGGATCTCTTGGCTCTCGCATC	0	0	0	0	0	0	0	0	0	0	0	0	0	0	0	0	0	0	1	13	21	0	2	0	0	0	0	0	0	0	0	0	0	0	0	0	0	0	0	0	0	0	13	0	4	0	1	0
OTU_737	CAAGGTTTCCGTAGGTGAACCTGCGGAAGGATCATTAACGAGTTTGAAAAGAGTTGTAGCTGGCCTTCCGAGGCATGTGCACACTCTGCTCATCCACATACACCTGTGCACATTGATAGTTTTTTGGGGGACAGAAGCCTTAGGGTGAATGTCTCTTAGAAAGCTATTCTACACACATACGCTTCAGTTAAGAATGTATCTATTGCTATAAACGCATTAAATATAACTTTCAACAACGGATCTCTTGGCTCTCGCATC	0	0	0	0	0	0	0	0	0	0	0	0	0	0	0	0	0	0	0	0	0	0	0	0	0	0	0	0	0	0	0	0	0	0	0	0	0	0	0	2	2	0	16	3	24	36	2	0
OTU_738	CAAGGTTTCCGTAGGTGAACCTGCGGAAGGATCATTAGTGAATACAAACGCTTGGGTGTCTCTGCTTCGGCAAGCCCCTCGCACCCTTCACATCCATAACACCTGTGCACCGTAAGATGACTCTCTGGCTCCGGCCTCTGGGTCGTCTGACCTTTTTCACAAACAAATATATGTAACGAATGTAGTCTTATTATAACAAAATAAAACTTTCAACAACGGATCTCTTGGCTCACACATC	0	0	0	0	0	0	0	0	0	0	0	0	0	0	0	0	0	0	0	0	0	0	0	0	0	0	0	0	0	0	0	0	0	0	0	0	0	0	0	0	0	0	0	0	0	0	0	0
OTU_739	CAAGGTTTCCGTAGGTGAACCTGCGGAAGGATCATTAATGAGATCATGCCCTTCGGGGTAGACCTCCCACCCTCTGTATACAATACCTTTGTTGCTTTGGCGGCCCCGTCGCAAGACAACCGGCTCCGGCTGGTCAGTGGCCGCCAGAGGAATCAAAACTCTTATTATTATTGTCGTCTGAGTACTATATAATAGTTAAAACTTTCAACAACGGATCTCTTGGTTCTGGCATC	0	0	0	0	0	0	0	0	0	0	0	0	0	0	0	0	0	0	0	0	0	0	0	0	0	0	0	0	0	0	0	0	0	0	0	0	0	0	0	0	0	0	0	0	0	0	0	0
OTU_740	CAAGGTTTCCGTAGGTGAACCTGCGGAAGGATCATTATTGAATAAACCTGATGGGTTGTAGCTGGTTCCTTCGGGGACAAGTGCTCGCCTGTCATCTTTATATCTCCACCTGTGCACTTCTTGTAGACCTGGATAACTTTCTGAGGCAACTCAGCTCTGAGGATTGCTGTGTGTTTTGCGACGCCGGCTTTCCTTATATTTCTAGGCCTATGTTTTTCATATACCCCATTGTATGTAACAGAATGTTTCATAAGGCTTCAATGCCTATAAACAAAATACAACTTTCAGCAACGGATCTCTTGGCTCTCGCATC	0	0	0	0	0	0	0	0	0	0	0	0	0	0	0	0	0	0	0	0	0	0	0	0	0	0	0	0	0	0	0	0	0	0	0	0	0	0	0	0	0	0	0	0	0	0	0	0
OTU_741	CAAGGTTTCCGTAGGTGAACCTGCGGAAGGATCATTAACGTATCTACGAGTCCGGCGGTCGGCGTCGCCGCGCCCCGGCTCGAACCCCACAAACCCACCGTGCTCCTTTACGGCCCAGGGCGCCGCCGGCGAAAGCTGCGGTCCCGAAGCCGCATTCAAATAGACTCCAGTTCAAAAGAATGCAAAGCAGACTATGATCTGCCCACAAATTGAAACAACTTTCAACAACGGATCTCTTGGCTCTCGCATC	0	0	0	0	0	0	0	0	0	0	0	0	0	0	0	0	0	0	0	0	0	0	0	0	0	0	0	0	0	0	0	0	0	0	0	0	0	0	1	0	0	0	0	0	0	0	0	0
OTU_742	CAAGGTTTCCGTAGGTGAACCTGCGGAAGGATCATTATCGTATCGAACCGGGTGCGTCCGGGTCGGGCCCTGCACCGGCGGAGACGCCGTGCTGCGGGCCTCCCGGCGCGCCTTCCACACCAAACCCCTGTGCACCTCTTGGGAAGGCGCTCCGGCGGAGACGCCGGGGTCGTCGGCCCCTTCTCTCACAAGCTCTGTCTCGTATTAGAATGCCTGCGGACATCGTCCGTCTAAAACAAATAACAACTTTCAACAACGGATCTCTTGGCTCTCGCATC	0	0	0	0	0	0	0	0	0	0	0	0	0	0	0	0	0	0	0	0	0	0	0	0	0	0	0	0	0	0	0	0	0	0	0	0	0	0	0	0	1	0	0	0	0	0	0	0
OTU_743	CAAGGTTTCCGTAGGTGAACCTGCGGAAGGATCATTAAAGAGTAACTTGGGGAGATGTGCTGGCACTGCAGGTGCACTCTCTTCAACTATTCATCCCAAACCCCTGTGCACCTTTTTAAAGACGTGAAGGTTAATCCCTTTGCGTCTATACATAACCCTATGATTATTATATATATTGACGAATGTAAAGTTGTAATACTTAATACAACCATCAGCAACGGATCTCTTGGCATCCCACTC	0	0	0	0	12	0	0	0	0	0	0	0	0	0	0	0	0	0	0	0	2	0	12	0	0	0	0	0	0	0	0	0	0	0	0	0	1	0	0	0	23	0	1	1	0	0	1	0
OTU_744	CAAGGTTTCCGTAGGTGAACCTGCGGAAGGATCATTATTGAATGAATGTAGAGTTGGTTGTCGCTGGCCCTTTCGGGGGTATGTGCACGCCTTCTCTTTCATCCACACACACCTGTGCACTTGTGAGACGGAGGGCTTTAATTAGTCTTCCGTCTATTCAACCACACAAACTCATTGTATTTAAACTGAATGTAATTGATGTAACGCATCATTAGAACTAAGTTTCAACAACGGATCTCTTGGCTCTCGCATC	0	0	0	0	0	0	0	0	0	0	0	0	0	0	0	0	0	0	0	0	0	0	0	0	0	0	0	0	0	0	0	0	0	0	0	0	0	0	0	0	1	0	2	0	0	0	0	2
OTU_745	CAAGGTTTCCGTAGGTGAACCTGCGGAAGGATCATTAACGAATTTCTCAAAGTTGCTTACAGCGTTGTGCGGTCTTCCGCATGCGTTGGAGGTAGCTCTTGAGCATTTCACACATCCCCTGTGCACCTTAAGAGGGTAACTGTTCTGTCTTGAGCGCTCCGGTGCTCGATAGGATGTGTTGCCTTCTCTTTACAAAATCAAAAGTCTAGAATGTTTGATAATATTAAATAAAATAACTTTCAACAACGGATCTCTTGGCTCTCGCATC	0	0	0	0	0	0	0	0	0	0	0	0	0	0	0	0	0	0	0	0	0	0	0	0	0	0	0	0	0	0	0	0	0	0	0	0	4	0	0	0	0	0	0	0	0	0	0	0
OTU_746	CAAGGTTTCCGTAGGTGAACCTGCGGAAGGATCATTATTGAATTTAGAGTGGCGCTTCGGCGTACTCTTTTGACATATCCATAACACCTGTGAACTGTTGGATGCGCAAGCATCTATACCATAAACATTATTGTAACAAATGTAGTCTTATTATAACTAATAAAACTTTTAACAACGGATCTCTTGGCTCTCGCATC	0	0	0	0	0	0	0	0	0	0	0	0	0	0	0	0	0	0	0	0	0	0	0	0	0	0	0	0	0	0	0	0	0	0	0	0	0	0	0	0	0	0	0	0	0	0	0	0
OTU_747	CAAGGTTTCCGTAGGTGAACCTGCGGAAGGATCATTATCGAGTTTTTGAACGGGTTGTAGCTGGCCTCATACGGGGCATGTGCACGCCTGACTTCATCCGCTCTTCAACCTCTGTGCACTTATTGTAGGCTGGTGAATGGTTGCATAGTAAAATATGTGACTGTAAGCCTGTCTACGTTTTACTACAAACGCTTCAGTTATAGAATGTCTATCTGCGTATAACGCATTTATATACAACTTTCAGCAACGGATCTCTTGGCTCTCGCATC	0	0	2	0	0	0	0	0	0	0	0	0	0	0	0	0	0	0	8	2	6	4	2	0	0	0	0	0	0	0	0	5	0	0	0	0	3	4	2	0	5	0	3	0	2	6	9	7
OTU_748	CAAGGTTTCCGTAGGTGAACCTGCGGAAGGATCATTAATGAAATAACTATGGCGTTGGTTGTAGCTGGCTCTTAGGAGCATGTGCACGCCCGTCATTCTTATCTTTCCACCTGTGCACCTAATGTAGGTCTGGATAACTCTCGCTCATACCGAGCGGATGCAGAGATTGCTGTGTCGAAAGATCAGCTCTCTTTGAATTTCCAGGTCTATGTACATTTACAAACTCCAATTGTATGATAACGAATGTAGTCAATGGGCTTTCAAGCCTATAAAACAAAATACAACTTTCAGCAACGGATCTCTTGGCTCTCGCATC	2	0	2	11	3	0	0	0	0	0	0	0	1	0	0	0	0	0	0	0	0	0	0	0	0	0	0	0	0	0	0	0	0	0	0	0	0	0	0	0	0	0	0	0	0	0	0	0
OTU_749	CAAGGTTTCCGTAGGTGAACCTGCGGAAGGATCATTATCGAGTTTAAACGGAGTGCTTGATGCTGGCCCGCAAGGGCATGTGCTCGGCCTCCCTCGTCCACTCAACCCCTGTGCACTATAGAGGTGCGGTCCTCCGTCATGGGAGCCGCGATCCGCTGTAATGGCGGAGCGTCGGGAGCGCGCCTCGCCCTTTACTATACACGTTTAAAAAGTCTAGTCGAATGTAAATCGTCCTCTGGGCGGAAACGAAATACAACTTTCAACAACGGATCTCTTGGCTCTCGCATC	0	0	3	0	0	0	0	0	0	0	0	0	7	0	0	0	0	0	0	5	0	0	8	0	0	0	0	0	0	0	0	0	0	0	0	0	2	0	2	2	2	0	1	0	0	0	0	0
OTU_750	CAAGGTCTCCGTTGGTGAACCAGCGGAGGGATCATTACAGAGTTATCTAACTCCCAAACCATTGTGAACTTACCACTTGTTGCCTCGGCAGAACCTACCCTGTAACCTACCCGGGATCAGCTACCTAGTAGCTGAGTTCGACGTGGGCTACCCTGTAGCGGGCTGCCGGCGGACCACTAAACTCTGTTATACTATTGTAATCTGAGCGTCTTATTTTAATAAGTTAAAACTTTCAACAACGGATCTCTTGGTTCTGGCATC	0	0	0	0	0	0	0	0	0	0	0	0	0	0	0	0	0	0	0	0	0	0	0	0	0	0	0	0	0	0	0	0	0	0	0	0	0	0	0	0	0	0	2	0	28	0	0	0
OTU_751	CAAGGTTTCCGTAGGTGAACCTGCGGAAGGATCATTATCAAAACAGCGGACTTCGGTCCTTGCTGCACCCTTGTCTTTTGCGTACCGTATGTTTCCTCGGCGGGCTTGCCTGCCGGTTGGACATTATCAAACCTTTTTGTAGTTGCAATCAGCGTCAGAAAACAAATAATAATTACAACTTTCAACAACGGATCTCTTGGTTCTGGCATC	0	0	0	0	0	0	0	0	0	0	0	0	0	0	0	0	0	0	0	5	29	0	0	0	0	0	0	0	0	0	0	0	0	0	0	0	0	2	0	0	0	0	0	0	0	0	0	0
OTU_752	CAAGGTTTCCGTAGGTGAACCTGCGGAAGGATCATTAACGTATCTCTGGTCTGGGAGGGCGGTCGGTCGGTCCCGCGACATTGTGTGGTCTCCTGCAGCCCGTCGGGGCTGGCCGCTCCTGCCGACCAAAACCTTACAAACCCCCCCTGTGCACCTTAACGGCCGATGGTCCCTCGGGGCCGGAAGCCGCTTCACTAAACACTCGAGGATGTCTCTGCGAACTCTGTTCGCCTAACTACCGAAACAACTTTCAACAACGGATCTCTTGGCTCTCGCATC	0	0	0	0	0	0	0	0	0	0	0	0	0	0	0	0	0	0	0	0	0	0	0	0	0	0	0	0	0	0	0	0	0	0	0	0	0	1	5	0	0	0	0	0	0	0	0	0
OTU_753	CAAGGTTTCCGTAGGTGAACCTGCGGAAGGATCATTAGAAATGTGCCGCGAGGCCTTTAAATCTATTACAAACAAACTGTGCACGCCCTCGGGCATCAAACTATTTGAACGGTAACGAATGTAACCAAGTTAACATAATACAACTTTCAACAACGGATCTCTAGGCTCTCGCATC	0	0	0	0	0	0	0	0	0	0	0	0	0	0	0	0	0	0	0	22	0	0	0	0	0	0	0	0	0	0	0	0	0	0	0	0	0	0	0	0	0	0	0	0	0	0	0	0
OTU_754	CAAGGTTTCCGTAGGTGAACCTGCGGAAGGATCATTAATGAATTGTTGAACGGAGTCTGATGCTGGCGCCTCGGCGCACTGTGCTCGGCTCTGATCCATTCACACACACTGTGCACATGCCTTTTTACCAACGCATGAACCGTCATACCATTCTATTCGAATGTAAATACAACTTTCAACAACGGATCTCTTGGCTCTCGCATC	0	0	0	0	0	0	0	0	0	0	0	0	0	0	0	0	0	0	0	0	0	0	0	0	0	0	0	0	0	0	0	0	0	0	0	0	0	0	0	0	0	0	2	0	0	0	4	0
OTU_755	CAAGGTTTCCGTAGGTGAACCTGCGGAAGGATCATTAACGAATGCAAAGTCGGTCGACCGTGCTGGCGGAGACGCATGTGCACGTCGGTCGCAAACCAATCCACACACCTGTGAACGTATGGCCTTTGGGTCTCTCGACCCGGGGGCAAACCATTTTTTACCCACTCTGTTTGTAAAGGAATGTCATATGTGCTCATGCGCAAACTTAACAACTTTCAACAACGGATCTCTTGGCTCTCGCATC	0	0	0	0	0	0	0	0	0	0	0	0	0	0	0	0	0	0	0	0	0	0	0	0	0	0	0	0	0	0	0	0	0	0	0	0	0	0	0	0	0	0	0	0	0	0	0	0
OTU_756	CAAGGTCTCCGTTGGTGAACCAGCGGAGGGATCATTACAGAGTATAACAACTCACAACCCTTTGTAAACCATTTACCTCAGTTGCTTCGGCGGCCCCTCACGGGAGCCCGCCGGCAGTATACCGAATCTCTGTTTTCGAACCCGACGTAACGTCTGAGTGTTCTAAGCGAACTGTTAAAACTTTCAGCAACGGATCTCTTGGCTCCAGCATC	0	0	2	0	0	0	0	0	0	0	0	0	0	0	0	0	0	0	0	0	0	0	0	0	0	0	0	0	0	0	0	0	0	0	0	0	16	7	0	0	0	0	18	27	5	0	0	0
OTU_757	CAAGGTTTCCGTAGGTGAACCTGCGGAAGGATCATTATCGAATCTTCTGAGGGTTGTTGCTGGGTTCCTCCTAAAGGGGGTTCCAACGTGCACGCCCTTGTCCATTCTTAAACCCCTGTGCACTTATTGTAGGCTTGGTGGCAGAGCTGACTTCGGTTGGTTCGAAAGCCTCGCCTATGTTTTAACACACGCTTCAGTCTATGAATGTCATTTTGCGGATAACGCATTAAATACAACTTTCAACAACGGATCTCTTGGCTCTCGCATC	0	4	8	0	1	0	0	0	0	0	0	0	0	0	6	0	0	0	2	1	5	1	2	1	0	5	0	0	0	0	0	0	23	4	2	2	1	0	1	0	10	4	0	3	0	0	11	0
OTU_758	CAAGGTTTCCGTAGGTGAACCTGCGGAAGGATCATTAGAAAGTACCGGCCCCCCCGGGGGCCTTACCTTCAAACCACTGTGAAACCACCCGTTGCTTCGCGGCAGGGCGCCCCCCGGGGCGCCTCCGTCAGTCCGCAGAAGCCCAACACGAAAACCACTTTGTAACAGTCTGTCTGAACAACATGAATTAAAATTCGTTAAAACTTTCAACAACGGATCTCTTGGTTCTCGCATC	0	0	0	0	0	0	0	0	0	0	0	0	0	0	0	0	0	0	0	0	0	0	0	0	0	0	0	0	0	0	0	0	0	0	0	0	0	0	0	0	0	0	0	0	0	0	0	0
OTU_759	CAAGGTTTCCGTAGGTGAACCTGCGGAAGGATCATTAACGTATCTCTGGCGGGTGCTGGCGCGCCCTGCTCCGGCCTGCAAAGGCCGTGCAGCGGGCCGCCCGTCCCGTCCAACCTTTGCAAACCCACGTGCACGTTTACGGTGGAGGGGGCCTCCCCTGAAGCCGCTTCACAAACCCTGAAACTCTAGAACGATTGGTGACCTCTGAGTCGCCCTAATTTGAAACAACTTTCAACAACGGATCTCTTGGCTCTCGCATC	0	0	0	0	0	0	0	0	0	0	0	0	0	0	0	0	0	0	0	0	0	0	0	0	0	0	0	0	0	0	0	0	0	0	0	0	1	0	0	0	0	0	0	0	0	0	0	0
OTU_760	CAAGGTTTCCGTAGGTGAACCTGCGGAAGGATCATTAGCGAAGCTCGGAATGCCAGTCCGGTACTGTAGCTGCCCAGCAATGGGATGTGCTCGTTCGGGCTGGTGTCCCTTCTCTATTCCACCCCACTGTGAACCAAGCGTGCGAGCAGAAGAGAGATTGGACGCTCGCATGCACACTTTAACATACCCCATCAAGTATCTGAATGTAACTTGCGTTAACTCGCACAAATACAACTTTCAACAACGGATCTCTTGGCTCTCGCATC	0	0	0	0	0	0	0	0	0	0	0	0	0	0	0	0	0	0	8	4	0	0	3	0	0	0	0	0	0	0	0	0	0	0	0	0	1	0	0	0	0	0	0	0	0	0	5	0
OTU_761	CAAGGTTTCCGTAGGTGAACCTGCGGAAGGATCATTAATGAAAAACAAGTCTCATCGAGCGCTTGGTCTGGGATTGCTGCTGGCCTTCATCGGCACGTGCACGTCTCTGCCTCGCGCTTGTGGGGCTCAACCTTCATCCACCTGTGCACCCTCGTAGGTCTGGATACCTCTCGCAGATTGACTTCTGCGGATTGGAAGGTGCGCTTCACTGCGCTCCCTCTGCTGTCCAGGCCTATGTCATTTATACTCTTGTGTATGTCTTGCATGTCTTGTTTACTGGACCTAGTCCTTTAAAACTAAATACAACTTTCAACAACGGATCTCTTGGCTCTCGCATC	0	0	0	0	0	0	0	0	0	0	0	0	0	0	0	0	0	0	0	0	2	0	0	0	0	0	0	0	0	0	0	0	0	0	0	0	0	0	0	0	0	0	118	0	23	6	2	1
OTU_762	CAAGGTTTCCGTAGGTGAACCTGCGGAAGGATCATTAATGAATTTTGAAAGGGGTTGTAGCTGGCCTTCAAGGAGGCATGTGCACGCCCCGATCATCCATTTCACACCTGTGCACACTTTGTAGGTTGGTTTTTAAATGGTTTTCTCTCGTGAGAGGGGGTGCCGTTTTGGCCTATCCTATGTTTTATCATACACACTGTCAGTATCAGAATGTCATTGCGTATAACGCATCTTATACAACTTTCAGCAACGGATCTCTTGGCTCTCGCATC	0	0	0	0	4	5	0	0	0	0	0	0	0	0	0	0	0	9	0	7	0	1	0	0	0	0	0	0	0	0	12	1	18	0	0	0	2	0	4	0	5	3	1	0	0	0	2	0
OTU_763	CAAGGTTTCCGTAGGTGAACCTGCGGAAGGATCATTAACGTATCTCTGACGGGGTGCGGTGCGCCCTGCTCCGGCCCAAACGGCCGTGCAGCGGGTTCCCGTCCCTGTTCACACCTTACAAACCACTGTGAACCTCCACGGCGGAGGGAGGGCAACCTCCCGAAGCCGCATACAAACACCAGTCGTAACGAATGTCGTGCGGACTCTGTTCGCCTAAACACAAAACAACTTTCAACAACGGATCTCTTGGCTCTCGCATC	0	0	0	0	0	0	0	0	0	0	0	0	0	0	0	0	0	0	0	0	0	0	0	0	0	0	0	0	0	0	0	0	0	0	0	0	0	0	3	0	0	0	0	0	0	0	0	0
OTU_764	CAAGGTCTCCGTTGGTGAACCAGCGGAGGGATCATTACGAAAAGGAGTACTCGTACTCTTGAACCCTTTGTGAACTTACCATTTGTCAGTTGCTTCGGCGGGAGGCCCCTGGGAGGGGCCCCGGGGCCCGGTCCTGAGCCGGGCTCCCGCCGGAGGAGCGCAACCAAAACTCTTGCTGTACCTCAGTGGCACCTCCGAGTAAATAAATAAAAACAAGTTAAAACTTTCAACAACGGATCTCTTGGTTCTGGCATC	0	0	0	0	0	0	0	0	0	0	0	0	0	0	0	0	0	0	0	5	16	0	0	0	0	0	0	0	0	0	0	0	0	0	0	0	0	0	0	0	0	0	38	2	22	0	7	0
OTU_765	CAAGGTCTCCGTTGGTGAACCAGCGGAGGGATCATTACTGGAATCGCAAGATCCCACAACCCCTGTGAACCTACCGAAACGTTGCCTCGGCGGGCGCCCGGCCCCGCGCCGGGCGTCGAGCCCGCCGGTGGCCCCCTACTCTGTCTCTGCAGCGTGGCATCTCCGAGTACAAGAAAAACAAGTCAAAACTTTCAACAACGGATCTCTTGGCTCTAGCATC	10	0	0	0	0	0	0	0	0	0	0	0	5	0	0	0	0	0	12	0	0	0	0	0	0	0	0	0	0	0	57	0	0	0	0	0	0	0	0	0	0	0	9	0	0	0	0	0
OTU_766	CAAGGTTTCCGTAGGTGAACCTGCGGAAGGATCATTACAGAGTTCATGCCCTCACGGGTAGATCTCCCACCCTTGAATATTATACCTTAGTTGCTTTGGCAGGCCGTGGAAACACCACGGGCTTCGGCTTGTGTCGTGCCTGCCAGAGGAAACAAACTCTGTTTTTAGTGATGTCTGAGTACTATATAATAGTTAAAACTTTCAACAACGGATCTCTTGGTTCTGGCATC	0	0	0	0	0	0	0	0	0	0	0	0	0	0	0	0	0	0	0	0	0	0	0	0	0	0	0	0	0	0	0	0	0	0	0	0	0	0	0	0	0	0	3	0	0	0	0	0
OTU_767	CAAGGTCTCCGTTGGTGAACCAGCGGAGGGATCATTACAGAGTTATCTAACTCCCAAACCCATGTGAACTTACCATTTGTTGCCTCGGCAGAACCTACCCGGTAACTGTTCGGAGAAGCTACCCTGTAGCTACCCTGTAACGGCCTACCCTGTAACGTCCTGCCGGTGGACTTTTAAACTCTTGTTATTTTATAGTAATCTGAGCGTCTTATTTTAATAAGTCAAAACTTTCAACAACGGATCTCTTGGTTCTGGCATC	0	0	0	0	0	0	0	0	0	0	0	0	0	0	0	0	0	0	0	0	0	0	0	0	0	0	0	0	0	0	0	0	0	0	0	0	0	0	0	0	0	0	1	0	0	0	1	0
OTU_768	CAAGGTTTCCGTAGGTGAACCTGCGGAAGGATCATTATCGAACGCCTTTACTGGCTTCACTTGGCTGTGCGCCCTCGGGCTGCACGCCGTCCACACACACCGTGCACTCATCGGTGGGGCAACCCGCCGCATTAACAAAATACATGTCTCGAATGTTAAACATATAAACTTAAACACAACTTTCAGCAACGGATCTCTTGGCTCTCGCATC	0	1	5	0	0	0	0	0	0	0	0	0	0	0	0	0	0	0	18	0	7	0	0	0	0	0	0	0	0	0	0	0	0	0	0	0	3	0	0	0	3	6	0	0	0	0	0	0
OTU_769	CAAGGTCTCCGTAGGTGAACCTGCGGAGGGATCATTACAAGAGTGAGGGCCCCTGTGGCCCGAACCTCCAACCCCATGTCTACCGACTCTGTTGCCTCGGGGGCGACCCGGCCCTCACGGGCGTCGGGGCCCCCGGTGGTCCATCCCAACCCTGCATCTGTGCGTCTGAGTAGATATTTGAATCAATCAAAACTTTCAACAACGGATCTCTTGGTTCTGGCATC	0	0	0	0	0	0	0	0	0	0	0	0	0	0	0	0	0	0	0	0	0	0	0	0	0	0	0	0	0	0	0	0	0	0	0	0	0	0	0	0	0	0	0	0	0	0	0	0
OTU_770	CAAGGTTTCCGTAGGTGAACCTGCGGAAGGATCATTACAGAGTTCCTGCCCTCACGGGTAGAAACCCCACCCTTGTGTATACTATATTGTTGCTTTAGCAGGCCGCCCTCGGGCGTCGGCGCACGCTGACCGTGCCTGCTAGAGGACCCTAAACTCTGAAATATCGTGTCGTCTGAGTACTATTTAATAGTTAAAACTTTCAACAACGGATCTCTTGGTTCTGGCATC	0	0	0	0	0	0	0	0	0	0	0	0	0	0	0	0	0	0	0	0	0	0	0	0	0	0	0	0	0	0	0	0	0	0	0	0	0	0	0	0	0	0	0	0	0	0	0	0
OTU_771	CAAGGTCTCCGTTGGTGAACCAGCGGAGGGATCATTGCTGGAACAAACGCCCTCACGGGTGCTACCCAGAAACCCTTTGTGAACTATACTTAATCGTTGCCTCGGCACTGGTTGACTTCGAATGAAGTCCCTGAGTCCTCTGGATTCAGGAGCCGACCGGCCGACGGCCCCTATAAACTCTTGTTTTTGTATTATCTTCTGAGTAAACAACTATAAATGAATCAAAACTTTCAACAACGGATCTCTTGGTTCTGGCATC	0	0	0	0	0	0	0	0	0	0	0	0	0	0	0	0	0	0	0	0	0	0	0	0	0	0	0	0	0	0	0	0	0	0	0	0	0	0	0	0	0	0	2	0	8	0	4	0
OTU_772	CAAGGTTTCCGTAGGTGAACCTGCGGAAGGATCATTATTGAAAACTTTGGAAATGGTACTGTTGCTGGCCTTATATCGAGGTATGTGCACGTACTATTTCTAATCTATTCATCCACCTGTGCATTTATTGTAGGAGGTCTTTAAAGAGTTAAACTTGTAACAGAGTTGACTTGGAAAAGGGCTTTCTATGTTCTTATAAACCTATTGAAGTATGTTTTTGAATGTATTTTACTGGGACTTTATTGGCCCTTTAAACTTGTACAACTTTTAGCAACGGATCTCTTGGCTCTCCCATC	0	0	0	0	0	0	0	0	0	0	0	0	0	0	0	0	0	0	0	0	0	0	0	0	0	0	0	0	0	0	0	0	0	0	0	0	1	1	0	1	0	0	0	0	0	0	0	0
OTU_773	CAAGGTTTCCGTAGGTGAACCTGCGGAAGGATCATTAGAAAGTTTGGCGGAAACGCCCTACCTTCAAACCACTGTGAAACCACCACGTTGCTTCGGCGGCTTCCCGACCCCTCCGGGGGCACGGCTGTCAGCCCGCCAGAGGCCCAAAACCAAACCATTTTCTGTAACTGTCTGTCTGATACAATAAATCTTAAATTTATTAAAACTTTCAACAACGGATCTCTTGGTTCTCGCATC	0	0	0	0	0	0	0	0	0	0	0	0	0	0	0	0	0	0	0	0	0	0	0	0	0	0	0	0	0	0	0	0	0	0	0	0	0	0	0	0	0	0	0	0	0	0	0	0
OTU_774	CAAGGTTTCCGTAGGTGAACCTGCGGAAGGATCATTAATGAAATTGGGTTTCTGTGCCGCCTTTAACGAGGATTGTGCACGCTACCCTTAATCCTTTTAACACCTGTGCACATTGAGAGAATTGTCTGACCTAGTTGGACGAATCTCTATTACAAACTCATAGTCAATTGAATGTTCATTGGCCGAAAGGCTCTAAATAAAACAACTTTTAACAACGGATCTCTTGGCTCTCGCATC	0	0	0	0	0	0	0	0	0	0	0	0	0	0	0	0	0	0	0	0	0	0	0	0	0	0	0	0	0	0	0	0	0	0	0	0	0	0	0	0	0	0	0	0	0	0	0	0
OTU_775	CAAGGTTTCCGTAGGTGAACCTGCGGAAGGATCATTATTGAATTTTTTGGTGGTGGATTGTTGCTGGCCTTTGGGTATGTGCACATCCTCCTCCGATTTCTATTCATCCACCTGTGCACTTTTTGTAGGAGTTCTTTCATCGGGTTTTTGAAGGTGCTCATTATGAGTTACTTGAAAAGACTAGTTGACAAGGCTTCTATGTTCTTATAAACCATTGAAGTATGTTATAGAATGATCTTGTTATTGGGACTTTATTGACCCTTTAAACTTAATACAACTTTCAGCAACGGATCTCTTGGCTCTCCCATC	0	0	1	0	0	0	0	0	0	0	0	0	0	0	0	0	0	0	0	0	0	0	0	0	0	0	0	0	0	0	0	0	0	0	0	0	0	0	0	0	0	0	0	0	0	0	0	0
OTU_776	CAAGGTTTCCGTAGGTGAACCTGCGGAAGGATCATTATCGAGTTTGATGGAGGTTCGACGCTGGCTCCTCTCGAGGGGCATGTGCTCGCCTCTGCCAGATCCATCTTTCAACACCCTGTGCACGTCGGGGGAAGGGTTAGGGAAACCCCGTCCTTCTCCTGCTTTTTCATTCACAAACTTGACTGTATCCGGAACGTCCTGTGTGTCCCTCTTGGGGCATGCTTAAATAATGATAAATTACAACTTTCAACAACGGATCTCTCGGCTCTCGCATC	0	0	0	0	0	0	0	0	0	0	0	0	0	0	0	0	0	0	0	0	0	0	0	0	0	0	0	0	0	0	0	0	0	0	0	0	0	0	0	0	1	0	0	0	0	0	0	0
OTU_777	CAAGGTTTCCGTAGGTGAACCTGCGGAAGGATCATTATCGAATTTTGAATTGGGTTGTAGCTGGCCTCCGGGCATGTGCACATCCTTTTCTTTAACACACACACACACCTTGTGCACTCACTGTAGGCTGGGGTTGAAAAGGGTTGTTGGGTTGCCTTCGGGTTCTAACTCCTAACCCCAGTTTATGTTTTTATATCTACCCACTCCAAGTCATAGAATGTCATTGATGCGTCTAACGCAATGTTGGGAATAATATAACTTTCAGCAACGGATCTCTTGGCTCTCGCATC	0	0	0	0	0	0	0	0	0	0	0	0	0	0	0	0	0	0	0	0	0	0	0	0	0	0	0	0	0	0	0	0	0	0	0	0	0	0	0	0	0	0	0	0	0	0	0	0
OTU_778	CAAGGTCTCCGTTGGTGAACCAGCGGAGGGATCATTACAGAGTTGCAAAACTCCCAAACCATTGTGAACGTTACCCACACCGTTGCTTCGGCGGGCGGCCCGGGCCCTGCGCCCGGCGCCCCTCGGCCCCCCGCGGGCGCCCGCCGGAGGTAAACCAAACTCTTGAATTGCATGGCCTCTCTGAGTCTTCTGTACTGAATAAGTCAAAACTTTCAACAACGGATCTCTTGGTTCTGGCATC	0	0	0	0	0	0	0	0	0	0	0	0	0	0	0	0	0	0	0	0	0	0	0	0	0	0	0	0	0	0	0	0	0	0	0	0	0	0	0	0	0	0	0	0	0	0	0	0
OTU_779	CAAGGTCTCCGTTGGTGAACCAGCGGAGGGATCATTACAGAGTGTAAAAACTCCCAAACCCATTGTGAACATACCACTGTTGCTTCGGCGGATGCGCCCCGGGCGCGCTCCTCACAGGGCGTGCCCCGGATCCAGGCGCCCGCCGGGGGACCTAAACTCTTGTTTTATTGAGAATCTCTGAGTGTGATTATTAAATAAATCAAAACTTTCAACAACGGATCTCTTGGCTCTAGCATC	0	0	0	0	0	0	0	0	0	0	0	0	0	0	0	0	0	0	0	3	0	0	0	0	0	0	0	0	0	0	0	0	0	0	0	0	0	0	0	0	0	0	0	0	0	5	0	0
OTU_780	CAAGGTTTCCGTAGGTGAACCTGCGGAAGGATCATTAAAGATTCACGGCTGTGCGCCTCGGCTGCACGCCGTATAAACCTCACACACATTGTGCACAACCTCGGTCGCGGTCTTAACAGGCCGCCTCCGCCTTTCACATGCAACAAGCAGTCCAGAATGTAAAAAACCATAACAAATACAACTTTCAACAACGGATCTCTTGGCTCTCGCATC	0	2	0	0	0	0	0	0	0	0	0	0	0	0	0	0	0	0	0	0	0	0	0	0	0	0	0	0	0	0	0	0	0	0	0	0	0	1	0	0	1	0	0	0	0	0	0	0
OTU_781	CAAGGTTTCCGTAGGTGAACCTGCGGAAGGATCATTACCGTAGGGGCGTAACACCCCCTTCGAGATAGCACCCTTGATTTTCGAGTACCTTCTGTTTCTTCGGCGGGTCCGCCCGCCGATGGACAACCCCAAACCCTTTATTGCAATAGCAGTACTCTGATAAACAAACAAAAAATCAAAACTTTCAACAACGGATCTCTTGGTTCTGGCATC	0	0	0	0	0	0	0	0	0	0	0	0	0	0	0	0	0	0	0	0	0	0	0	0	0	0	0	0	0	0	0	0	0	0	0	0	0	0	0	0	0	0	0	0	0	0	0	0
OTU_782	CAAGGTTTCCGTAGGTGAACCTGCGGAAGGATCATTAGCGAAGCTCGGAACACATATCCGGTACTGATGCTGCCCAGCAATGGGATGTGCTCGTCTGGACGTGTGTCCCTTCTCTATTCCACCCCACTGTGAACCAAGCGTGTGAGCCGAAGAGAGATCGGAGGCTCGCATGCAACACTTAACATACCCCAATGAAGTATCAGAATGTACCTTGCGTTAACTCGCACAAATACAACTTTCAACAACGGATCTCTTGGCTCTCGCATC	0	0	0	0	0	0	0	0	0	0	0	0	0	0	0	0	0	0	0	4	1	0	0	0	0	0	0	0	0	0	0	0	0	0	0	0	5	6	0	0	9	0	6	0	2	0	0	0
OTU_783	CAAGGTTTCCGTAGGTGAACCTGCGGAAGGATCATTAAAGATTCGACCCTTTGGGTCTATCTCTCTTCAGCTGTGCGCTTCGGCTGCACGCTGTTGAACCTCACACACCTGTGCACCATTCGGTCGCGGCCTCGGTCGCTTCCGCTTTTACACATACAACCACAGTCCAGGATGTAACACACAATAACAAATAACAACTTTCAACAACGGATCTCTTGGCTCTCGCATC	0	0	0	0	0	0	0	0	0	0	0	0	0	0	0	0	0	0	0	16	0	0	0	0	0	0	0	0	0	0	0	0	3	0	0	0	11	5	0	0	0	0	23	3	1	0	0	0
OTU_784	CAAGGTCTCCGTTGGTGAACCAGCGGAGGGATCATTACAGAGTTTAACCACTCAAAACCATTGTGAACCTTACCTCAACCGTTGCTTCGGCGGGCGGGCCCCAAAAGCCCCCCCGGCCCCTCGCGGGCGCCCGCCGGAGGTTAACCGAACCCTTGAATTGTATGGCCTCTCTGAGTCTTCTGTACTGAATAAGTCAAAACTTTCAACAACGGATCTCTTGGTTCTGGCATC	0	0	0	0	0	0	0	0	0	0	0	0	0	0	0	0	0	0	0	0	0	0	0	0	0	0	0	0	0	0	0	0	0	0	0	0	0	0	0	0	0	0	0	0	0	0	0	0
OTU_785	CAAGGTTTCCGTAGGTGAACCTGCGGAAGGATCATTATTGAATATTTGAAGGGGTTGTCTGCTGGTCCCTAGCGGGACATCGTGCACGCCCCGTTCAAAAATCCAACCTTCATACCCCTGTGCATCATTTGTAGGGTCGCGGCCGTCAGGCCTGCGCTCTATGTTTATCACAAACTCTGTAGTATGTGTAGAATGACATCGCGTATAACGCATCTATATACAACTTTCAGCAACGGATCTCTTGGCTCTCGCATC	0	1	0	0	0	0	0	0	0	0	0	0	0	0	0	0	0	0	0	0	0	0	0	0	0	0	0	0	0	0	0	0	0	0	0	0	0	0	0	0	0	0	0	0	0	0	0	0
OTU_786	CAAGGTTTCCGTAGGTGAACCTGCGGAAGGATCATTATTGAATTAAAGGTTGTGCTGGTTCTTACAAGTGCACGCCTTATCAATTTCTTACACCTGTGCACCTTTGTGGGTTGGGGAAACCCAGCCCATTTTTATATACCCCTTTTTATTGTCTTTGAATGTCTAATCTCGAAAGAGATATAAACTATACAACTTTAAGCAACGGATCTCTTGGCTCTCGCATC	0	0	0	0	0	0	0	0	0	0	0	0	0	0	0	0	0	0	0	0	0	0	0	0	0	0	0	0	0	0	0	0	0	0	0	0	0	0	0	0	0	0	0	0	0	0	0	0
OTU_787	CAAGGTTTCCGTAGGTGAACCTGCGGAAGGATCATTATTGAAACTTCTTTGGAAATAGTACTGTTGCTGGCCTTGTAATGAGGTATGTGCACGTCTATTACCAATCTATTCATCCACCTGTGCACTTTTTGTAGGGGTTCTTTGAGGCTATTTTGTACTTGTGCAATTTGGCTTTGAAAGACTTCTATGTCTTATAAACCTATTAGTATGTCTCTGAATGTTTTTTATTGGGACTTGATTGGCCCTTTAAACTTGTACAACTTTTAGCAACGGATCTCTTGGCTCTCCCATC	0	3	12	0	6	3	0	0	0	0	0	0	0	0	0	0	0	0	2	12	4	13	2	0	0	0	0	0	0	0	11	0	0	0	0	0	2	0	0	0	1	0	1	0	0	0	0	0
OTU_788	CAAGGTTTCCGTAGGTGAACCTGCGGAAGGATCATTAATGAAGTACCTCCTCTTGGGATTTTACTGTTGCGCTGTATGGCTGCACGTAGACCTGGGAGGGGTTCATCCCACAAACCCTTGTGCACCATGAGGGGCTTAGACCTCTCCAATATCATATAATCTATAGCTGATGTCTTTTGTCTTTATTATTATTAATAATAAACAACTTTCAACAACGGATCTCTTGGCTCTCGCATC	0	0	0	0	0	0	0	0	0	0	0	0	0	0	0	0	0	0	0	0	0	0	0	0	0	0	0	0	0	0	0	0	0	0	0	0	0	0	0	0	0	0	0	0	0	0	0	0
OTU_789	CAAGGTCTCCGTTGGTGAACCAGCGGAGGGATCATTACAGAGTTGTAAAACTCCCAACCCATGTGAACTTACCTTTGTTGCCTCGGTGGGCTACCCGGTACCTACCCTGTAGTTACCCTGTAGCTTGCCGACGGTATTCTAAACTCTTGTTTAATAGTATCATCTCTGAGTAAACTTTTAAATAAGTCAAAACTTTTAACAACGGATCTCTTGGTTCTGGCATC	0	0	0	0	0	0	0	0	0	0	0	0	0	0	0	0	0	0	0	0	0	0	0	0	0	0	0	0	0	0	0	0	0	0	0	0	0	0	0	0	0	0	0	0	1	0	0	0
OTU_790	CAAGGTTTCCGTAGGTGAACCTGCGGAAGGATCATTACAGAGTTCCTGCCCTCACGGGTAGAAACCCCACCCTTGTGTATACTATATTGTTGCTTTGGCAGGCCGCCTCACGGCGTCGGCTCACGCTGGCTCGTGCCTGCCAGAGGACCCTAAACTTTGAAATACAGTGTCGTCTGAGTACTATTTAATAGTTAAAACTTTCAACAACGGATCTCTTGGTTCTGGCATC	0	0	0	0	0	0	0	0	0	0	0	0	0	0	0	0	0	0	0	0	0	0	0	0	0	0	0	0	0	0	0	0	0	0	0	0	0	0	0	0	0	0	0	0	0	0	0	0
OTU_791	CAAGGTTTCCGTAGGTGAACCTGCGGAAGGATCATTAATGAACCTTTGAGAGTTGAGCTGGCTGAACTTCAGCATGTGCTTGCTCTCTCATCCTTTATACACCTGTGCACTCTTGAGGGGATTAGTAGACTCGCAAGAGTTGAAGTCCCCTTTTATACATACACTTTTTATTTATTATTGAATGTTTAAAGCTTAACAGCATTAAATTACAACTTTTAACAACGGATCTCTTGGCTCTCGCATC	0	0	0	0	0	0	0	0	0	0	0	0	0	0	0	0	0	0	2	10	0	0	0	0	0	0	0	0	0	0	0	0	0	0	0	0	1	0	9	0	6	0	1	0	0	0	0	0
OTU_792	CAAGGTTTCCGTAGGTGAACCTGCGGAAGGATCATTACCGAGTGAGGGCCCTCTGGGTCCAACCTCCCACCCGTGTTTATTATACCTTGTTGCTTCGGCGGGCCCGCCTCACGGCCGCCGGGGGGCACCTGCCCCCGGGCCCGCGCCCGCCGAAGACACCATTGAACTCTGTCTGAAGATTGCAGTCTGAGCAGATTAGCTAAATCAGTTAAAACTTTCAACAACGGATCTCTTGGTTCCGGCATC	2	0	0	0	0	0	0	0	0	0	0	0	0	0	0	0	0	0	0	0	0	0	0	0	0	0	0	0	0	0	0	0	0	0	0	0	0	0	0	0	0	0	0	0	4	0	0	0
OTU_793	CAAGGTTTCCGTAGGTGAACCTGCGGAAGGATCATTATCGAGTTTGAAAGGGGTTTTGTAGCTGGCTCTCAGGAGCATGTGCTCGGCCCTGCTCATCCACTCTACACCTGTGCACTATCTGTGGGTCGGGAGTAAAACCCTGGCCTACGTCTTCACACAAACCAAATTGTAACAGAATGTAACTCGCGTCTAACGCATTTAATACAACTTTCAACAACGGATCTCTTGGCTCTCGCATC	0	0	0	0	0	0	0	0	0	0	0	0	0	0	0	0	0	0	0	0	0	0	0	0	0	0	0	0	0	0	0	0	0	0	0	0	0	0	0	0	0	0	0	6	0	0	0	0
OTU_794	CAAGGTTTCCGTAGGTGAACCTGCGGAAGGATCATTAGTGATTTGGCCTCACGGCCTTTATCCATATCCTAACACCTGTGAACACTGTCGGTCGAGGAGTCCCGCTCCTCGCCGTCAAACCTTTACAATACATTGTGTAACGAACGTCATGTATCTTAATGAAACAAAACTTTCAACAACGGATCTCTTGGCTCTCGCATC	0	0	0	0	0	0	0	0	0	0	0	0	0	0	0	0	0	0	0	0	0	0	0	0	0	0	0	0	0	0	0	0	0	0	0	0	0	0	0	0	0	0	0	0	0	0	0	0
OTU_795	CAAGGTCTCCGTTGGTGAACCAGCGGAGGGATCATTACCGAGTTGCAAAACTCCACACCTGTGAACGTTAACCAGTGTTGCTTCGGCGGGCCGCCCTTGGGAAGGGCAGTGCTCGTGCCCGCCAAAGTCCGTCCCTCTGTGACCGGCCTCTCTGAGCCACGCGAATGAATCAAAACTTTCAACAACGGATCTCTTGGTTCTGGCATC	0	2	0	0	0	0	0	0	0	0	0	0	0	0	9	0	0	0	9	81	131	14	17	10	0	0	0	0	0	0	0	0	0	0	0	0	0	0	0	0	8	0	20	25	111	0	0	0
OTU_796	CAAGGTCTCCGTAGGTGAACCTGCGGAGGGATCATTACACAAATTAAAATATGAAGGCTTCGGCTGGATTATTTTTATCACCCTTGTCTTTTGCGCACTTGTTGTTTCCTGGGCGGGTTCGCCCGCCACCAGGACCACACCATAAACCTTTTTTATGCAGTTGCAATCAGCGTCAGTATAACAAATGTAAATCATTTACAACTTTCAACAACGGATCTCTTGGTTCTGGCATC	0	0	0	0	0	0	0	0	0	0	0	0	0	0	0	0	0	0	0	0	0	0	0	0	0	3	0	0	0	0	0	0	0	0	0	0	0	0	0	0	0	0	0	0	0	0	0	0
OTU_797	CAAGGTTTCCGTAGGTGAACCTGCGGAAGGATCATTATCGAGTTTTGAAGTGGGCTTGATGCTGGCCTCTTTACCGAGGCATGTGCTCAGCCCCGCTCAAATCCACTCAACACCTGTGCACTTTCAAAGCTGTAGTCCTCCGTAATGGGAGTCGCGGTTTATCACTCGCAAGGGTGATAGACTTGCTGGGACTGCGCTTTGCCCCTTCATCACAAACCATTTACATTGTATTGTAGAACGCATATAGCCTGGTTATCAGGTGAAACTTAATACAACTTTCAACAACGGATCTCTTGGCTCTCGCATC	0	0	0	0	0	0	0	0	0	0	0	0	0	0	0	0	0	0	5	1	3	0	0	0	0	0	0	0	0	0	3	0	0	0	0	0	0	0	0	0	0	3	0	0	1	0	0	0
OTU_798	CAAGGTTTCCGTAGGTGAACCTGCGGAAGGATCATTAATGAACTTTGAAAGGAGGTTGTTGCTGGCCTTGTCAGGCAAATAAAAAAGTGCACGCCTCTGATCTCATCCACCTCACACCTGTGCACCCTTGCGTGGGTCTGTGAGAGGAGGGGAAGAGAGGGGCTTTCCTTCTCACCCCCCCTTTCATGGGCTCGCGTTCCTTTCATCATAAACCCCTTTGTGTATGTGCATGAATGTTCTTTTGCTGAAATAAACGCAAACTTGTACAACTTTCAACAACGGATCTCTTGGCTCTCGCATC	0	0	0	0	0	0	0	0	0	0	0	0	0	0	0	0	0	0	0	0	0	0	0	0	0	0	0	0	0	0	0	0	0	0	0	0	0	0	1	0	0	0	0	1	1	0	1	0
OTU_799	CAAGGTTTCCGTAGGTGAACCTGCGGAAGGATCATTATTGAATAGTCTTGGGCGCTGTGCTGGCTTTTCGGAGCACTGTGCACGCGTTCATGCATTATCTATCTCTTGTGAACCTAGTGTGGGCTTTGAATGAGCGGACGGGGCAACCTGAAAGCAAGTTTGAAGACCATTTTTATAAACAATAAAACAATCTTAGAATGTCTTTCTTCGTTTGCCTTGTGCATCGAAAAAAATCTATACAACTTTTAGCAACGGATCTCTTGGCTCTCCCATC	0	0	0	0	0	0	0	0	0	0	0	0	0	0	0	0	0	0	0	0	0	0	0	0	0	0	0	0	0	0	0	0	0	0	0	0	0	0	0	0	0	0	0	0	0	0	0	0
OTU_800	CAAGGTTTCCGTAGGTGAACCTGCGGAAGGATCATTAACGAGTTTGAAATGAACTTGATGCTGGCCCTCACGGGCATTGTGCTCGGTTCTACTCAAATCCTTTCAACACCTGTGCACTTTCAAAGTTGTGGTCCTTAGGAGCAATTCATTCGTGGATTGCTTAGGTCTACACTTTGCCCTTATCACAAACACTTTATGAAGTTCTGTAGAAAGTGAATTAGCCCTTTGGGGCGGAAATGTTAATACAACTTTCAACAACGGATCTCTTGGCTCTCGCATC	1	0	5	0	0	0	0	0	0	0	0	0	0	0	0	0	0	0	1	3	0	0	0	0	0	0	0	0	0	0	0	0	0	0	0	0	1	0	0	5	2	0	0	0	0	0	3	0
OTU_801	CAAGGTTGCCGTAGGTATGTTATCACCCCCTTATTCCCCCTCTATTTAACAATCAATACTAACTTTTCTAGGTGAACCTGCGGCAGGATCATTACAGTGGGGCTTCGGCCCTCAAGATGCCACCCTTTGCCTTTTGTACTCTTGTTTCCTCGGCGGCTCCGGCTGTCAATGGGGACCCTATACACCCTTGTTAAGCAGTTCTGTCTGATACAAACACAATAATCAAAACTTTCAACAACGGATCTCTTGGTTCTGGCATC	0	0	0	0	0	0	0	0	0	0	0	0	0	0	0	0	0	0	0	0	0	0	0	0	0	0	0	0	0	0	0	0	0	0	0	0	0	0	0	0	0	0	0	0	0	0	0	0
OTU_802	CAAGGTTTCCGTAGGTGAACCTGCGGAAGGATCATTATCGAGTTTTGAACGGGTTGTAGCTGGCCTCAATACGGGGCATGTGCACGCCTGGCTCATCCACTCCTTAACTTCTGTGCACTTTTTGTAGGCTGGTTGAAAGGCGTTATGCTTCACTTCGGTGTTGTGTATCGCTGGAAGGCCTGGTCTATGTTTTACTACAAACGCTTCAGTTATAGAATGTCTATCTGCGTATAACGCATTTATATACAACTTTCAGCAACGGATCTCTTGGCTCTCGCATC	0	0	0	0	0	0	0	0	0	0	0	0	0	0	0	0	0	0	0	7	2	5	1	3	0	0	0	0	9	0	7	0	0	0	0	0	1	0	6	0	3	0	3	0	11	0	61	1
OTU_803	CAAGGTTTCCGTAGGTGAACCTGCGGAAGGATCATTAATGAGTTTTGAAGTGGGTTTGATGCTGGCCTTACCAGGCATGTGCTCGCCCTACTCTCATCCACTCACACCTGTGCACCTAAAAGCGTTAGAAGATTCATCCCCTTGACCTTCAGGGGTGCGATCCAGGGAAACTTGGTATCGTTGGGTTGAGTTCTCTGCGTTTTACTCTTCTATAAACCCTTGTATGTTATAGAATGTCTAATGGCCTACGGGCTTTAATGAAATACAACTTTCAACAACGGATCTCTTGGCTCTCGCATC	0	0	0	0	0	0	0	0	0	0	0	0	0	0	0	0	0	0	0	0	0	0	0	0	0	0	0	0	0	0	0	0	0	0	0	0	0	0	1	0	0	0	0	0	3	0	0	0
OTU_804	CAAGGTCTCCGTTGGTGAACCAGCGGAGGGATCATTAATGAGTTGCAAAACTCCAAACACTTGTGAACAAGCCATACCGTTGCTTCGGCCGGCGGCCCCGGGGAGGGGTCGCAGCCTTCGGGCGCCGGCCGGAGGCACCAAACCATGACTCTTAGCGTCTCTCTGAGTACACTACAAACAAGTAAAAACTTTCAACAACGGATCTCTTGGTTCTGGCATC	0	0	0	0	0	0	0	0	0	0	0	0	0	0	0	0	0	0	0	0	0	0	0	0	0	0	0	0	0	0	0	0	0	0	0	0	0	0	0	0	0	0	0	0	8	0	0	0
OTU_805	CAAGGTTTCCGTAGGTGAACCTGCGGAAGGATCATTAACGATTTGAAGGATTGTCCAGTGCTGGTCTTTCGGGACATGTGCACGGGCATTTCCTACTCATCCATTTTACCCCCTGTGAACCTTTAGTAGGGCTTTGCGAAAGTGAAGCTCTATGTTTTTTTACACACCCCAATGTATGTCATTAGAATGTCATGTATCAAGTATGCTCGCGAGAGCAGAAAGAAACAAAATACAACTTTCAACAACGGATCTCTTGGCTCTCCCATC	0	0	0	0	0	0	0	0	0	0	0	0	0	0	0	0	0	0	0	0	0	0	0	0	0	0	0	0	0	0	0	0	0	0	0	0	0	0	0	0	0	0	0	0	0	0	0	0
OTU_806	CAAGGTTTCCGTAGGTGAACCTGCGGAAGGATCATTAATGAATTTTGAAGGGGTTGTAGCTGGCTCGCAAGGGCATGTGCACGCCCCGTTCAATCCATTCTACCCCTGTGCACCACATTGTAGGGATCGAGGGCCGTGAGGTCTTCTTTCTCTATGTCATTTACAAACTCTATAGTATCAGAATGTAAACGCGTATAACGCATCTTATACAACTTTCAGCAACGGATCTCTTGGCTCTCGCATC	0	0	0	0	0	0	0	0	0	0	0	0	0	0	0	0	0	0	0	3	0	2	0	0	0	0	0	0	0	0	0	0	0	0	0	0	0	0	2	0	2	13	0	0	0	0	0	0
OTU_807	CAAGGTTTCCGTAGGTGAACCTGCGGAAGGATCATTAAAGAATCGGTGACCCTCGCGGTCCCATTCTCACCCTTTGTATACCAAACATCAGTTGCTTTGGCTGGCCCTCGGGCCGGCCAGAGGAAATAAACCCTTGAATCTTTGCTGTCTGAGTACTATATAATAGTTAAAACTTTCAACAACGGATCTCTTGGTTCTGGCATC	0	0	0	0	0	0	0	0	0	0	0	0	0	0	0	0	0	0	0	0	0	0	0	0	0	0	0	0	0	0	0	0	0	0	0	0	0	0	0	0	0	0	0	0	0	0	0	0
OTU_808	CAAGGTTTCCGTAGGTGAACCTGCGGAAGGATCATTACAGTGTTCCCTGCCCTCACGGGTAGAAACGCCCACCCTTGTATAATATATCTTGTTGCTTTGGCAGGCCGCCTCCGGGCACCGGCTTCGGCTGGGTCGCGCCTGCCAGAGGACCCCAAACTCTGAATGTTAGTGTCGTCTGAGTACTATATAATAGTTAAAACTTTCAACAACGGATCTCTTGGTTCTGGCATC	1	0	0	0	0	0	0	0	0	0	0	0	0	0	0	0	0	0	0	3	0	0	0	0	0	0	0	0	0	0	0	0	0	0	0	0	0	0	5	0	1	0	0	0	0	0	0	0
OTU_809	CAAGGTTTCCGTAGGTGAACCTGCGGAAGGATCATTAACGAATAACTATGGTGTCTTGGTTGTAGCTGGCTCCTCGGAGCAATGTGCACGCCCGCCATTTTTATCTTTCCACCTGTGCACCGACTGTAGGTCTGGATACCTCTCGCCCTTCACGGGGCGGATGCGAGGGTTGCCCGTCACACGGCTCCCCTCGAATTTCCAGGCTCTACGTCTTTTTACACACCCCAATAGTATGATGCAGAATGTAGTCAATGGGCTTCTCAGCCTATAAAACACTATACAACTTTCAGCAACGGATCTCTTGGCTCTCGCATC	1	0	9	4	0	2	0	0	0	0	0	0	0	0	0	0	2	0	1	5	2	11	0	0	0	0	0	0	1	0	1	1	1	0	2	0	2	2	2	7	2	1	0	0	0	0	0	0
OTU_810	CAAGGTTTCCGTAGGTGAACCTGCGGAAGGATCATTAAAGAGATAGGGTTCATTCGAGCCCGACCTCCAACCCTTTGTCTACCAAACCTCTGTTGCCTCGGCGGGCCACCGGCCCTTTTAGCTAGGGGTCGCCGTCGGCCTTTGGGCTTTCGAGCGCCCGCCGCAGGACCGCGAAACCCATTTTAAACGAGGATTCTGAGTGACATTTAATGTTATAAAAAACTTTCAACAACGGATCTCTTGGTTCTGGCATC	0	0	0	0	0	0	0	0	0	0	0	0	0	0	0	0	0	0	0	0	0	0	0	0	0	0	0	0	0	0	0	0	0	0	0	0	0	0	0	0	0	0	0	0	0	0	0	0
OTU_811	CAAGGTTTCCGTAGGTGAACCTGCGGAAGGATCATTAACGAGTTCTTGAACAGGTTGTCGCTGGCCCTTTACAGGGTATGTGCACACCTGGCTCAATTTCCACTCTTAACCTCTGTGCACTCTTTGTAGGTCGGTTGATGCTGGCGCAAGTCAGTTTGAAGCCTTCCTATGTTTTATTACAAACGCTTCAGTTATAGAATGTTTACTTTGCTATAACGCAAATATATACAACTTTCAGCAACGGATCTCTTGGCTCTCGCATC	0	0	0	0	0	0	0	0	0	0	0	0	0	0	0	0	0	0	0	0	0	0	0	0	0	0	0	0	0	0	0	0	0	0	0	0	0	0	0	0	0	0	0	0	0	0	0	0
OTU_812	CAAGGTTTCCGTAGGTGAACCTGCGGAAGGATCATTAATGTAACCGGACCGGTCCTCTGCCGTCAAACGCAGCGGATGGGAATGGGAGATATCATACACCCTATGTTTATTTACTTTTGTTGCTTTGGCGGGCCGTCCTCTTAGGCGTCGGCCCCGGCTGATCGCGCCCGCCAGAGGACCCAAACTCTTCTATCAGTGATGTCTGAGTACTATATAATAGTTAAAACTTTCAACAACGGATCTCTTGGTTCTGGCATC	0	0	0	0	0	0	0	0	0	0	0	0	0	0	0	0	0	0	0	0	0	0	0	0	0	0	0	0	0	0	0	0	0	0	0	0	0	0	0	0	0	0	0	0	0	0	0	0
OTU_813	CAAGGTTTCCGTAGGTGAACCTGCGGAAGGATCATTATCCATCTCAACCAGGAGTGGTGGCGGCCAGGCATTGCGTCCTCGGTTCAGCCCCGCTTTCCTGCATCCTTTTTTTACGAGCACCTTTCGTTCTCCTTCGGCGGGGCAACCTGCCGCTGGAACTTAACAAAACCTTTTTTTGCATCTAGCATTACCTGTTCTGATACAAACAATCGTTACAACTTTCAACAATGGATCTCTTGGCTCTGGCATC	0	0	0	0	0	0	0	0	0	0	0	0	0	0	0	0	0	0	0	0	0	0	0	0	0	0	0	0	0	0	0	0	0	0	0	0	0	0	0	0	0	0	0	0	0	0	0	0
OTU_814	CAAGGTTTCCGTAGGTGAACCTGCGGAAGGATCATTACTGGGTCAAAGGGCGCTCCGGCGCCCTACACCAACCCTTTGTTTCCCGCCCGTCCTTTGGCACGAAGGGGGTCCCCCAACAGGTGGCCCCTGCCAAAAGCAACCCTGAACAACAGTGTAGCCTGAAGTAAAAAGCAAATAGTTAAAACTTTCAACAACGGATCTCTTGGTTCTGGCAAC	0	0	0	0	0	0	0	0	0	0	0	0	0	0	0	0	0	0	0	0	0	0	0	0	0	0	0	0	0	0	0	0	0	0	0	0	0	0	0	0	0	0	0	0	0	0	0	0
OTU_815	CAAGGTTTCCGTAGGTGAACCTGCGGAAGGATCATTACTGAGTTTTGAAACGGGTTGTAGCTGGCCTTCAAAGCGAGGGCACGTGCACGCCTGGCTCATCCACTCTTTACCTCTGTGCACTTCTTGTAGGAAGGACGGACGTCGGCGCCTTTGCTAACGTGAAGGCGTCGGCCGAAGACCCTCCTATGTTTTTACCACACACGCTTCAGTAACAGAATGTATACTTGCATGCAATGCATTAAATACAACTTTCAGCAACGGATCTCTTGGCTCTCGCATC	0	0	1	0	12	0	0	0	0	0	0	0	0	0	0	0	0	0	2	14	0	3	0	1	0	0	0	0	6	0	12	5	0	0	0	2	0	1	0	1	3	0	4	0	0	0	0	0
OTU_816	CAAGGTCTCCGTTGGTGAACCAGCGGAGGGATCATTACAGAGTTATCAAAACTCCCAAACCCATGTGAACATACCTCGCGTTGCCTCGGCAGGTGGCGTCTCGCCCCGTAAGGTGCTACCCTGTAGGGCCTTACCCGGTAGACGACCCTGCCGACGGCCCCCGAAACTCTGTTTTTATAACATTAGACTTCTGAAAAGATAACTAAATAAGTTAAAACTTTCAACAACGGATCTCTTGGTTCTGGCATC	0	0	0	0	0	0	0	0	0	0	0	0	0	0	0	0	0	0	0	0	0	0	0	0	0	0	0	0	0	0	0	0	0	0	0	0	0	5	0	0	0	0	3	0	2	0	0	10
OTU_817	CAAGGTTTCCGTAGGTGAACCTGCGGAAGGATCATTATCGAACGCCTTAACTGGCTTCACTTGGCTGTGCGCCCTCGGGCTGCACGCCGTCCACACACACCGTGCACTCATCGGTGGGGCAACCCGCCGCATTACAAAACACCATAGTCTCGAATGTGAAACATTAAATTTAAACACAACTTTCAGCAACGGATCTCTTGGCTCTCGCATC	0	2	0	0	65	0	0	0	0	0	0	0	0	0	0	0	0	0	0	1	0	0	6	0	0	0	0	0	0	0	0	0	0	0	0	0	2	0	0	0	1	0	0	0	0	0	0	0
OTU_818	CAAGGTCTCCGTTGGTGAACCAGCGGAGGGATCATTACCGAGTTTACAACTCCCAAACCCCTGTGAACATACCTATCGTTGCCTCGGCGGTGCCCGCTCCGGCGGCCCGCCAGAGGACCCCAAACTCTTGTTTTATACAGTATCTTCTGAGTAACACGATTAAATAAATCAAAACTTTCAACAACGGATCTCTTGGTTCTGGCATC	0	0	0	0	0	0	0	0	0	0	0	0	0	0	0	0	0	0	0	0	0	0	0	0	0	0	0	0	0	0	0	0	0	0	0	0	0	0	0	0	0	0	0	0	3	0	0	0
OTU_819	CAAGGTTTCCGTAGGGTAAGCGATCCGCACCTCCCTTTCCCGCTCCGAAACGCATACTAACCCGAGTCACAGTGAACCTGCGGAAGGATCATTATTGGGTCACAGGGCGCCCTCGCGCCCGTCACCAACCCTCCGTCTTTGCCTCGTCTGTTGGCGTGATGGGGTCCCCCCTTCGAGGGGACCTCCGCCAAAATCAACCCTGAACAACCGTGCCGCCTGAAGTAAAACGCAAATAGTTAAAACTTTCAACAACGGATCTCTTGGTTCTGGCAAC	0	0	0	0	0	0	0	0	0	0	0	0	0	0	0	0	0	0	0	0	0	0	0	0	0	0	0	0	0	0	0	0	0	0	0	0	0	0	0	0	0	0	0	0	0	0	0	0
OTU_820	CAAGGTTTCCGTAGGTGAACCTGCGGAAGGATCATTAGTGAATTTTAGGGCGCCTTGCTTGCAAGGGCCTGACCTCCACTCTCCAACACTGTGCATTTTTTTGGTGGAGTTCAGTTAACCTGAACCTGCCTTTTACCTTTAAACACAAGTCAAAGAATGTAAAAAAACCATAAACAAAAAAAACTTTCAACAACGGATCTCTTGGCTCTCGCATC	0	0	0	0	0	0	0	0	0	0	0	0	0	0	0	0	0	0	0	0	0	0	0	0	0	0	0	0	0	0	0	0	0	0	0	0	0	0	0	0	0	0	0	0	0	0	0	0
OTU_821	CAAGGTCTCCGTTGGTGAACCAGCGGAGGGATCATTATAGAGTTGACCCTAACTCCCAAAACCCCCTGTGGACATACCTATTGTTGCCTCGGTAGGGCTCTTGCGGCCCCGCGCTGGTCATACGGCGCGGGGTAGTGCGGGGTATTCCAAACCTGCCGAAGGCCCCCTATAAACTCTTTGCAATTAGCATTGGAATTCTGAATAATTGATAAAACAAAATCAGTTAAAACTTTCAACAACGGATCTCTTGGTTCTGGCATC	0	0	0	0	0	0	0	0	0	0	0	0	0	0	0	0	0	0	0	0	0	0	0	0	0	0	0	0	0	0	0	0	0	0	0	0	0	0	0	0	0	0	2	0	2	0	0	0
OTU_822	CAAGGTCTCCGTTGGTGAACCAGCGGAGGGATCATTATAGAGTCTAAAAAACTCCCAAAAACCCTGTGAACTTGACCATTTACCACGTTGCTTCGGCGGGCTCGCCCGCCGGAGGATACCAAACTCTTGATTTATACAGAATCTCTGAGCCTAAAGACAAAACTATAAAAACTTTCAACAACGGATCTCTTGGTTCTGGCATC	0	0	0	0	0	0	0	0	0	0	0	0	0	0	0	0	0	0	0	0	0	0	0	0	0	0	0	0	0	0	0	0	0	0	0	0	0	0	0	0	0	0	0	0	2	0	0	0
OTU_823	CAAGGTTTCCGTAGGTGAACCTGCGGAAGGATCATTACTGAGTTTTGAACGGGTTGTTGCTGGCTCTTTTATTTTGAGAGAGTATGTGCACGCTCGGCTCATCCACTCTTAACCATATGTGCACTTATTGTAGAAGATGAAAGAAAGGTTGTTTATCAGCCTCTCAATCTCTTCTATGTTTTTATAAACGCTCTAGTAACAGAATGTAATTTTGCATAATGCATTTATATATAACTTTCAGCAACGGATCTCTTGGCTCTCGCATC	0	0	0	0	0	0	0	0	0	0	0	0	0	0	0	0	0	0	0	0	0	0	0	0	0	0	0	0	0	0	0	0	0	0	0	0	1	4	2	0	1	0	1	0	3	0	2	0
OTU_824	CAAGGTTTCCGTAGGTGAACCTGCGGAAGGATCATTAACGAATTTCTCAAAGTTGCGTTTGCGTGGTGCGGTCTCCCGCATAGCGTCGAAGGTAGCTCTTGAGCATTTCACACATCCCCTGTGCACCTTAAGAGGGTAACTGTTCTGTCTTGAGCGCTGCAAGGTGCTCGGTAGAATGTGTTGCCTTCTCTTTTACAAAATCAAAAGTCTAGAATGTTTGATAATATTAATTAAAATAACTTTCAACAACGGATCTCTTGGCTCTCGCATC	0	0	0	0	0	0	0	0	0	0	0	0	0	0	0	0	0	0	0	0	0	0	0	0	0	0	0	0	0	0	0	0	0	0	0	0	0	0	0	0	0	0	0	0	0	0	0	0
OTU_825	CAAGGTCTCCGTTGGTGAACCAGCGGAGGGATCATTACCAGAGTGCCTTCAGGCTCTCCAAACCACTGTGAACATACCTACGTTTCCCTCGGCGGGTCAAGCGCGCTGGGCCTTCGGGCCCTGGGCGTCCGCCGGGGGCACTCAAACCCGAATTTTATAAGTGAATTTCTGAGGGGCGAAAGCCCGTAAAAAAATAAATCAAAACTTTCAACAACGGATCTCTTGGCTCTGGCATC	0	0	0	0	0	0	0	0	0	0	0	0	0	0	0	0	0	0	16	0	5	0	0	0	0	0	0	0	0	0	0	0	0	0	0	0	0	0	0	2	0	0	0	0	0	0	2	0
OTU_826	CAAGGTTTCCGTAGGTGAACCTGCGGAAGGATCATTACCGAGTGCGGGTGGCCTCCGGGCCCCCAACTCCGACCCTATGCTAGTAGAATAGAACTGTTGCTTCCGGGTGGGCTACCTCCGCCTGGACCAAACTCAGTAATAGACTTTGCTCTGATCGTATTGATAAATCAAATGAAAACTTTCAACAACGGATCTCTTGGTTCCGGCATC	0	0	0	0	0	0	0	0	0	0	0	0	0	0	0	0	0	0	0	0	0	0	0	0	0	0	0	0	0	0	0	0	0	0	0	0	0	0	0	0	0	0	2	0	4	0	0	0
OTU_827	CAAGGTCTCCGTTGGTGAACCAGCGGAGGGATCATTACAGAGTGCCCCTGGCTCTGCCAACCCCGCGAACCGTGCCTCGTTGCCTCGGCGGCCCCGGCCGCCGCGGGCCCAGCAGACCCTCACTAACGCAAAGTCCCTCTGACTACCTACCATAATAAGTAAAAACTTTCAACAACGGATCTCTTGGCTCCAGCATC	0	0	0	0	0	0	0	0	0	0	0	0	0	0	0	0	0	0	0	0	0	0	0	0	0	0	0	0	0	0	0	0	0	0	0	0	0	0	0	0	0	0	0	0	0	0	0	0
OTU_828	CAAGGTCTCCGTTGGTGAACCAGCGGAGGGATCATTACCGAGTTTACAAACTCCCAAACCCTTTGTGAACCTTACCTATCGTTGCTTCGGCGGACCGCCCCGAAGGCCACCCTCGCGGTGGTCCCGGAACCAGGCGCCCGCCGGAGGCCCCAAACTCTTTGTTTTCTATGGTTTTCTCCTCTGAGTGGAAATAAACAAATAAATAAAAACTTTTAACAACGGATCTCTTGGTTCTGGCATC	0	2	0	0	0	0	0	0	0	0	0	0	0	0	0	0	0	0	0	1	0	0	0	0	0	0	0	0	0	0	0	0	0	0	0	0	4	0	1	0	0	2	14	0	1	3	9	0
OTU_829	CAAGGTCTTCGTAGGTGAACCTGCGGAGGGATCATTAGTGAATCAACGGATTCGACTCTGCAAAGAGGAGGTCCGATCCACTATCTTCACACACTTTGTGCACCTGTCATTTTTTTGGCAACACACTTTTGAAGTTGAACACGTCCTTGAATGAAATTGATAACGAAAGAAAAACTTTCAGCAATGGATCTCTTGGCTCTCGCATC	0	0	0	0	0	0	0	0	0	0	0	0	0	0	0	0	0	0	0	0	0	0	0	0	0	0	0	0	0	0	0	0	0	0	0	0	1	0	0	0	0	0	20	0	0	0	0	0
OTU_830	CAAGGTCTCCGTAGGTGAACCTGCGGAGGGATCATTACACAATAAACATATGAAGGCTGCACCGCCAACAGGCGGCAAGGCTGGAGTATTTTATTACCCTTGTCTTTTGCGCACTTGTTGTTTCCTGGGCGGGTTCGCCCGCCTCCAGGACCACATGATAAACCTTTTTTATGCAGTTGCAATCAGCGTCAGTACAACAAATGTAAATCATTTACAACTTTCAACAACGGATCTCTTGGTTCTGGCATC	0	0	0	0	0	0	0	0	0	0	0	0	0	0	0	0	0	0	0	0	0	0	0	0	0	0	0	0	0	0	0	0	0	0	0	0	0	0	0	0	0	0	0	0	0	0	0	0
OTU_831	CAAGGTTTCCGTAGGTGAACCTGCGGAAGGATCATTAATGAAATAGTAAAGGTCAAAGTTGATGCTGGCGGTCACCCGCATGTGCTCACTTTTTCCGACTTTTCTTATCCATACACCTGTGCACACTCTTGGAAGAGTTGGGATTGGAGAAGCTAGTCTTTTCCGTTATATTCCGCTCTTTCATGCTTTAACACAAACTCTTATTATAAACATTGAACAATCAATTGTGCCGAAAGGCCTTTTAATCAAATACAACTTTTAACAACGGATCTCTTGGCTCTCGCATC	0	0	0	0	0	0	0	0	0	0	0	0	0	0	0	0	0	0	3	0	4	2	0	0	0	0	0	0	0	0	0	0	0	1	0	0	0	0	0	4	2	1	3	0	4	2	0	0
OTU_832	CAAGGTTTCCGTAGGTGAACCTGCGGAAGGATCATTATCGAGTTTGCGCCCTCGCGGTGCTACCTCCGGCTGTGCGCCCCTCGCGGGGCTTGCACGCCAGATCTCACACACCTGTGCACTGTTCGTTCGGTGGCCCTCGTACCGCCGTTCGCCTCCACATACACTTCAGTAACGAATGTCCTTTTTTCTTATGAAAAACACAACTTTCAACAACGGATCTCTTGGCTCTCGCATC	0	0	0	0	0	0	0	0	0	0	0	0	0	0	0	0	0	0	32	7	0	0	0	0	0	0	0	0	0	0	0	0	0	0	0	0	28	0	0	0	0	0	40	0	0	0	0	0
OTU_833	CAAGGTCTCCGTTGGTGAACCAGCGGAGGGATCATTGAAGGAGCACAAAACTCCCTAAACCGCGCGAATCTACCTCTTGTTGCCTCGGCGGGGCGCCCCGGCGCACCGCCGCAGGACCCTAAACCTATATTCTCCTGTAGCGTCTGAGCAACTATCAAAAGTCAAAACTTTCAACAACGGATCTCTTGGTTTGGGCATC	0	0	0	0	0	0	0	0	0	0	0	0	0	0	0	0	0	0	25	5	12	0	0	0	0	0	0	0	0	0	0	0	0	0	0	0	0	0	0	0	0	0	0	0	0	0	0	0
OTU_834	CAAGGTTTCCGTAGGTGAACCTGCGGAAGGATCATTACTGAGTGAGGGCCTCCGGGCTCGACCTCCCACCCTTCTGTCGTCCGACCGCGTTGCTTCGGGGCCGCCTGCGGGCGCCCCGGAGGACCGTCAACTCTGCATCACTGCGTCTGAGTATATTTTCAATAACATGAAAACTTTCAACAACGGATCTCTTGGTTCTGGCATC	0	0	0	0	0	0	0	0	0	0	0	0	0	0	0	0	0	0	0	0	0	0	0	0	0	0	0	0	0	0	0	0	0	0	0	0	0	0	0	0	0	0	0	0	0	0	0	0
OTU_835	CAAGGTTTCCGTAGGTGAACCTGCGGAAGGATCATTACAGAGAACCTCGCCCTCTTGGGTGAATCTCCAACCCTATGTTATCTATCTTTGTTGCTTTGGGAGCCGCTTCGGCCACTGGCTTCGGCTTGTGTGCGCTCCCAAGGGACCACAAATTCTTTATTATTAGTGTCGTCTGAGTACTATTAAATAGTTAAAACTTTCAACAACGGATCTCTTGGTTCTGGCATC	0	0	0	0	0	0	0	0	0	0	0	0	0	0	0	0	0	0	0	0	0	0	0	0	0	0	0	0	0	0	0	0	0	0	0	0	0	0	0	0	0	0	3	0	0	0	0	0
OTU_836	CAAGGTTTCCGTAGGTGAACCTGCGGAAGGATCATTACCGAGTACCGGGTCTTCTAGGCCCATACTCCCACCCTTTGTGTATCATACCTTTTTCGTTGCCTCGGCGGGGTTGATCCCATATTTGGGGGACTCGCCGGGGGGACACCACCAAACTCTTATCAACGGTGACGTCTGAGAATAAATTTAAACAAGTTAAAACTTTCAACAACGGATCTCTTGGTTCTGGCATC	0	0	0	0	0	0	0	0	0	0	0	0	0	0	0	0	0	0	0	0	0	0	0	0	0	0	0	0	0	0	0	0	0	0	0	0	0	0	0	0	0	0	50	0	0	0	0	0
OTU_837	CAAGGTCTCCGTTGGTGAACCAGCGGAGGGATCATTGCTGGAACAAATGCTCTCACGGGCACTACCCAGAAACCCTTTGTGAATACTACTTAATCGTTGCCTCGGCATAGTTGGCCTCTTACGGAGGTCCCTTCCCCGGAAGGAGCAGGCTTGCCGGTGGCCCTATAAACCCTGTTTTTGTAATATCATCTGAGTAAACAAACAAATAAATCAAAACTTTCAACAACGGATCTCTTGGTTCTGGCATC	0	0	0	0	0	0	0	0	0	0	0	0	0	0	0	0	0	0	0	0	0	0	0	0	0	0	0	0	0	0	0	0	0	0	0	0	0	0	0	0	0	0	0	0	2	0	0	0
OTU_838	CAAGGTCTCCGTAGGTGAACCTGCGGAGGGATCATTACACAATAAAATATGAAGGCTGTACGCGGCTGTGCTCTCGGGCCAGTTTTGCGGAGGCTGAATTATTTATTACCCTTGTCTTTTGCGCACTTGTTGTTTCCTGGGCGGGTTCGCCCGCCACCAGGACCACATCATAAACCTTTTTTATGCAGTTGCAATCAGCGTCAGTATAACAAATGTAAATCATTTACAACTTTCAACAACGGATCTCTTGGTTCTGGCATC	0	0	0	0	0	0	0	0	0	0	0	0	0	0	0	0	0	0	0	0	0	0	0	0	0	0	0	0	0	0	0	0	0	0	0	0	0	0	0	0	0	0	0	0	0	0	0	0
OTU_839	CAAGGTTTCCGTAGGTGAACCTGCGGAAGGATCATTAATGAATTTTATGGCAGAGTTGTAGCTGGCCCCAATCGGGTATGTGCACACTTTGTTCATTCCATTCTCATACACCTCTGTGCACTTTTCATAGGTTTAGTTATGGATGAGGCACTTTTTTATAGTGTCTTGGAAGTGACTATCCTATGTATTTTACAAACGCTTCAGTTTTAGAATGTCATTCGCGTATAACGCAATAAATACAACTTTCAGCAACGGATCTCTTGGCTCTCGCATC	0	0	0	0	0	0	0	0	0	0	0	0	0	0	0	0	0	0	0	0	0	0	0	0	0	0	0	0	0	0	0	0	0	0	0	0	0	0	0	0	0	0	0	0	0	0	0	0
OTU_840	CAAGGTCTCCGTTGGTGAACCAGCGGAGGGATCATTATCGAGTTTTCAACTCCCAAACCCTATGTGAACTTACCACACCGTTGCTTCGGCGCGCGCTCGCCGCCGCCGAGGACGTTAAACTCTGTCTTGTATAAGCATTTCTGAGTGGCCGCAAGGCAAAAAACAAATGAATCAAAACTTTCAACAACGGATCTCTTGGTTCTGGCATC	2	0	0	0	0	0	0	0	10	0	0	0	0	0	0	0	0	0	0	0	0	0	0	0	0	0	0	0	0	0	0	0	0	0	0	0	0	0	0	0	0	0	0	0	0	0	0	0
OTU_841	CAAGGTTTCCGTAGGTGAACCTGCGGAAGGATCATTATCGAGTTTGAATGCGGGCTCTGATGCTGGCTTCGGCATGTGCTCGAGCCCCGCTCATCCACTCAACCCCTGTGCACTTTAGAGGTGTAGTCCTCCGTCATGGGAGCCGCTCTTCGGAGCTGGGATTGCGCCTCGACCTTCACACAAACACTGTTAAAGTCTAGTGAATGCGATCGCCCTCTGGGCGGAATTTAAATACAACTTTCAACAACGGATCTCTTGGCTCTCGCATC	0	0	0	0	0	0	0	0	0	0	0	0	0	0	0	0	0	0	0	19	9	0	0	0	0	0	0	0	0	0	0	0	0	0	0	0	0	0	0	0	2	0	0	0	0	0	0	0
OTU_842	CAAGGTCTCCGTTGGTGAACCAGCGGAGGGATCATTAGAGAGTATAACAACTCCCAACCCATGTGAACATACCTATCGTTGCCTCGGCGGGGAGAGGTTGCCCGCTAATGCCTACCCGGGGCTTGCTACCCGGGGCGGCAGGGTGCCTCCCACCGCTGCGGGCCCGCGAAACTCTGTTTTATTTTTGCAACTCTGAATCTTAAAAACAAATAAGTTAAAACTTTCAACAACGGATCTCTTGGTTCTGGCATC	0	0	1	0	0	0	0	0	0	0	0	0	0	0	0	0	0	0	0	0	0	0	0	0	0	0	0	0	15	0	0	0	0	0	0	0	0	0	0	0	0	0	0	0	0	0	0	0
OTU_843	CAAGGTTTCCGTAGGTGAACCTGCGGAAGGATCATTAATGAGTCTGAAAGGGGTTGTTGCTGGCCTTCTCGGAGGCATGTGCACGCCCTGCTCACTCCACACACCCCTGTGCACCTTTGGTAGTCTGGTCCGATTAGACCACTGGGCGTCGGTCAGACTGCTGTTTTTACACACACTATAAAGTAACAGAATGTCATTTTGCTATAAACGCATTTAAAACAACTTTCAACAACGGATCTCTTGGCTCTCGCATC	0	0	0	0	0	0	0	0	0	0	0	0	0	0	0	0	0	0	0	0	0	0	0	0	0	0	0	0	0	0	0	0	0	0	0	0	0	0	0	0	0	0	0	0	0	0	0	0
OTU_844	CAAGGTTTCCGTAGGTGAACCTGCGGAAGGATCATTACACAGTATTATCGGGGGCAGGTGAGCAGATGCGCGTAAGCGTTCTGTTTCCTGCTCTGTCTGATTCTACCCATGTTTTTTGCGTACTTCTGTTTCCTCGGCAGGCTTGCTTGCCAGCAGGACACTTTCAACTCATTGCAATAGTAATCAGCGTCAGAATACTATAATTATTACAACTTTCAACAACGGATCTCTTGGTTCTGGCATC	0	0	0	0	0	0	0	0	0	0	0	0	0	0	0	0	0	0	0	0	0	0	0	0	0	0	0	0	0	0	0	0	0	0	0	0	0	0	0	0	0	0	0	0	0	0	0	0
OTU_845	CAAGGTTTCCGTAGGTGAACCTGCGGAAGGATCATTATTGAATAAACTTGGTTGGGTTGTTGCTGGCTTTTCGGAGCATGTGCACACCTAGCACCATTTTTACCACCTGTGCACATTTTGTAGATTTGAAACACCTCTTGAGGAAACTCAGTTTGAGGAATGCTTATGGGCGCAAGCTTTTAGGCTTTCCTTGCGTTTCAAGTCTATGTTTTTATATACCCCATAAGAATGTAATAGAATGTCATTAATGGGCTTATGCCTTTAAATTAATACAACTTTCAACAACGGATCTCTTGGCTCTCGCATC	0	0	0	0	0	0	0	0	0	0	0	0	0	0	0	0	0	0	0	0	0	0	0	0	0	0	0	0	0	0	0	0	0	0	0	0	0	0	0	0	0	0	0	0	0	0	0	0
OTU_846	CAAGGTCTCCGTTGGTGAACCAGCGGAGGGATCATTACCGAGTTTACAACTCCCAAACCCCTGTGAACATACCTATCGTTGCTTCGGCGGGACCGCCCCGGGCCTTCGTGCCCGGAACCAGGCGCCCGCCGGGGACCACAAACTCTTGTATTTTTTGGAATCTTCTGAGTGAAAAAACAAATGAATCAAAACTTTCAACAACGGATCTCTTGGTTCTGGCATC	0	0	2	0	0	0	1	0	0	0	0	0	0	0	0	0	0	0	0	0	4	0	0	0	0	0	0	0	0	0	0	0	0	0	0	0	4	0	0	3	0	0	2	0	0	0	0	0
OTU_847	CAAGGTTTCCGTAGGTGAACCTGCGGAAGGATCATTATTGAACTTTGAATATTTGCAGCTCTTGTCTGTTGCTGGCTTCTTAACGGGAGTATGTGCACGCTTGAGTTGTGAATCTCTTCTTTGTCCACCTGTGCACATTTTGTAGATCTGGATACCTCTCGTCTTACCCAAGGCGGATTTTGAAGGGTTGCTCTTGAGCTCCCTTTGTTTTCCAGGTCTATGTCTTATAAACTCTTGTATGTTTAGAATGTCTTGTTTATTGGACTCTGTCCTTTAAAAACTTAATACAACTTTTAACAACGGATCTCTTGGCTCTCGCATC	0	0	0	0	0	0	0	0	0	0	0	0	0	0	0	0	0	0	0	0	0	0	0	0	0	0	0	0	0	0	0	0	0	0	0	0	0	0	0	0	0	0	1	0	0	0	0	0
OTU_848	CAAGGTTTCCGTAGGTGAACCTGCGGAAGGATCATTAATGAATTTTAAAACGGATGAGGTTGTAGCTGGTCTTCCCAGACATGTGCACGCCTTGTTCAAATTCATCCACATACCTCTTGTGCACCTTTCATATGGATTGGCTCGTTATTATGGCTTCGGTCAGAGAGTCTCTCTATGTGTCTATTACAAACTTTTAAATCAGTCTATGAATGTTTACTATTGCTATAAACGCATTATAATACAACTTTCAACAACGGATCTCTTGGCTCTCGCATC	0	0	0	0	0	0	0	0	0	0	0	0	0	0	0	0	0	0	0	0	0	0	0	0	0	0	0	0	0	0	0	0	0	0	0	0	0	0	0	0	0	0	0	0	0	0	2	0
OTU_849	CAAGGTTTCCGTAGGTGAACCTGCGGAAGGATCATTACCGAGTGCGGGCCCTCGTGGCCCAACCTCCCACCCTTGTCTCTATACACCTGTTGCTTTGGCGGGCCCACCGGGGCCACCTGGTCGCCGGGGGACGTTCGTCCCCGGGCCCGCGCCAGCCGAAGCGCTCTGTGAACCCTGATGAAGATGGGCTGTCTGAGTACTATGAAAATTGTCAAAACTTTCAACAATGGATCTCTTGGTTCCGGCATC	0	0	0	0	0	0	0	0	0	0	10	0	0	0	0	0	0	0	0	0	0	0	0	0	0	0	0	0	0	0	0	0	0	0	0	0	0	0	0	0	0	0	3	0	0	0	0	0
OTU_850	CAAGGTTTCCGTAGGTGAACCTGCGGAAGGATCATTCAATGAGTTTGAACCAGGACTTGAAGCTGACTTCAAAACTTGAAGTACGTGCTCAGTTCTACTCAATCCACTCAACACCTGTGCACTTTCAGAGTTGTGGTCCTCCGTCATGGGAGTCGTACTTTGTCATGAAGTACTGGGACTGCTCTCTGCCCATTATCACAAACACTTTAAAGTCATGTAGAATGTTGATAGCCTATGGGCTTAATGTTAATACAACTTTCAACAACGGATCTCTTGGCTCTCGCATC	0	0	0	0	0	0	0	0	0	0	0	0	0	0	0	0	0	0	7	14	7	2	0	0	0	0	0	0	0	0	0	0	0	0	0	0	1	1	1	4	3	3	0	0	5	0	6	1
OTU_851	CAAGGTTTCCGTTGGTGAACCAGCGGAAGGATCATTACAGAGATCATGCCCTCACGGGTAGACCTCCCACCCTGATTTATATACCATTGTTGCTTTGGTAGGCCTCTGGCTTTAATTAGCTGGGTCGTGCTTGCCAAAGGACCCTAATTCTATGTTTAAGTGTCGTCTGAGTACTATATAATAAGTTAAAACTTTCAACAACGGATCTCTTGGTTCTGGCATC	0	0	0	0	0	0	0	0	0	0	0	0	0	0	0	0	0	0	0	0	0	0	0	0	0	0	0	0	0	0	0	0	0	0	0	0	0	0	0	0	0	0	0	0	0	0	0	0
OTU_852	CAAGGTTTCCGTAGGTGAACCTGCGGAAGGATCATTACTGAGTGAGGGCCCTCTGGGTCCAACCTCCCACCCGTGTTTATTGTACCTTGTTGCTTCGGCAGGCCCGCCTCACGGCCGCCGGGGGGCTTCTCGCCCCCGGGCCCGCGCCTGCCGGAGACACCTTTGAACGCTGTCTGAAGTTTGCAGTCTGAGCGATTAGCTAAATTAGTTAAAACTTTCAACAACGGATCTCTTGGTTCCGGCATC	0	0	0	0	0	0	0	0	0	0	0	0	0	0	0	0	0	0	0	0	7	0	0	0	0	0	0	0	0	0	0	0	0	0	0	0	0	0	0	0	0	0	0	0	0	0	0	0
OTU_853	CAAGGTTTCCGTAGGTGAACCTGCGGAAGGATCATTAGTGAAAATTCAGGATTCGTTATGGGTAATATCTGACGAATCCGACCCTTCTCTATTTACCACACACACACTTTGTGAACTCGTTGTGATCGGAGGAACGCTAGAGCTCTTTTAAAACAGAGTGACGGTCGAACTTCATCGCTTATTCATATTACAAACCCATTGTCCTCTGGATGTAAACTATTTAAACGTCTTCGTGATGTATAAACAAAATAAAACTTTTAACAACGGATCTCTTGGCTCCCACATC	0	0	0	0	0	0	0	0	0	0	0	0	0	0	0	0	0	0	0	0	0	0	0	0	0	0	0	0	0	0	0	0	0	0	0	0	0	0	0	0	0	0	0	0	0	0	0	0
OTU_854	CAAGGTTTCCGTAGGTGAACCTGCGGAAGGATCATTAACGAGTAACTGAAACAGGTTGTAGCTGGCCTCTAAAGGGGCATGTGCACGCCTGGCTCATCCACTCTTCAACCTCTGTGCACTTGTAGTAGGTCGGTGGAAAGACAGGTCTCTTTTTTAGAGGCTTGCTTTAGAAGCCTTCCTATGTTTTACTACAAACGCTTCAGTTTAAGAATGTATCCCTGCGTATAACGCATTTATATACAACTTTCAGCAACGGATCTCTTGGCTCTCGCATC	0	0	0	0	0	0	0	0	0	0	0	0	0	0	0	0	0	0	0	0	0	0	0	0	0	0	0	0	0	0	0	0	0	0	0	0	1	0	0	0	1	0	0	0	0	0	0	0
OTU_855	CAAGGTTTCCGTAGGTGAACCTGCGGAAGGATCATTAATGTGTTTGAGCTTTCGGGCTCTTCATCTCGCCGCTGTGCGCCTTCGGGCTGCACGCGGAGGGAGCATATATCCAACCCCTGTGCACACACACGGTGGCGAGCTGGGTAACGGCTCGCCGCTGATATTTAAACACGTCTTAAAAGTCATGTATGTTGAATTATTATAAAAAACACAACTTTCAGCAACGGATCTCTTGGCTCTCGCATC	0	0	0	0	0	0	0	0	0	0	0	0	0	0	0	0	0	0	0	9	0	7	0	0	0	0	0	0	0	0	0	0	0	0	0	0	1	0	0	0	0	0	7	0	0	0	0	0
OTU_856	CAAGGTTTCCGTAGGTGAACCTGCGGAAGGATCATTATTGAATAAACTTGATGTGGTTGTAGCTGACTCTCTAGGGAGTATGTGCACGCCCGTCATCTTTATATTTCCACCTGTGCACCTTTTGTAGACTCAGAAGGCTTCGCATGAAGTCGTTTGGGCCTATGTTTATCATATACCCCATTGTATGTATCAGAATGTATCAGTGGGCTTCATGCCTATAAACACTATACAACTTTCAGCAACGGATCTCTTGGCTCTCGCATC	0	0	0	0	0	0	0	0	0	0	0	4	0	0	0	0	0	0	2	15	0	0	2	0	0	0	6	0	0	0	0	0	0	0	0	4	6	0	1	1	3	1	30	11	5	19	28	10
OTU_857	CAAGGTTTCCGTAGGTGAACCTGCGGAAGGATCATTCATCGAGCGAGTGGGCCCGTCCCCTCCCTCCATCCCGTGCGTACCCTCCAGTCTCTGCCTCGGCCGGCCCCTCCCGCTCCGGCGGGCCGCCCGCCGAGGCCCCTCTCAAACCTAGCTGTCCAACGTTGACGTCTGAGTGATTATACAAACCAAAACAAAACTTTCAACAATGGATCTCTTGGCTCCGGCATC	0	0	0	0	0	0	0	0	0	0	0	0	0	0	0	0	0	0	0	0	0	0	0	0	0	0	0	0	0	0	0	0	0	0	0	0	0	0	0	0	0	0	0	27	0	0	0	0
OTU_858	CAAGGTTTCCGTAGGTGAACCTGCGGAAGGATCATTACCGAGTGAGGGCCCTCTGGGTCCAACCTCCCACCCGTGTTTATCGTACCTTGTTGCTTCGGCGGGCCCGCCGCAAGGCCGCCGGGGGGCATCTGCCCTCTGGCCCGCGCCCGCCGAAGACACCATTGAACGCTGTCTGAAGATTGCAGTCTGAGCAATTAGTTAAATAACTTAAAACTTTCAACAACGGATCTCTTGGTTCCGGCATC	0	0	0	0	0	0	0	0	0	3	0	0	0	0	0	0	0	0	0	0	0	0	0	0	0	0	0	0	0	0	0	0	0	0	0	0	0	0	0	0	1	0	0	0	0	0	0	0
OTU_859	CAAGGTCTCCGTTGGTGAACCAGCGGAGGGATCATTGCTGGAACAAACGCCCTCACGGGCGCTACCCAGAAACCCTTTGTGAACTATACTTAATCGTTGCCTCGGCATTGGTTGACTTCGAATGAAGTCCCCTGTTTTACAGGGAGCAGACCGGCCGACGGCCCCTATAAACTCTTTGTATGTATTATCATCTGAGTAAACAACTAAAATGAATCAAAACTTTCAACAACGGATCTCTTGGTTCTGGCATC	0	0	0	0	0	0	0	0	0	0	0	0	0	0	0	0	0	0	0	0	0	0	0	0	0	0	1	0	0	0	0	0	0	0	0	0	0	0	0	0	0	0	5	0	3	0	3	0
OTU_860	CAAGGTTTCCGTAGGTGAACCTGCGGAAGGATCATTAGCGAATGAACTTGGTCAAGCTGTTGCTGGTCCTTAGGGACATGTGCACGCTAGACTCTTGTTTCTAACCACCTGTGCACCTTTTGTAGACTTAGAGTTTTAAGGGGATTTGCGTTAGCTTTTCCTGTAGGCTCTGGTCTATGTTTTTATTATACCCTTTAAAATGTAAAGAATGTGTATTGGGCGCAAGCCTATAAAAATATATACAACTTTCAACAACGGATCTCTTGGCTCTCGCATC	0	0	0	0	0	0	0	0	0	0	0	0	0	0	0	0	0	0	0	0	0	0	0	0	0	0	0	0	0	0	0	0	0	0	0	0	0	0	0	0	0	0	0	0	0	0	0	0
OTU_861	CAAGGTTTCCGTAGGTGAACCTGCGGAAGGATCATTACAAGAGTATTTTCAGTTTGGCTATATGCCCTCTGAAAAATCTCCACCCTTTGTTTACACTACCTTTTGTTGTTGCCTTGGTGGGTGCCTCCATACACCTGCCGGCAGACACCTTTTAAAACCCTTGATTAAATACTATAGTCAGAGCTGTAACAAGCAAAAGATTAATAAATCAAAACTTTCAACAACGGATCTCTTGGTTCTGGCATC	0	0	0	0	0	0	0	0	0	0	0	0	0	0	0	0	0	0	0	0	0	0	0	0	0	0	0	0	0	0	0	0	0	0	0	0	0	0	0	0	0	0	0	0	0	0	0	0
OTU_862	CAAGGTTTCCGTAGGTGAACCTGCGGAAGGATCATTAACGTGTTCTCCGACGGCAAAGGTGCGCTCGGTCACCCTGGTGGCCAAGCGCCCTGAGCTGCTCGAACCTTTTCAAACCCACCGTGCACTTTGGTCGGCAGAGGGGCTTTGCGGCCCTGAGCCGGATCTCACATACTCTTAACTGCGGAAAGTCTACGGCGAGCCTTTTGTGCCGCCCTAATCTTTGACAACTTTCAACAACGGATCTCTTGGCTCTCGCATC	0	0	1	0	0	0	0	0	0	0	0	0	0	0	0	0	0	0	9	0	11	0	0	0	0	0	0	0	0	0	0	0	0	0	0	0	2	0	3	0	0	0	0	0	2	0	0	0
OTU_863	CAAGGTTTCCGTAGGTGAACCTGCGGAAGGATCATTATCGAACGCCTTTACTGGCTTCACTTGGCTGTGCGCCTTTTGGCTGCACGCCGTCCACACACACCGTGCACTCATCGGTGGGGCAACCCGCCGCATTACAAAACACTATGTCTCGAATGTAACACACACATTTTAAATACAACTTTCAGCAACGGATCTCTTGGCTCTCGCATC	0	0	0	0	0	0	0	0	0	0	0	0	0	0	0	0	0	0	0	0	0	0	0	0	0	0	0	0	0	0	0	0	0	0	0	2	1	0	0	0	5	0	4	0	3	0	0	0
OTU_864	CAAGGTCTCCGTTGGTGAACCAGCGGAGGGATCATTACCAGAGTGCCTTCAGGCTCTCCAACCCACTGTGAACATACCTACGTTCCCCCGGCGGGCCCAGCGCGCGGCGGCTCCGGCCGCCCGCGTCCGCCGAGGGCATCTCAAACCCGAATTTATATCGTGTCGTCTGAGGGGCGAAAGCCCGTAAAACAAAATGAATCAAAACTTTCAACAACGGATCTCTTGGCTCTGGCATC	0	0	3	0	0	0	0	0	0	0	0	0	0	0	0	0	0	0	0	0	0	0	0	0	0	0	0	0	0	0	0	0	0	0	0	0	2	0	0	0	0	0	0	0	0	0	8	0
OTU_865	CAAGGTTTCCGTAGGTGAACCTGCGGAAGGATCATTAATGAGTTTTGAAGTGGGTTTGATGCTGGCCTTACTCAGGCATGTGCTCGCCTTACTCTCATCCACTCACACCTGTGCACCTATAAGCGTTGGAAGATTCATCCCTTTGACCTTGAGGGGTGCGATCCAGGGAAACCAGGATCGTTGGGCTGAGTCCTCTGCGTTTACCTTTCATATAAACTCTTGTATGTTGTAGAATGTCTAATGGCCTACGGGCTTTAATGAAATACAACTTTCAACAACGGATCTCTTGGCTCTCGCATC	0	0	0	0	0	0	0	0	0	0	0	0	0	0	0	0	0	0	0	0	0	0	0	0	0	0	0	0	0	0	0	0	0	0	0	0	1	0	0	0	0	0	0	0	0	0	0	0
OTU_866	CAAGGTTTCCGTAGGTGAACCTGCGGAAGGATCATTAACGAGTTTTGAAATGGGTTGTAGCTGGCCTTCACAGGCATGTGCACACCCTGCTCATCCACTCACTATAACCCCTGTGCACTTATTGTAGGCTTGGTGGGATAATTGGCTGCTTGCAGTCAGTTTGAAAGCCTTGCTTATGTTTTAACATACAAACGCTTCAGTTAAAGAATGTCATTATTATTGTGTATTAACACATGAAATACAACTTTCAGCAACGGATCTCTTGGCTCTCGCATC	0	0	0	0	2	0	0	0	0	0	0	0	0	0	0	0	0	0	0	0	0	0	0	0	0	0	0	0	0	0	0	0	0	0	0	0	0	0	0	0	2	0	0	0	0	0	0	0
OTU_867	CAAGGTCTCCGTTGGTGAACCAGCGGAGGGATCATTACAGAGTACTTTACTCACCCAACCCACTGTGAACATACCCTGTTGCTTCGGCGGATAACGCCCGGCCCAGCGCCTGGCGCCCGCCGAGGACCCAAAACCTGAATCTTACTTGCTTGTTTCTCTGAGGGGCGAAAGCCTATAAAATAAATCAAAACTTTCAACAACGGATCTCTTGGCTCTGGCATC	0	0	0	0	0	0	0	0	0	0	0	0	0	0	0	0	0	0	0	0	0	0	0	0	0	0	0	0	0	0	0	0	0	0	0	0	2	0	0	0	0	0	1	0	0	0	0	0
OTU_868	CAAGGTTTCCGTAGGTGAACCTGCGGAAGGATCATTAATGAATTACAAAAGCTTTTGAAGTTGTTTTGCTGGTCTCTAGGGACATTGTGCACGCTTCATTAGTTTCCACTTCATACCCCTGTGCACCTTTGATAGATTTCGGTTTCGGTTATCCTTTGGTTATTTTTTCTTAATTGAGAAAGGCCTTTGGTTTCCTTAAACGACTTCTATACTATACCACACACCAAATGTATGTTTTATTAATGAATGGGTTTATAATAAACAAGGCCATGAGCCTTATAAACTTAATACAACTTTCAACAACGGATCTCTTGGCTCTCGCATC	0	0	1	0	0	0	0	0	0	0	0	0	0	0	0	0	0	0	2	3	2	2	1	0	0	0	1	0	0	0	1	0	4	1	2	1	0	1	7	2	4	0	0	0	4	14	1	1
OTU_869	CAAGGTTTCCGTAGGTGAACCTGCGGAAGGATCATTAATGAAGTCTGGGCTTCGGCCCTCTCTCTTCTACACACTTGTGAACTTACACCGTTGCTTTGGCAGGTTTCCGGAGGGGCGTGAGCCCTGAAGGTCAGGTCGGAAGACGCCTGCCGAAGACACTTATCCACCCTTTTTTATTGTCTGAATCTTGTTTATAACAAATAAAATAAAACTTTCAACAATGGATCTCTTGGCTCTGGCATC	0	0	0	0	0	0	0	0	0	0	0	0	0	0	0	0	0	0	0	0	0	0	0	0	0	0	0	0	0	0	0	0	0	0	0	0	0	0	0	0	0	0	0	0	0	0	0	0
OTU_870	CAAGGTCTCCGTTGGTGAACCAGCGGAGGGATCATTACAGAGCGTAAAAAACTCTCCCAACCCATGTGAACATACCCATCGTTGCCTCGGCAGGCCACCCAGCGCCACCACCCCCGTGGTGGCGAGGGGTGCTCCCTGCCGCCGGCCCCCCCCGAACTCGTTTTATCTTGGAACTCTGAATAGCAGTATAATACGTTAAAACTTTCAACAACGGATCTCTTGGCTCTGGCATC	0	0	0	0	0	0	0	0	0	0	0	0	0	0	0	0	0	0	0	0	0	0	0	0	0	0	0	0	0	0	0	0	0	0	0	0	0	0	0	0	0	0	4	0	15	0	0	13
OTU_871	CAAGGTTTCCGTAGGTGAACCTGCGGAAGGATCATTATTGAATAAACTTGATGTGGTTGTAGCTGGCTCTCTAGGGAGTATGTGCACGCCCGTCATCTTTATATTTCCACCTGTGCACCTTTTGTAGACCTGGAAGACTTCATCTGAAGTCGTTTGGGCCTACGTTTATCATATACCCCATAGTATGTAATAGAATGTATTAGTGGGCTTTATGCCTATAAACACTATACAACTTTCAGCAACGGATCTCTTGGCTCTCGCATC	0	0	0	0	0	0	0	0	0	0	0	0	0	0	0	0	0	0	10	6	1	9	0	0	0	0	0	0	0	0	16	0	8	0	0	1	14	7	1	20	5	1	16	7	9	0	12	3
OTU_872	CAAGGTCTCCGTTGGTGAACCAGCGGAGGGATCATTACAGAGTTGTAAAACTCCCAAACCCATGTGAACATTACCTGTTGCCTCGGCGGGCCTACCCTGTAGTTGCCCTGTAGCTACCCTGTGGACCGCCGAAGGACCAATAAACTCTTTTATCTCTGTATCTCTGAGTAAAAAACAAATAAGTTAAAACTTTCAACAACGGATCTCTTGGTTCTGGCATC	0	0	0	0	0	0	0	0	0	0	0	0	0	0	0	0	0	0	0	12	0	0	1	8	0	0	0	0	0	0	0	0	0	0	0	0	1	0	0	0	0	0	36	34	42	106	44	21
OTU_873	CAAGGTTTCCGTAGGTGAACCTGCGGAAGGATCATTAAAGATATATATGAGCAGAGCTGAGCTCTGCTCTACTACCTTTCATTTCCCCCCCTATACATGTGCACTTTGACGCAAGCTAGTGTAAGTGCCCCTATTTGAATAGGGGCACTGAAGACTTGTGATCTTTTTTATATCTATAACACCCAAAGTTGTCATTGAATGTTGAAGAGAAATAAAGATAAAGATAACTTTCAGCAACGGATCTCTTGGCTCTCGCATC	0	0	0	0	0	0	0	0	0	0	0	0	0	0	0	0	0	0	2	1	0	0	0	0	0	0	0	0	0	0	0	0	0	0	0	0	0	5	0	4	0	0	0	0	0	0	0	0
OTU_874	CAAGGTTTCCGTAGGTGAACCTGCGGAAGGATCATTACAGAGTTCATGCCCTTCGGGGTAGACCTCCCACCCTTTGTATACCTACCGATGTTGCTTTGGCGGGCCGTCGCAAGACCGGCGGCTTCGGCTGCCGCGTGCCCGCCAGAGGACCCCAATTCTGAATTATAGTGTCGTCTGAGTACTATATAATAGTTAAAACTTTCAACAACGGATCTCTTGGTTCTGGCATC	0	0	0	0	0	0	0	0	0	0	0	0	0	0	0	0	0	0	0	0	0	0	0	0	0	0	0	0	0	0	0	0	0	0	0	0	0	0	0	0	0	0	0	0	0	0	0	0
OTU_875	CAAGGTTTCCGTAGGTGAACCTGCGGAAGGATCATTACATTAGAACATAGGCCCAAAGCTGTAGCAATACTGCCCAAAGGCCTCTTCTATTACCCTTGTTTTTTGAGTACCTATGTTTCCTTGGTGGGCTTGCCTGCCAACAGGACAAACTATTAAACCTTTTTTAATTTTCAATCAGCGTCTGAATAAACTTTAATAATTACAACTTTCAACAACGGATCTCTTGGTTCTGGCATC	0	0	0	0	0	0	0	0	0	0	0	0	0	0	0	0	0	0	0	6	0	0	1	0	0	0	0	0	0	0	0	0	0	0	0	0	0	0	0	0	0	0	9	1	2	3	0	2
OTU_876	CAAGGTTTCCGTAGGTGAACCTGCGGAAGGATCATTAACGTATCTCCGAGTCCGCCGGTCGGCGTCGACCGCTCCGGCCCCTGGCCGTTGCAGCGGGCCGCCGTGCCGCGGCTCGAAACCACAAACCCACCGTGCTCCTTTACGGCCGAGGGTGTCGGTGAGAGCCGCGCCCGAAGCCGCACTCAAAACAGACTCCAGTTTAAAAGAATGTATAGGGTTGACTCTGATCGCCCACAAATTGAAACAACTTTCAACAACGGATCTCTTGGCTCTCGCATC	0	0	0	0	0	0	0	0	0	0	0	0	0	0	0	0	0	0	0	0	2	1	0	0	0	0	0	0	0	0	0	0	0	0	0	0	1	3	1	0	1	0	1	0	0	0	0	0
OTU_877	CAAGGTTTCCGTAGGTGAACCTGCGGAAGGATCATTAACGAGTTTTGAAATGGGTTGTAGCTGGCCTCAATGAAAGGCATGTGCACGCCCTGCTCATCCACTCTCATACCCCTGTGCACTTACTGTAGGCTAGGTGGGATGAACCCCGATCGCAAGGTTAGGGTTTTGAAAGCCTTGTCTATGTTTTACTACAAACGATTCAGTTATAGAATGTTACATTAGCGTTTAACGCAATAAATACAACTTTCAGCAACGGATCTCTTGGCTCTCGCATC	0	1	1	4	30	0	0	0	1	0	0	0	0	0	1	0	0	0	0	3	5	5	0	0	3	1	2	5	21	0	12	9	22	0	0	0	2	0	1	0	0	0	3	2	2	8	8	0
OTU_878	CAAGGTTTCCGTAGGTGAACCTGCGGAAGGATCATTATTGAATAAAAGGCCATAGGTTGGAGGCTGTAGCTGACCATATTTATGTGGTATGTGCACGTCTCTTGCTATTGGAAATTTCCACCTGTGCACAAATTGTAGGCATACTTTAAGTTGTCTATGTTTTCTAATTAAAACATGGATGGAAGTGTATAGAATGTGTGTTATTTGAGTAATGAAATACAACTTTCAACAATGGATCTCTTGGCTCTCGCATC	0	0	0	0	0	0	0	0	0	0	0	0	0	0	0	0	0	0	0	0	0	0	0	0	0	0	0	0	0	0	0	0	0	0	0	0	0	0	0	0	0	0	0	0	0	0	0	0
OTU_879	CAAGGTTTCCGTAGGTGAACCTGCGGAAGGATCATTAACGTATCTCTGACGGGGTGCGGCGCGCTCAGCTCCGGTCCTAATCGGCCGTGCAGCGGGCGCCCGTCCCTGCTCACACCTTCACAAACCCACCGTGAACCTTCACGGCAGAAGGAGGGAGACCTCCCGAAGCCGCATACCAAACTCCAGTTGCAAAGAATGTCGTGTGGACTTTGCGCCACCTAAAACACAAAACAACTTTCAACAACGGATCTCTTGGCTCTCGCATC	0	0	0	0	0	0	0	0	0	0	0	0	0	0	0	0	0	0	0	0	0	0	0	0	2	0	0	0	0	0	0	0	0	0	0	0	1	2	1	0	7	0	6	0	5	0	1	0
OTU_880	CAAGGTCTCCGTTGGTGAACCAGCGGAGGGATCATTACAGAGTTGCAAAACTCCCAACCATTGTGAATCTACCTCACCGTTGCTTCGGCGGGTGGCCCGGGTCTCCCCCGGTGCCGCGCCGGCGCCCCTCTCGGGGCCCGGCAAACCCGTCAGAGGACCGAAACTCTTCGTCATCATTGGCCTCTCTGAGTAACTTATACAATAAGTCAAAACTTTCAACAACGGATCTCTTGGTTCTGGCATC	0	0	0	0	0	0	0	0	0	0	0	0	0	0	0	0	0	0	0	0	0	0	0	0	0	0	0	0	0	0	0	0	0	0	0	0	0	0	0	0	0	0	0	0	0	0	0	0
OTU_881	CAAGGTTTCCGTAGGTGAACCTGCGGAAGGATCATTACCGAATTGTCGACACGAGTTGTTGCTGGCCCCTCAAAAGGGGGCATGTGCACACTCTGTTTGCATCCACTCACACCTGTGCACCTTCTGTAGTTCTGTGGGCTGGGAGGCACCTGTCTTCCCTTCCGTGGTTCTACGTCTTTACACACACACTGTAACATAGTCTTATGGAATGCACGCAGCGTTTAACGCAATACAATACAACTTTCAGCAACGGATCTCTTGGCTCTCGCATC	0	0	0	0	0	0	0	0	0	0	0	0	0	0	0	0	0	0	0	0	0	0	0	0	0	0	0	0	0	0	0	0	0	0	0	0	0	0	0	0	0	0	0	0	0	0	0	0
OTU_882	CAAGGTTTCCGTAGGTGAACCTGCGGAAGGATCATTAACGAGTTTTGAACGGGGTTGTAGCTGGCCTTCTACACGAGGCATGTGCACGCCCTACTCATCCACTCTCAACCTCTGTGCACTTACTGTAGGTCGGTGAAAGGTCTCTTACGGGGGACTGGAAGCCTTCCTATGTTTTACTACAAACGCTTCAGTTATAGAATGTCATCTTGCGTATAACGCATTTATATACAACTTTCAGCAACGGATCTCTTGGCTCTCGCATC	0	0	0	0	0	0	0	0	0	0	0	0	0	0	0	0	0	0	0	8	0	0	0	2	0	0	0	0	0	0	0	0	12	0	0	0	0	0	0	1	0	0	0	2	0	11	0	0
OTU_883	CAAGGTCTCCGTTGGTGAACCAGCGGAGGGATCATTATCGAGTTTATTCAACTCCCAAACCCTATGTGAACTTACCACTTGTTGCTTCGGCGGCGCTCTGGCGTCGCCGGGGGTATCAAACTCTTTGTTTTTACAGTATTCTCTGAGTGGCCGCAAGGCAAAAAACAAATGAATCAAAACTTTCAACAACGGATCTCTTGGTTCTGGCATC	0	0	0	0	0	0	0	0	0	0	0	0	0	0	0	0	0	0	0	0	0	0	0	0	0	0	0	0	0	0	0	0	0	0	0	0	0	0	0	0	0	0	0	0	1	0	0	0
OTU_884	CAAGGTTTCCGTAGGTGAACCTGCGGAAGGATCATTATTGAATGTACTTGCAATAGGTTGAAGCTGACTTTTCGGAGTATGTGCTCGCCTTTTGTAACTTACTACTTTTCCACTTGTGAACCTTTGTAGACTATGAATGAAATAAACTCATCTGAAAATGATGGTTAGAGAGGTTTGTTCTTACAGAGCATCCTTTTGTTAGTAGTTCATAGTCTATGTTATATTTACCCTTGATTGAATGTTAATGAATGTCATTTTACTGGTCTTTGACCTTTAAACTTAATACAACTTTCAGCAACGGATCTCTTGGCTCTCGCATC	0	0	0	0	0	0	0	0	0	0	0	0	0	0	0	0	0	0	0	0	0	0	0	0	0	0	0	0	0	0	0	0	0	0	0	0	0	0	0	0	0	0	0	0	0	0	0	0
OTU_885	CAAGGTTTCCGTAGGTGAACCTGCGGAAGGATCATTAGTGAAATCCAACGGTCGGTGTCCCGGCGCCTTGATGGGTCGGGCCCTTCCATCATCTCACACACTTTTGTTGAACCGTAGGGAGTTGGTTAACGCCTTCTCTCACCCTTTCAAACTCTTAAAGTCTCAGAATGAAGTTATGGTGAAAACCAAAAACACAATTTTCAACAACGGATCTCTTGGCTCTCGCATC	0	0	0	0	0	0	0	0	0	0	0	0	0	0	0	0	0	0	0	1	44	0	0	0	0	0	0	0	0	0	0	0	0	0	0	0	0	0	0	0	3	0	0	0	57	0	0	0
OTU_886	CAAGGTCTCCGTTGGTGAACCAGCGGAGGGATCATTACCGAGTTTACAACTCCCAAACCCCTGTGAACATACCTATTGTTGCCTCGGCGGATCAGCCCGGCCCCGGTAAAACGGGACGGCCCGCCAGAGGACCCCTAAACTCTGTTTTTAGTGTAACTTCTGAGTAAAACAAACAAATAAATCAAAACTTTCAACAACGGATCTCTTGGTTCTGGCATC	0	0	8	0	0	0	0	0	0	0	0	0	0	0	0	0	0	0	0	12	35	0	0	0	0	0	2	0	0	0	27	0	0	0	0	0	0	4	6	0	0	0	0	0	0	0	0	0
OTU_887	CAAGGTCTCCGTTGGTGAACCAGCGGAGGGATCATTACAGAGTTGCAAAACTCCCTAAACCATTGTGAACGTTACCTATACCGTTGCTTCGGCGGGCGGCCCCGGGGTTTACCCCCCGGGCGCCCCTGGGCCCCACCGCGGGCGCCCGCCGGAGGTCACCAAACTCTTGATAATTTATGGCCTCTCTGAGTCTTCTGTACTGAATAAGTCAAAACTTTCAACAACGGATCTCTTGGTTCTGGCATC	0	0	0	0	0	0	0	0	0	0	0	0	0	0	0	0	0	0	0	0	0	0	0	0	0	0	0	0	0	0	0	0	0	0	0	0	0	2	0	0	0	0	0	0	0	0	0	0
OTU_888	CAAGGTTTCCGTAGGTGAACCTGCGGAAGGATCATTAATGAAATATAGAAAGGAGCTGTCGCTGGCCCTCGGGCATGTGCACGCTCCCTTCGTTCCAATTTCAACCCCTGTGCATCTTTTGTAGGGAGGTGCTCACGCGCCGACCTATGTCATTACAAACCCTGATAGTATACAGAATGTCTTATGCATAACGCATTTTAATACAACTTTCAGCAACGGATCTCTTGGCTCTCGCATC	0	0	3	0	0	0	0	0	0	0	0	0	0	0	0	0	0	0	0	0	0	0	0	0	0	0	0	0	0	0	0	0	0	0	0	0	2	0	0	0	0	0	0	0	0	0	0	0
OTU_889	CAAGGTCTCCGTAGGTGAACCTGCGGAGGGATCATTACTGAGTTCGGGGGCAATCCCAGTCCCGACCTCCAACCCTTTGTGAACACATCTTGTTGCTTCGGGGGCGACCCTGCCGTTCGCGGCATTCCCCCCGGAGGTCATCAAAACACTGCATTATTACGTCGGAGTAAAAAGTTAATTTAATAAAACTTTCAACAACGGATCTCTTGGTTCTGGCATC	0	0	0	0	0	0	0	0	0	0	0	0	0	0	0	0	0	0	0	0	0	0	0	0	0	0	0	0	0	0	0	0	0	0	0	0	0	0	0	0	5	0	0	0	1	0	0	0
OTU_890	CAAGGTTTCCGTAGGTGAACCTGCGGAAGGATCATTAATGAATACTTGAGTCGCTTCGGCGCTCAAACCCTCATTTCCAACTCTGTGCATCTTATCATGTCCGTGCCGCAGTTTACTCTGCCACGGGCTCACCTTACAAACACTAGTCAAAGAATGTATAAAATTAAAAACAAATAAAACTTTCAACAACGGATCTCTTGGCTCTCGCATC	0	0	0	0	0	0	0	0	0	0	0	0	0	0	0	0	0	0	0	0	0	0	0	0	0	0	0	0	0	0	0	0	0	0	0	0	0	0	0	0	0	0	0	0	0	0	0	0
OTU_891	CAAGGTTTCCGTAGGTGAACCTGCGGAAGGATCATTACAGAGAGATAGGAGAGTTGAAGGGGGGAGTTGCAATACACCCACCCCCTTTGCTCTCTTTGATCATTATCATCTTCCCCCCCTTTACAATTGTGAACAATGACGCGAGTTCAAGTCAAGTGCCCCTATCTTCGGAATAGGGGCTCTAGACACTCGTGCTCTTTTTTACTACATATACACTACAATGTTGTACAATGCATGAATTGGGTTTTGATACACAATGAAAGAATAACTTTCAGCAATGGATCTCTTGGCTCTCGCATC	2	0	2	0	0	0	3	0	0	0	0	0	1	4	0	0	0	0	0	5	0	0	0	0	0	0	0	0	0	0	4	0	0	0	0	0	4	0	0	1	1	0	1	0	15	11	0	0
OTU_892	CAAGGTTTCCGTTGGTGAACCAGCGGAAGGATCATTACAGAGATCATGCCCTCACGGGTAGACCTCCCACCCTGTGTTATATACTATTGTTGCTTTGGCAGGCCGCCCTCGGGCTCCCGGCTTCGGCTGGGGTGCGCCTGCCGGAGGACCCCCAACTCTTAATATTTATGTGTCGTCTGAGTACTATATAATAAGTTAAAACTTTCAACAACGGATCTCTTGGTTCTGGCATC	0	0	0	0	0	0	0	0	0	0	0	0	0	0	0	0	0	0	0	0	0	0	0	0	0	0	0	0	0	0	0	0	0	0	0	0	0	0	0	0	0	0	0	0	0	0	0	0
OTU_893	CAAGGTTTCCGTAGGTGAACCTGCGGAAGGATCATTATTGAACAATCAAACCAATGTGGATTAGTTGTAGCTGGCCTCTCGGGGCATGTGCACGCTTTTCTGCAATTGTTCTCCATCCACCTGTGAACATTTTGTAGATTTGCGAGGGATAGAAAGAAGGGTAACCTTCTGACGAAGACTCGCGGTCTATGTTTTATAAACACTAATGAAGTCTAAGAATGTCTTGTTATATTCAAACATAAATATAACTTTCAGCAACGGATCTCTTGGCTCTCGCATC	0	0	0	0	0	0	0	0	0	0	0	0	0	0	0	0	0	0	0	2	0	0	0	0	0	0	0	0	0	0	0	0	0	0	0	2	7	0	0	0	0	0	0	0	1	0	0	0
OTU_894	CAAGGTTTCCGTAGGTGAACCTGCGGAAGGATCATTATCGAATTTTGAAGCCCGTCTTGAGCTGGCACTGCAGGTGCTCGGTCGGGTCTTTCATCCATTCTACCCCTGTGCACTTTGAAACGTAGGTCTGGGTTGAGGTATTCGCTGTATGCGTGTGCTTCGCTTAGCCTCGTTTTATTACAAACACCATTTATTGTCTTGTAGAATGTATTGCTCAGTCATGAGCTAAAAGTTAATACAACTTTCAACAACGGATCTCTTGGCTCTCGCATC	0	0	0	0	0	0	0	0	0	0	0	0	0	0	0	0	0	0	1	2	0	0	0	1	0	0	0	0	0	0	0	0	0	0	0	0	0	0	0	1	1	0	0	0	0	0	0	0
OTU_895	CAAGGTTTCCGTAGGTGAACCTGCGGAAGGATCATTATTGAAAAACTTTGTAGGTTGCAGTTGAGCTGGCCCCTCGGGGCATGTGCTTACTGTCAGCCTTCAATACTCTTCATCCACCTGTGCACACTTTGTAGAATGGGGTTGAGATAACGCGAATTGACTGAGAGCTTGATCGGAGGTAACACTCTGGTCGCTTGTTATAAAGGTCTCTTCATCTGTTTCTTCTCCCTGCTCTATGTTTTTATACACACCAATACCAGTTTAGAATGTCAATTTATTAGATGAGGGTAAAAGCTCATCTATAAAACATAATACAACTTTCAACAACGGATCTCTTGGCTCTCGCATC	0	0	0	0	0	0	0	0	0	0	0	0	0	0	0	0	0	0	0	0	0	0	0	0	0	0	0	0	0	0	0	0	0	0	0	0	0	0	0	0	0	0	0	0	0	0	0	0
OTU_896	CAAGGTCTCCGTTGGTGAACCAGCGGAGGGATCATTATAGGACTCGCAAGACTCCCGTAAACCACTGTGAACCTACCCATCGTTGCCTCGGCGGGTGCCCCGGACGCGAGCGTCCGGGGCGCTCAGCCCGCCGGCGGCCCCTTACTCTGGCTCACTGCGTTGGCATCTCAGAGGATACACAAACGAATCAAAACTTTCAACAACGGATCTCTTGGTTCTGGCATC	0	0	0	0	0	0	0	0	0	0	0	0	0	0	0	0	0	0	0	0	0	0	0	0	0	0	0	0	0	0	0	0	0	0	0	0	0	0	0	0	0	0	0	0	0	0	0	0
OTU_897	CAAGGTTTCCGTAGGTGAACCTGCGGAAGGATCATTACAGTGTTTCCTGCCCTCACGGGTAGGACCGCCCACCCTTGAATATGATGTTTGTTGCTTTGGCGGGCCGCGAGGCCTAGCCGCGCCCCCGCCCCGGCGGGGGAGTGCCCGCCAGAGGACCCCCAACCCTGAATATTAGTGTCGTCTGAGTACCATATAATACTTAAAACTTTTAACAACGGATCTCTTGGTTCTGGCATC	0	0	1	0	0	0	0	0	0	0	0	0	0	0	0	0	0	0	0	0	0	0	0	0	0	0	0	0	0	0	0	0	0	0	0	0	0	0	0	0	0	0	0	0	0	0	0	0
OTU_898	CAAGGTTTCCGTAGGTGAACCTGCGGAAGGATCATTATCGAGTTTTTTTGAACGGGTTGTAGCTGGTTTCTTTACAGAGACATGTGCACGCCTGGCTCATCCATTCTCAACCTCTGTGCACTTTATGTAAGAAAATGGTGAAAGCCAACTTTTATTGAAGTTGGTAGAAACCCTTTCTTATGTTTATAACAAACGCTTCAGTTATAGAATGTTTATCGTGTAATAACACACACAATTTATATACAACTTTCAGCAACGGATCTCTTGGCTCTCGCATC	0	0	0	0	0	0	0	0	0	0	0	0	0	0	0	0	0	0	3	2	0	0	0	0	0	0	5	0	0	0	0	0	0	0	0	0	0	1	1	0	1	0	2	1	0	3	3	1
OTU_899	CAAGGTCTCCGTTGGTGAACCAGCGGAGGGATCATTGCTGGAACGCGCCCCAGGCGCACCCAGAAACCCTTTGTGAACTTATACCTTACTGTTGCCTCGGCGCATGCCGGCCCCCCCTGGGGGCCCCCCCTTCTGGAGGAGCAGGCACGCCGGCGGCCAACCTAACTCTTGTTTTTACACTGAAACTCTGAGAATAAAACATAAATGAATCAAAACTTTCAACAACGGATCTCTTGGTTCTGGCATC	0	0	0	0	0	0	0	0	0	0	0	0	0	0	0	0	0	0	0	0	0	0	0	0	0	0	0	0	0	0	0	0	0	0	0	0	0	0	0	0	0	0	14	5	21	2	11	0
OTU_900	CAAGGTCTCCGTTGGTGAACCAGCGGAGGGATCATTACCGAGTTGCAAAACTCCCAACCACCGTGAACCTACCGACGTTGCCTCGGCGGGCCCCGCCCCGGCGGTCGCCCGCCGCAGGACACCCCAACCATTCTTCCAGTGTCTCTCGGAGTAACTTATACAATACATGAAAACTTTCAACAATGGATCTCTTGGTTCTGGCATC	0	0	0	0	0	0	0	0	0	0	0	0	0	0	0	0	0	0	0	0	0	0	0	0	0	0	0	0	0	0	0	0	0	0	0	0	0	0	0	0	0	0	19	14	2	2	20	0
OTU_901	CAAGGTTTCCGTAGGTGAACCTGCGGAAGGATCATTACCGTTGGAGCTTGCTCCATCTGGGATAGAACCCTTGATTTTGAGTACCTTTTCGTTTCCTCGGCGGGTTCGCCCGCCGGTGGACAACCAAAACTCTTTGTAATAGCAGTATCTTCTGAAAAAAACAAATAGTCAAAACTTTCAACAACGGATCTCTTGGTTCTGGCATC	0	0	0	0	0	0	0	0	0	0	0	0	0	0	0	0	0	0	0	1	0	0	0	0	0	0	0	0	0	0	0	0	0	0	0	0	0	0	0	0	0	0	4	0	0	0	0	0
OTU_902	CAAGGTTTCCGTAGGTGAACCTGCGGAAGGATCATTACAGAGTACCGGCGCCTCCGGGTGCCTACTCCAACCCTTTGTGTACCTTACCTGTTGCTTTGGCGGGCCGGCGCCCCTGGCGCCGCCGGCTCACGCTGGACAGCGCCCGCCAGAGGATTGACAAAACCTGCTCACTGTGATATCTGAGTAAAAAACAAATGAATCAAAACTTTCAACAACGGATCTCTTGGTTCTGGCATC	0	0	0	0	0	0	0	0	0	0	0	0	0	0	0	0	0	0	0	0	0	0	0	0	0	0	0	0	0	0	0	0	0	0	0	0	0	0	0	0	0	0	430	93	13	2	2	0
OTU_903	CAAGGTCTCCGTAGGTGAACCTGCGGAGGGATCATTACCGAGTGAGGGCCTCTGGCCCGACCTCCAACCCTTTGTTAATCAATACCTCGTTGCCTCGGGGGTGACCCGGACCTCGCGTCCGGGGCCCCCGGTGGACCACATTCAAACTCTTGCATCTCTGCGTCGGAGTCTCGAGCAAATCGATTAAAACTTTCAACAACGGATCTCTTGGTTCTGGCATC	0	0	0	0	0	0	0	0	0	0	0	0	0	0	0	0	0	0	0	0	0	0	0	0	0	0	0	0	0	0	0	0	0	0	5	0	0	0	0	0	0	0	6	0	0	0	0	0
OTU_904	CAAGGTCTCCGTTGGTGAACCAGCGGAGGGATCATTACAGGACTCGAAAGGCTCCCGTAATCACTGTGAACTTACCTAAAGTCGTTGCCTCGGCGGGTGCTCTAGACCTGTGTCTAGGGCATTCAGCCCGCCGGTGGCCCCTAACTCTGTCTCGCGCGTTGGCATCTCCGAGTTATTTTAAACGAGTTAAAACTTTCAACAACGGATCTCTTGGTTCTGGCATC	0	0	0	0	0	0	0	0	0	0	0	0	0	0	0	0	0	0	0	0	0	0	0	0	0	0	0	0	0	0	0	0	0	0	0	0	0	0	0	0	0	0	0	0	0	0	0	0
OTU_905	CAAGGTCTCCGTTGGTGAACCAGCGGAGGGATCATTACAGAGTTCTCGCAACTCCCACTCACCCCTTGTGAACATACCCTATTGTTGCCTCGGCGGCGGTACTCGCGACCCCCGCCGGCGGCCCCCCAAACAAACCCTTGTCAGTATACTTGAATTCTGAACTATAACCAAAAATACGTTAAAACTTTCAACAACGGATCTCTTGGTTCTGGCATC	0	0	0	0	0	0	0	12	0	0	0	0	0	0	0	0	0	0	0	0	0	0	0	0	0	0	0	0	0	0	0	0	0	0	0	0	11	0	0	0	5	0	0	0	1	0	19	0
OTU_906	CAAGGTTTCCGTAGGTGAACCTGCGGAAGGATCATTATCGAATTAGATGGGAAAATGAGCTGGTTCTTACAAGTGCTCTTTCCCTGATTCTTTAACCATACACCTGTGAACTTTGGGGAGACTCTTAATTGAGACTCTCCTTATTTTTAACAAACTCTTTAATAAACTATCGAACGTGATCGTGCCGAAAGGCCTTAATTTTTATAAAACAACTTTTAACAACGGATCTCTTGGCTCTCGCATC	0	0	0	0	0	0	0	0	0	0	0	0	0	0	0	0	0	0	0	1	160	0	0	0	0	0	0	0	0	0	0	0	0	0	0	0	0	0	0	0	2	0	0	0	164	0	0	0
OTU_907	CAAGGTTTCCGTAGGTGAACCTGCGGAAGGATCATTACCCAAGGGCTTGTTGCGCGCTGGCTTGCCAGCGTGCTTCAGCAATCACCCTTATTACCTTTGCCTATTGTACCTTTGTTCATCCCTCGGCGGGGACGCCTGCCGATGGGACCACCACAACTCTTTGCATTATGTATTATTCTGAAACAAACACAAGTTATTACAACTTTCAACAATGGATCTCTTGGTTCTGGCATC	0	0	0	0	0	0	0	0	0	0	6	0	0	0	0	0	0	0	0	0	0	0	0	0	0	0	0	0	0	0	0	0	0	0	0	0	0	0	0	0	0	0	0	0	0	0	0	0
OTU_908	CAAGGTTTCCGTAGGTGAACCTGCGGAAGGATCATTAAATAAGGATACCCTTATGGTATACCCCATCCGTGTCTATTTACCTTTGTTGCTTTGGCAGGCCGCGAGATTACTCCTGTGGGCTCGCCTGCATTGTGCCTGTCAAGGGTCTAAACTCTGATTTTTAGTGGTGTCTGAGTACTATACAATAGTTAAAACTTTCAACAACGGATCTCTTGGTTCTGGCATC	0	0	0	0	0	0	0	0	0	0	0	0	0	0	0	0	0	0	0	0	0	0	0	0	0	0	0	0	0	0	0	0	0	0	0	0	0	0	0	0	0	0	0	0	0	0	0	0
OTU_909	CAAGGTTTCCGTAGGTGAACCTGCGGAAGGATCATTAATGAACCTTTGAGGGTTGAGCTGGTTCTTACAAGTGCTCACCCTCTTATCCTTTATACACCTGTGCATCTTTCAAGGAGGAGATTAGTAGGTCGCTTGCGATTGAAAGTCCTTCCTTGTTCTTACATACACTTTATTTATTTTATGAATGTTTATTTTCGAATAAAATACAACTTTTAACAACGGATCTCTTGGCTCTCGCATC	0	0	0	0	0	0	0	0	0	0	0	0	0	0	0	0	0	0	0	7	0	0	0	0	0	0	0	0	0	0	0	0	0	0	0	0	0	0	0	0	0	0	0	0	0	0	0	0
OTU_910	CAAGGTCTCCGTAGGTGAACCTGCGGAGGGATCATTACCGAGTGAGGGGCCCGCGGCCCCGACCTCCCACCCTTTGTTAATCCAACCTCGTTGCTTCGGGGGTGACCTATTCGCTTAGGGCCCCCGGAGGACCACCAACTCTGCATCTATACGTCGGAGTCGAAAACAAATGAATTCAAAACTTTCAACAACGGATCTCTTGGTTCTGGCATC	0	0	0	0	68	0	0	0	0	0	0	0	0	0	0	0	0	0	0	0	0	0	0	0	0	0	0	0	0	0	0	0	0	0	0	0	0	0	0	0	0	0	0	0	0	0	0	0
OTU_911	CAAGGTTTCCGTAGGTGAACCTGCGGAAGGATCATTATCGAATTGGCTAGACTGTGCTGGCACTGCAGGTGCACGTCTAATTCATCCAATACACCTGTGCATTCTTGACTTTGAGCCTTTGCGGGCGAGAAGTATTTTACACCCTTTGATCAGTATGTGATATAGACATGGCGCTTTGCGTCGATTTAAAAACAACTTTCAACAACGGATATCTTGGCTCTCGCATC	0	0	0	5	0	0	0	0	0	0	0	0	0	0	0	0	0	0	0	0	0	0	0	0	0	0	0	0	0	0	0	0	0	0	0	0	0	0	0	0	0	0	0	0	0	0	0	0
OTU_912	CAAGGTTTCCGTAGGTGAACCTGCGGAAGGATCATTACTGAGTCTTGAAATGGGGTTGTAGCTGGCCTTATCAGACATGTGCTCACCCTGTTCAAATCCACTCTACACCTGTGCACTTACTGTGGGCTTCGGTTTTGGGGGGTCTTGTATTTTAACTTGACCTTTTAGCTGGGCTCATGTTTTTGTTATAAACGCTTTCAGTATCAGAATGTGTATCGCGATGTAACGCATCTTTATACAACTTTCAGCAACGGATCTCTTGGCTCTCGCATC	0	0	0	0	0	0	0	0	0	0	0	0	0	0	0	0	0	0	0	0	0	0	0	0	0	0	0	0	0	0	0	0	0	0	0	0	5	0	0	0	0	0	23	0	0	0	0	0
OTU_913	CAAGGTTTCCGTAGGTGAACCTGCGGAAGGATCATTATAGAACGAACGGGGAGAGAGTTGGCGGAGGAGGGACTGTCGCTGGCCAGGTCTGGCATGTGCACGTCTCGATGCCGCTTCTCTTTTCTTTCCTCTCACACACACACCCTGTGCACCCGTCGGTAGGTCCTCGAAAGGGGATCTACGTCTTTTCTCGTCACGCCCACGTCGTATCGCATGTCCATAGAATGTCTTGATATAAACAATACAACTTTCAGCAACGGATCTCTTGGCTCTCGCATC	0	0	0	0	0	0	0	0	0	0	0	0	0	0	0	0	0	0	0	0	0	0	0	0	0	0	0	0	0	0	0	0	0	0	0	0	0	0	0	0	0	0	0	0	0	0	0	0
OTU_914	CAAGGTTTCCGTAGGTGAACCTGCGGAAGGATCATTATCGAGTTCAGAATGTGGGCTTGAGCTGGCGCTTCGGCGCAAGTGCTCGGCCCCGCTCATCCACTCAACCCCTGTGCACTTTAGAGGTGTGGTCCCCCGTCATGGGAGCCGCTGGCGCAAGCCGGCTGGGATTGCGCCTCGACCTTCACACAAACCCCTGAAAAGTATAGTGAACGTGAATCGCGTCAGCGATGAAACTTAATACAACTTTCAACAACGGATCTCTTGGCTCTCGCATC	1	1	10	10	0	0	0	0	0	0	0	0	0	0	0	0	0	0	0	8	1	0	0	2	0	0	0	0	0	0	0	0	14	0	0	0	4	0	7	10	13	8	0	0	0	0	0	0
OTU_915	CAAGGTTTCCGTAGGTGAACCTGCGGAAGGATCATTACATGATAATCGGGGTAATATTGTAGCTTGCTACTCTAATGCCTGTCTGAATCCATGTCTTTTGCGTACTATTTGTTTCCTTGGTGGGCTTGCCTGCCAATTGGACACTATTAAACCCTTTTGTAATTGTAATCAGCGTCTGAAAACTATAATAGTTACAACTTTCAACAACGGATCTCTTGGTTCTGGCATC	0	0	0	0	0	0	0	0	0	0	0	0	0	0	0	0	0	0	0	0	0	0	0	0	0	0	0	0	0	0	0	0	0	0	0	0	0	0	0	0	0	0	0	0	0	0	0	0
OTU_916	CAAGGTTTCCGTAGGTGAACCTGCGGAAGGATCATTATGAATTTTAGGGTTTGCGGTGGCGGCCCCCGGGGGGGAAACCTCCAGGGTGGTTTGGGTAACACCTTTACGTGCCGCATTTCTAAATCCTTTTTATACGAGCACCTTCGTTCTCCCTCGGCGGGGCAACCTGCCGTTGGAACCAAACAAAACCCTTTTTGCATCTAGCATTACCTGTTCTGATACAAATAATCGTTACAACTTTCAACAATGGATCTCTTGGCTCTGGCATC	0	0	0	0	0	0	0	0	0	0	0	0	0	0	0	0	0	0	0	0	0	0	0	0	0	0	0	0	0	0	0	0	0	0	0	0	0	0	0	0	0	0	0	0	0	0	0	0
OTU_917	CAAGGTTTCCGTAGGTGAACCTGCGGAAGGATCATTACAGTATTCTTTTGCCAGCGCTTAACTGCGCGGCGAAAAACCTTACACACAGTGTCTTTTTGATACAGAACTCTTGCTTTGGTTTGGCCTAGAGATAGGTTGGGCCAGAGGTTTAACAAAACACAATTTAATTATTTTTACAGTTAGTCAAATTTTGAATTAATCTTCAAAACTTTCAACAACGGATCTCTTGGTTCTCGCATC	0	0	2	0	0	0	0	0	0	0	0	0	0	0	0	0	0	0	0	0	0	0	0	0	0	0	0	0	0	0	0	0	0	0	0	0	0	0	0	0	0	0	0	0	0	0	0	0
OTU_918	CAAGGTCTCCGTTGGTGAACCAGCGGAGGGATCATTACCGAGTTTTCAACTCCCTAACCCTTATGTGAACCTACCTATTGTTGCTTCGGCGGACTCGCCCCAGCCGGACGCGGACTGGACCAGCGGCCGCCGGGGACCCTCAAACTCTTGTATTATCAGCATCTTCTGAATACGCCGCAAGGCAAAACAAATAAATCAAAACTTTCAACAACGGATCTCTTGGCTCTGGCATC	0	0	0	0	0	0	0	0	0	0	0	0	0	0	0	0	0	0	0	0	0	0	0	0	0	0	0	0	0	0	0	0	0	0	0	0	0	0	0	0	0	0	0	0	0	0	0	0
OTU_919	CAAGGTTTCCGTAGGTGAACCTGCGGAAGGATCATTACAGAGTTCATGCCCCTCGGGGTAGACCTCCCACCCTTTGTATACATTACCTTCGTTGCTTTGGCGGGCCGCCGCGCCCGCGTCCACCGGCTTCGGCTGGTGCGCGCCCGCCAGAGAACCCCCAAATCCTGTTTTACAGTGTCGTCCGAGTACTATATAATAGTTAAAACTTTCAACAACGGATCTCTTGGTTCTGGCATC	0	0	0	0	0	0	5	0	0	0	0	0	0	0	0	0	0	0	0	0	0	0	0	0	0	0	0	0	0	0	0	0	0	0	0	0	0	0	0	0	0	0	0	0	3	0	0	0
OTU_920	CAAGGTTTCCGTAGGTGAACCTGCGGAAGGATCATTACTGAGTGCGGGCCCTCTGGGTCCAACCTCCCACCCGTGTATACCGTACCTTGTTGCTTCGGCGGGCCCGCCAGTCCGGCCGCCGGGGGGCACCCGCCCCCGGGCCCGCGCCCGCCGAAGACACCCTGAACGCTGTCTGAAGATTGCAGTCTGAGCGATAAGCACAAATTAGTTAAAACTTTCAACAACGGATCTCTTGGTTCCGGCATC	0	0	0	0	0	0	0	0	0	0	0	0	0	0	0	0	0	0	0	0	0	0	0	10	0	0	0	0	0	0	0	0	0	0	0	0	0	0	0	0	0	0	0	0	0	0	0	0
OTU_921	CAAGGTTTCCGTAGGTGAACCTGCGGAAGGATCATTAACGTATCTCCGAGTCCGGCGGTCGGCATCGCCGCTCCCCCGGCTCGAAAACCACAAACCCACCGTGCTCCTTTACGGCCAGGTCGTCGGCGAAAGCCGCTCGACCGGAGCCGCATTCAAATAGACTCCAGTTCAAAAGAATGCAAAGCGGACTCCGATCCGCCCATAAACTGAAACAACTTTCAACAACGGATCTCTTGGCTCTCGCATC	0	1	0	0	0	0	0	0	0	0	0	0	0	0	0	0	0	0	0	0	0	0	0	0	0	0	0	0	0	0	0	0	0	0	0	0	3	0	0	0	0	0	0	0	0	0	0	0
OTU_922	CAAGGTTTCCGTAGGTGAACCTGCGGAAGGATCATTATCGAAACATGGTCTGGGTTGTAGCTGGCCTCTCGGGGCATGTGCACACCCTTTCCTATCCATCTCTTACACCTGTGCACAACCGCGTGGATCGGGAAACCGATCCGCGTCTCTTCACACACACCCCATGTATGTCTCTGAATGTCTACCATGCTATAAACGCATCTTAATACAACTTTCAACAACGGATCTCTTGGCTCTCGCATC	0	0	0	0	0	0	0	0	0	0	0	0	0	0	0	0	0	0	0	0	0	0	0	0	0	0	0	0	0	0	0	0	0	0	0	0	0	0	0	4	0	0	5	0	4	0	0	0
OTU_923	CAAGGTCTCCGTTGGTGAACCAGCGGAGGGATCATTACAGAGTCTCCGACTCCCAAACCTTTGTGAACATACCACTGTTGCCTCGGCGTCACGCCCCGGGAGCGCTCCGGCGCGGCCCGGGCCCAGGCGTCCGCCGAGGGCCCCAAAACTTTTGAATCATAGCGGACTTCTGAGTACCAAAACAAATAAGTTAAAACTTTCAGCAACGGATCTCTTGGCTCTGGCATC	0	0	0	0	0	0	0	0	0	0	0	0	0	0	0	0	0	0	0	0	0	0	0	0	0	0	0	0	0	0	0	0	0	0	0	0	0	0	0	0	0	0	0	0	0	0	0	0
OTU_924	CAAGGTTTCCGTAGGTGAACCTGCGGAAGGATCATTACTGCTTGCTTACGGTTTCGTTCGGGCAACCGAGCGGGGCCGGGCACGCTACCCTTGCTTATGTATACCTATTGTTATTCCCTCGGCGGGGAGACCCGCCGCTGGGATCACTTAAACCCTTTTGTATAAAGCATCAAAACTTCTGAAAACAAATTAATAATCACAACTTTCAACAATGGATCTCTTGGTTCTGGCATC	0	0	0	0	0	0	0	0	0	0	0	0	0	0	0	0	0	0	0	0	0	0	0	0	0	0	0	0	0	0	0	0	0	0	0	0	0	0	0	0	0	0	0	0	0	0	0	0
OTU_925	CAAGGTTTCCGTAGGTGAACCTGCGGAAGGATCACTAGTGATTAAATCGAGAGCGTCTTCATTGACCTCTCACCCTTCACATCCACATACACCTGTGCACCGTTTGGCTTCTTAATAGAGTGAAAGCTCGACAAAGAAGTCATCATTTTATACATACCCCAGTCTTATGAATGTAACAGTTTTAATAAACATAATAAAACTTTCAACAACGGATCTCTTGGTTCTCGCATC	0	0	0	0	0	0	0	0	0	0	0	0	0	0	0	0	0	0	0	0	0	0	0	0	0	0	0	0	0	0	0	0	0	0	0	0	0	0	0	0	0	0	0	0	0	0	0	0
OTU_926	CAAGGTTTCCGTAGGTGAACCTGCGGAAGGATCATTATTGAATATTCTTGATGGGTTGTAGCTGGCTCTTAGGAGCATGTGCACGCTTGTCTTGATTTTATTCATCCACCTGTGCACCTTTTGTAGTCTTGGGGGTTGAGAGCAGTCAACTATCGGATGCCTATTGGTTATTCCGGATGTGGGGAATGCTGAGTGCGCAAGCATACAGCTTTTCTCAATGTGACTTGCAAACCTCTCCTTCAAGTCTATGTATTCATATACCACATAGTATGTTGTAGAATGTGATCAATGGGCCTTTGTGCCTATAACAATCATATACAACTTTCAGCAACGGATCTCTTGGCTCTCGCATC	0	0	0	0	0	0	0	0	0	0	0	0	0	0	0	0	0	0	0	0	0	0	0	0	0	0	0	0	0	0	0	0	0	0	0	0	0	0	0	0	0	0	0	0	0	0	0	0
OTU_927	CAAGGTTTCCGTAGGTGAACCTGCGGAAGGATCATTATTTATTTCAGTAAGCCTGTGTGTTGCGGCCCTCGGGGCCCCGCTGGTCTCCTGTCGGCGATCGTCGGCGCAGACCGTGGGATCTCGTCCCCGGGAGGTTTAGGGCTCTGCGCCCTTTCACGCGCACATGTCTGAATCCTTTCTTTACCGGTACCTCCCGTTCTCCTTCGGTGGGGCAACCTGCCGTCGGAACCCAACAACCTTTTTTGCATCCAGCATTACCTGTTCTGATACAAACAATCGTTACAACTTTCAACAATGGATCTCTTGGCTCTGGCATC	0	0	0	0	0	0	0	0	0	0	0	0	0	0	0	0	0	0	0	0	0	0	0	0	0	0	0	0	0	0	0	0	0	0	0	0	0	0	0	0	0	0	0	0	0	0	1	0
OTU_928	CAAGGTTTCCGTAGGTGAACCTGCGGAAGGATCATTATTGAATGAATTTGGGCAAAGTTGTTGCTGGTCTCAGAGATGGGACATGTGCACACTTTGTTCATTCCACCTTCACACCCCTGTGCACTTCTCATGGGTTGGGTTGTGTCTGAAATATGACAATGCCCTTCTCATGTGTTACTATAAACCCTATGTTTGTTATAGAATGTTTTTTGTGCATGAATTGCATATAATACAACTTTCAGCAACGGATCTCTTGGCTCTCGCATC	0	0	3	0	0	0	0	0	0	0	0	0	0	0	0	0	0	0	0	2	0	0	0	0	0	0	0	0	0	0	25	0	0	0	3	0	2	4	3	2	0	0	1	0	0	0	0	0
OTU_929	CAAGGTTTCCGTAGGTGAACCTGCGGAAGGATCATTATCGAGTCCAATCCAGCTTATTCTTGCTGTGCATTTACTTGCACGCTCGATTCAGTTGGCTCTTTGACTTTACACACCTGTGCACCTTCGGTCTGAATTTTCTTGCTTGGATAAATTTATTTTATTCAAGTCCGCTCCTTGGGGTGGGATTAGAGTGTTGCGTTGGATTTTTTCCATGGCTCGCTCTGCAAGAAGATCGTCCGTTTTTTTACACCTATTTTGTATGTCTTTGAATTTAATCGATTGCTCCGTGATGGAGTGATTGTAAAAATAAATACAACTTTCAGCAACGGATCTCTTGGCTCTCCCATC	0	1	4	0	0	0	0	0	0	0	0	0	0	0	1	0	0	0	0	0	2	0	0	0	0	0	0	1	0	0	1	1	0	0	0	0	0	3	1	0	1	0	0	0	1	2	0	0
OTU_930	CAAGGTTTCCGTAGGTGAACCTGCGGAAGGATCATTATTGAATGTTGAGAAGTTTTTGTAGCTGGCCTTTCGAGGATCTGTGCTCGCTTCTTTCACTCTCTTACCACCTGTGCACCTTTTGTAGTTTGTTTGTTTCTCTCTTTTTCATTAAAGAGAGAGCGTGAGTGTTGCCGTGCGCAAGCATAGCTCTACTCCACCTCAAACAAACTATGTTTTTACATACCCCTTCAATAAACCTTTGAACGTCTTCTAGTCTTTGCCGTCAAAAAGCAGACTTATTAAATTACAATTTTCAACAATGGATCTCTTGGCTCTCGCATC	0	0	0	0	0	0	0	0	0	0	0	0	0	0	0	0	0	0	0	0	0	0	0	0	0	0	0	0	0	0	0	0	0	0	0	0	0	0	0	0	0	0	0	0	0	0	0	0
OTU_931	CAAGGTTTCCGTAGGTGAACCTGCGGAAGGATCATTTATGAACCTTTGAGGGTTGAGCTGGCGTTTATTCGCATGTGCTTGCCCTCTCATCCTTTATACACCTGTGCACTTTTGAAGGGAGACATTAGTAGACATTCACTTGTCGAAGGTATCTCCCTTTACACTACATACTCTAATGATTACTTTGAATGTTTAAACGCTTAACAGCATTTAATTACAACTTTTAACAACGGATCTCTTGGCTCTCGCATC	0	0	0	0	0	0	0	0	0	0	0	0	0	0	0	0	0	0	0	0	0	0	0	0	0	0	0	0	0	0	0	0	0	0	0	0	0	0	0	0	0	0	0	0	0	0	0	0
OTU_932	CAAGGTTTCCGTAGGTGAACCTGCGGAAGGATCATTATTGAATACGCATTCTGCGGTTGATGCTGGCCCCTTCACTGGGGCATGTGCTCGTCGCGGGGTCTATTTATCTTCTCTTGTGCACCATTTGTAGTCTTTGAAAGTCTGTCAACCCGAATTCTCGCAGCAATGCGGAACGGGGAGGTTTGTGGGATTGCGCAAGCAGCTCTTCTCCTCCTGCTAGGGTCATTTTCGCAGCAATGCGAGTTTGGGGGGTTCTTGGTGATGCCGATACCTGACGCCGCCTCCCCCTGCTGACTTACTATTTCACTGGCTATGTTTTCATATACACGATTTAAAGTTACAGAATGTCAATTAACGACTTGCGCAAGCAGTCATTAAACCTATACAACTTTTAGCAAC…	0	0	0	0	0	0	0	0	0	0	0	0	0	0	0	0	0	0	0	0	0	0	0	0	0	0	0	0	0	0	0	0	0	0	0	0	0	0	0	0	0	0	0	0	0	0	0	0
OTU_933	CAAGGTTTCCGTAGGTGAACCTGCGGAAGGATCATTACAGAGTCTCTGCCCTCACGGGTAGACCTCCAACCCTGTGTATTTATACCTTTGTTGCTTCGGCAGGCCGTCTAGGCTTCGGTCTAGCTATGGGCTTCGGCTCGTAAGTGCCTGCCAGAGGACCAATAAACTCTGAATTTTAATGTCGTCTGAGTAAAAACTTAATAGTTAAAACTTTCAACAACGGATCTCTTGGTTCTGGCATC	0	0	0	0	0	0	0	0	0	0	0	0	0	0	0	0	0	0	0	0	0	0	0	0	0	0	0	0	0	0	0	0	0	0	0	0	0	0	0	0	0	0	0	0	0	0	0	0
OTU_934	CAAGGTTTCCGTAGGTGAACCTGCGGAAGGATCATTAACGTATCTCTGGCGAGGGCTCTCCCCGCTCCGGTGCCGCGAGGTCCCGTCGCAGCGGGGCGTGCCCGACCCTCTCAACTTTTGCAAACCCCACTGTGCACCTTTTTCGGCGGAGGGGGCTCGGCTGTTGCCGAGTGCCCGAGGCCGGATCACAAACTTCAGTTCCGGTGAATGTTCAGCGGACTCTGTGCCGCCTAATACTTTAAACAACTTTCAACAACGGATCTCTTGGCTCTCGCATC	0	0	0	0	0	0	0	0	0	0	0	0	0	0	0	0	0	0	0	0	0	0	0	0	0	0	0	0	0	0	5	0	0	0	0	0	1	0	0	0	0	0	0	0	0	0	0	0
OTU_935	CAAGGTTTCCGTAGGTGAACCTGCGGAAGGATCATTAGAAATGTGCCGCAAGGCCTTATCTATTCACACACAACTGTGCACGCCTTCGGGCAATAAACTACATAACGGTAATGAATGTAACAAAGTTAACATAATACAACTTTCAACAACGGATCTCTAGGCTCTCGCATC	0	0	0	0	0	0	0	0	0	0	0	0	0	0	0	0	0	0	0	0	0	0	0	0	0	0	0	0	0	0	0	0	0	0	0	0	0	0	0	0	0	0	0	0	2	0	0	0
OTU_936	CAAGGTTTCCGTAGGTGAACCTGCGGAAGGATCATTAATGAAATTTTGCCAGTTGGTTGATGCTGGTGGTGTTAAAGCCACATGTGCTCGCCTCTGCATTTTCTTATCCATACACCTGTGCACCTCTGAGGGTTTGATGCGGCATTTAACTATGTAGTGTCAACCTTCATTTTACTATAAACACTATTTTGATATATGAACGTGATTGTGCCGCAAGGCCATAAACTTATACAACTTTTAACAACGGATCTCTTGGCTCTCGCATC	1	5	7	0	4	0	0	0	0	0	0	0	0	0	0	2	0	0	3	16	17	0	5	0	0	0	0	0	0	0	0	13	0	0	0	0	2	5	12	3	12	2	0	0	0	0	0	0
OTU_937	CAAGGTTTCCGTAGGTGAACCTGCGGAAGGATCATTATCGAATGAAATCAGAGTCGGTTGTCGCTGGCCTCTTCACTGAGGCATGTGCACGCCTTCTCTATTCATCCACACACACCTGTGCACTTGTGAGACGGATTGACCCTCTCTCGGGGGACGGTCCGTCTATTATACATAAACTCCATTATATAAATTTGAATGTAATTTGATGTAACACATCTTTAAACTAAGTTTCAACAACGGATCTCTTGGCTCTCGCATC	0	0	0	0	0	0	0	0	0	0	0	0	0	0	0	0	0	0	0	0	0	0	0	0	0	0	0	0	0	0	0	0	0	0	0	0	0	0	0	0	0	0	0	0	0	0	0	0
OTU_938	CAAGGTCTCCGTTGGTGAACCAGCGGAGGGATCATTACTGAGTTACCGCTCTATAACCCTTTGTGAACATACCTAACCGTTGCTTCGGCGGGTAGGGCGTCCCCGCGGGGACGCCCTCCCGGCCCGGCCCGCTCGCGGGTCCGGGCGCCCGCCGGAGGTATACCAAACTCTATTTTAACGACGTCTCTTCTGAGTGGCACAAGCAAATAATTAAAACTTTCAACAACGGATCTCTTGGTTCTGGCATC	0	0	0	0	0	0	0	0	0	0	0	0	0	0	0	0	0	0	0	0	0	0	0	0	0	0	0	0	0	0	0	0	0	0	0	0	0	0	0	0	0	0	27	15	94	0	14	11
OTU_939	CAAGGTTTCCGTAGGTGAACCTGCGGAAGGATCATTAATGAAATGCAAGGACGCTCTTTTTAGAGGTCCGACCTATTCATCCTTTCACCCTGTGCACAAATTATTTTTACATCCATTTTAAACACATAAAGTTATTGAATGTCTATAGTCTCTTGATTGAGCATAAACAAAATAAAACTTTCGGCAACGGATCTCTTGGCTCCCGCATC	0	0	0	0	0	0	0	0	0	0	0	0	0	0	0	0	0	0	0	0	0	0	0	0	0	0	0	0	0	0	0	0	0	0	0	0	0	0	0	0	0	0	0	0	0	0	0	0
OTU_940	CAAGGTCTCCGTAGGTGAACCTGCGGAGGGATCATTAAACGAAACAAACCCTCCCCTCGGGCTCCGGCCCGGCGGGAGGGCCAGTCTCAAACCCTTTGTCGTCCGACTATGTTGCCTCGGGGGAGACCCTGCCTCCGGGCGGGCGGCACCCCGGTGGACCAAACCAAACTCTTGCGTAACATGTCGTCTGAGTCGATTTAAAAATAAATCAAAACTTTCAACAACGGATCTCTTGGTTCTGGCATC	2	0	0	0	0	0	0	0	0	0	4	0	0	0	0	0	0	0	0	0	0	0	0	0	0	0	9	0	0	0	0	0	0	0	0	0	0	0	0	0	1	0	0	0	0	0	0	0
OTU_941	CAAGGTCTCCGTTGGTGAACCAGCGGAGGGATCATTACCTGAGAGTTTGCAAAAACTCCCCTAAACCCACTGTGAACGTACCTGCTAGTTTGCTTCGGCAGGCGGTCCCCGGGGGGGACCTCCAGCCCGCCTCTCACGGGCGGGTGCCTGCCGCGAGGCCACTACAAAACACTGCTGTAACGGTCGTCTGAGACACGAAGCCCGCTGAGAAGCAGGGCGGAATCTAGTCAAAACTTTCAACAACGGATCTCTTGGTTCTGGCAAC	0	0	0	0	0	0	0	0	0	0	0	0	0	0	0	0	0	0	0	0	0	0	0	0	0	0	0	0	0	0	0	0	0	0	0	0	0	0	0	0	0	0	0	0	0	0	0	0
OTU_942	CAAGGTTTCCGTAGGTGAACCTGCGGAAGGATCATTACAGAGTTCATGCCCGAAAGGGTAGACCTCCCACCCTTGTGTATTATTACTTTGTTGCTTTGGCGAACCTCAGGGCTCGCCAGAGGATATCAAAACTCTTTTTATTAATGTCGTCCGAGTACTATATAATAGTTAAAACTTTCAACAACGGATCTCTTGGTTCTGGCATC	0	0	0	0	0	0	0	0	0	0	0	0	0	0	0	0	0	0	0	0	0	0	0	0	0	0	0	0	0	0	0	0	0	0	0	0	0	0	0	0	0	0	0	0	0	0	0	0
OTU_943	CAAGGTTTCCGTAGGTGAACCTGCGGAAGGATCATTATTGAATTTAAATTGGGTGGGGTTGTAGCTGGCCTTCTGGCATGTGCACACCTCATTCAACCAACCTTCACACCTCTGTGCACTTCTCATGGGTCGGGTCGCGTCTGAAATATTGACGATGCCCTTCCTGTGTGTTTACATCACATACCACTGTTTGTTATAGAATGTTACTACTGTGCATGAATGCATATAATACAACTTTCAGCAACGGATCTCTTGGCTCTCGCATC	0	0	0	0	0	0	0	0	0	0	0	0	0	0	0	0	0	0	1	1	0	0	0	1	0	0	0	0	0	0	0	0	0	0	0	0	0	2	0	2	4	2	0	0	0	0	0	0
OTU_944	CAAGGTTTCCGTAGGTGAACCTGCGGAAGGATCATTATTGGATCTTAGGCATACAACTGTGAACTGTCGCCGCGAGGCGTTATAACTACTCGTCTATGAATGTGTTGACCTAAAATATAACTTTCAGCAACGGATCTCTTGGCTCTCGCATC	0	0	0	0	0	0	0	0	0	0	0	0	0	0	0	0	0	0	0	2	7	0	0	0	0	0	0	0	0	0	0	0	0	0	0	0	1	0	0	0	1	0	1	0	0	0	0	0
OTU_945	CAAGGTTTCCGTAGGTGAACCTGCGGAAGGATCATTACTGAAGAAATGGTAGGGTTGAGCTGGCTTCTAGGAGTATGTGCTCGCCTTTACCGCTTTTTCTACTCTCCACTGTGCACCTTTTGTAGGCTATGATAACCCTCAGCACTCTCCTATATGGAGGGGTGTTGGATAGAGGACTTGCCATTCGGCTTGACCTCACCTTCGTAGCCTATGTCTTACATACACTCTGTTCAAGTCTTTGAATGTAAACTTGTTGGTCTTCGTCGACCGATAAACCTTATACAACTTTCAGCAACGGATCTCTTGGCTCTCGCATC	0	0	0	0	0	0	0	0	0	0	0	0	0	0	0	0	0	0	0	0	0	0	0	0	0	0	0	0	0	0	0	0	0	0	0	0	0	0	0	0	0	0	0	0	0	0	0	0
OTU_946	CAAGGTTTCCGTAGGTGAACCTGCGGAAGGATCATTAACGAGTAACTGAACAGGTTGTAGCTGGCCTCTCGGGGCATGTGCACGCCTGGCTCATCCACTCTTCAACCTCTGTGCACTCATTGTAGGTCGGGGGGAAAGGCAAGTCTTTAGGGACTCGCTTGGAAGCCTTCCTACGTTTTTACTATAAACGCTTCAGTTTAAGAATGTATCTCTGCGTATAACGCATCTATATACAACTTTCAGCAACGGATCTCTTGGCTCTCGCATC	0	0	0	0	0	0	0	0	0	0	0	0	0	0	0	0	0	0	0	0	0	0	0	0	0	0	0	0	0	0	0	0	0	0	0	0	0	0	0	0	0	0	0	0	0	0	0	0
OTU_947	CAAGGTTTCCGTAGGTGAACCTGCGGAAGGATCATTAGAGAAATCTTCGACGGCTGTGCGCCTTTGGGCCGCACGCCGTTTCAATTTCCACACACGTGCACCTTCGACGGGAGTGGGGAAACCCGCCACCCGTCGCTTTCATTAACCGAGTCAGTCTTGAATGTAAACCCTTTTATAAAAATACAACTTTCAGCAACGGATCTCTTGGCTCTCGCATC	0	0	0	0	0	0	0	0	0	0	0	0	0	0	0	0	0	0	0	0	0	0	0	0	0	0	0	0	0	0	0	0	0	0	0	0	0	0	0	0	0	0	0	0	0	0	0	0
OTU_948	CAAGGTCTCCGTTGGTGAACCAGCGGAGGGATCATTAGAGAGTATAAAACCTCCCTACCCATGTGAACATACCTATGTTGCCTCGGCGGCCTCACAGCCGCCGCTGGCCCCTTAAACTCTGTTTTATTTTGGAACTCTGAATCTTAAAACAAATAAGTTAAAACTTTCAACAACGGATCTCTTGGTTCTGGCATC	0	0	0	0	0	0	0	0	0	0	0	0	0	0	0	0	0	0	0	0	0	0	0	0	0	0	0	0	0	0	0	0	0	0	0	0	0	0	0	0	0	0	0	0	0	0	0	0
OTU_949	CAAGGTTTCCGTAGGTGAACCTGCGGAAGGATCATTAATGAATTCAATGGCAAAGTTGTCGCTGACTCTCTGAGTATGTGCACACTTTGTTCATTCATTCCACACACCTCTGTGCACCTTTTCATAGACTGGCGTATGGTGGGGTTTAGTTACCCTGCCAGCCTTCCTATGTATTTTAATCACAAACATCAGTATGAGAATGTCTATTGCGTCTAATCGCATTGAAATACAACTTTCAGCAACGGATCTCTTGGCTCTCGCATC	0	2	3	0	0	0	0	0	0	0	0	0	0	0	0	0	0	0	0	7	0	0	0	0	0	0	0	0	0	0	0	24	7	0	0	0	0	0	13	6	0	10	0	0	0	0	0	0
OTU_950	CAAGGTTTCCGTAGGTGAACCTGCGGAAGGATCATTATCGGGAATGCCCTCCGGGGCTGACCTTCAACCCTTTGTCGTTATAACCTCGTTTCTTTGGCGGGTCCGCCCGCCAGAAGACCTCTCAAACCCAACCATCATTGTCCTCTGAAGCAAACGATAATAAAATCAAAACTTTCAACAACGGATCTCTTGGTTCTGGCATC	0	0	0	0	0	0	0	0	0	0	0	0	0	0	0	0	0	0	0	0	0	0	0	0	0	0	0	0	0	0	0	0	0	0	0	0	0	0	0	0	0	0	0	0	0	0	0	0
OTU_951	CAAGGTCTCCGTTGGTGAACCAGCGGAGGGATCATTACAGAGTTTTCTAAACTCCCAACCCATGTGAACATACCTTCAGTTGCCTCGGCAGGGCCGGCCTCCCCCGGGGGGCAGCGGCCTGCCGGCGGACCACAACACAACTCTTGTTTTTACAGTGTCTTCTGAGTACAAAAACATAATAGTTAAAACTTTCAACAACGGATCTCTTGGTTCTGGCATC	0	0	0	0	0	0	0	0	0	0	0	0	0	0	0	0	0	0	0	0	0	0	0	0	0	0	0	0	0	0	0	0	0	0	0	0	0	0	0	0	4	0	0	0	0	0	0	0
OTU_952	CAAGGTTTCCGTAGGTGAACCTGCGGAAGGATCATTACAGAGAACTTGCCCTTCGGGGTAGATCTCCCACCCTGTGTTTACGTTACCATTGTTGCTTTGACGGGCCCGTCCCCCGGGACCGCCGGCTCCGGCTGGCCCGCGCCCGTCAGAGGACCCCAAACTCATGTTTAAACGTCGTCTGAGTACTATATAATAGTTAAAACTTTCAACAACGGATCTCTTGGTTCTGGCATC	0	0	0	0	0	0	0	0	0	0	0	0	0	0	0	0	0	0	0	0	0	0	0	0	0	0	0	0	0	0	0	0	0	0	0	0	0	0	0	0	0	0	0	0	0	0	0	0
OTU_953	CAAGGTTTCCGTAGGTGAACCTGCGGAAGGATCATTAACGTATCTCTGACGGGGTTCGGCGCGCCCTGCTCCGGCTCAAACGGGCCGTGCAGCGGGTGCCCGTCCCCTGTTCACACCTCACAAACCCACCGTGAACCTTCACGGCGGAAGGGAGGCGACTCCCCGACGCCGCATACCAAAACCCCAGTTGTAAAGAATGTCGTGCGGACTTGCGCCGCCTAAAACACAAAACAACTTTCAACAACGGATCTCTTGGCTCTCGCATC	0	0	0	0	0	0	0	0	0	0	0	0	0	0	0	0	0	0	0	1	0	0	0	0	0	0	0	0	0	0	0	0	0	0	0	0	0	0	0	0	0	0	0	0	0	0	0	0
OTU_954	CAAGGTTTCCGTAGGTGAACCTGCGGAAGGATCATTACTGAACTGTCAACACGAGTTGTTGCTGGTCCTCAAAAGGGGACATGTGCACGCTCTGTTTACACATCCACTCACACCTGTGCACCCTTGTAGTTCTATGGCCTGGGGGCTCTGTCCCTCTTGCTGTGGTCCTACATCTTTACACACACACACACTGTAACAAAGTATCATGGAATGTATGTCGCGTCTAACGCAATACAATACAACTTTCAGCAACGGATCTCTTGGCTCTCGCATC	0	0	0	0	0	0	0	0	0	0	0	0	0	0	0	0	0	0	0	0	0	0	0	0	0	0	0	0	0	0	0	0	0	0	0	0	0	0	0	0	0	0	0	0	0	0	0	0
OTU_955	CAAGGTCTCCGTAGGTGAACCTGCGGAGGGATCATTACCAGAGATGGCGGGCCCCCGCGCCCCCGTCCCCAACCCTTTGTTGACCAAACCACTTTTGCCTCGGGGGTGGAGCGGCCTCCGCCGCCCCCGGTGGACCAACCAACTCTGTCTCTTTACGTCGGAGTCTTTGATAAATAAATGAAAACTTTTAACAACGGATCTCTTGGTTCTGGCATC	0	0	0	0	0	0	0	0	0	0	0	0	0	0	0	0	0	0	0	0	0	0	0	0	0	0	0	0	0	0	0	0	0	0	0	0	0	0	0	0	1	0	0	0	0	0	0	0
OTU_956	CAAGGTTTCCGTAGGTGAACCTGCGGAAGGATCATTATTGAGTTTTGAAAGGGGTTGTAGCTGGCCTTTTGGGGCATGTGCACACCTCGCTCATTTCCAACTCTTCAACACCTGTGAATCTGCTGTAGGCCGGTTTGAAGTGGGTTCTTATGAACCCCTTTGTGCCTTCCTATGTCTCTAACAAACTCATGTTGTATTGGAATGTCTTTGCGCATTTAAAATGCATCAATATAACTTTCAGCAACGGATCTCTTGGCTCTCGCATC	0	0	0	0	0	0	0	0	0	0	0	0	0	0	0	0	0	0	0	0	0	0	0	0	0	0	0	0	0	0	0	0	0	0	0	0	0	0	0	0	0	0	0	0	0	0	0	0
OTU_957	CAAGGTCTCCGTTGGTGAACCAGCGGAGGGATCATTACCGAGTTTTCAACTCCCAAACCCATGTGAATTTACCATCGTTGCTTCGGCGGTCTCGCCCCGGGCGCCACTGTGTGCCCCGGATCCAGGCGTCCGCCGGAGGACCTAAACTCTTGTTTTTATATATATCTTCTGAGTGGTTTATACAAATAAATCAAAACTTTCAACAACGGATCTCTTGGTTCTGGCATC	0	0	0	0	0	0	0	0	0	0	0	0	0	0	0	0	0	0	0	0	0	0	0	0	0	0	0	0	0	0	0	0	0	0	0	0	0	0	0	0	0	0	0	0	1	0	0	0
OTU_958	CAAGGTTTCCGTAGGTGAACCTGCGGAAGGATCATTAACGAATGAAGACGAGAGGGGTTGTCGCTGGCTTCGGAAACGGAGCATGTGCACGCCTCGCTTGTTCCACCTTCTACACCACTGTGCACTTCTCATGGGTCGGGTCGGAGCCTCCGGGCGAAGTCCCTGCCTGTGTGCTTTACATACACGCATGTTTGTTATAGAATGTCTACTGTGCATGAATGCATACAATACAACTTTCAGCAACGGATCTCTTGGCTCTCGCATC	0	0	0	0	0	0	0	0	0	0	0	0	0	0	0	0	0	0	0	8	0	0	2	0	0	0	0	0	0	0	0	0	0	0	0	0	0	1	0	0	0	0	0	0	1	0	0	0
OTU_959	CAAGGTTTCCGTAGGTGAACCTGCGGAAGGATCATTATCGAGTTTTGAACAGGTTGTAGCTGGCCTCTTATGAGGTATGTGCACGCCTGGCTCATCCACTCTTCAACCCCTGTGCACTTTTCATGGAACAGGCAAAGGGCTGGGAATATCTCTCAGTTCGATGTTTGCTCTGTGTAATTTTTATACCAACCCTTGTTGTATATGAATGTCTTCTTGCAGATAATGCAAACAATAAAATAACTTTCAGCAACGGATCTCTTGGCTCTCGCATC	2	3	13	0	0	0	0	0	4	0	0	0	4	0	0	0	0	0	2	3	0	0	0	0	0	0	0	0	0	0	2	0	0	0	0	0	1	3	0	11	1	1	0	0	0	1	0	0
OTU_960	CAAGGTCTCCGTTGGTGAACCAGCGGAGGGATCATTATAGGACTCGCAAGACTCCCGTAACCACTGTGAACTTACTACAACGTTGCCTCGGCGGGCGCCCCGGACGCGGGTGCCGTCCGCCACAGGCCCACTACTCTGTCTCGCGTGCTGGCATCTCCGAGTCGATTGTAACGAGTTAAAACTTTCAACAACGGATCTCTTGGTTCTGGCATC	0	0	0	0	0	0	0	0	0	0	0	0	0	0	0	0	0	0	0	0	0	0	0	0	0	0	0	0	0	0	0	0	0	0	0	0	0	0	0	0	0	0	3	0	0	0	0	0
OTU_961	CAAGGTTTCCGTAGGTGAACCTGCGGAAGGATCATTACAGTTGGGGCCCCGCCCCGATCAAGATACCACCCCTTGCTTTTTGAGTACCTCTGTTTCCTCGGCGGGCTCGCCCGCCAACGGGGACCACAAAGAAACCTCTTGCAGTTGCAGTAAACGTCATAAATCAAAACAAAAATCAAAACTTTCAACAACGGATCTCTTGGTTCTGGCATC	0	0	0	0	0	0	0	0	0	0	0	0	0	0	0	0	0	0	0	0	0	0	0	0	0	0	0	0	0	0	0	0	0	0	0	0	0	0	0	0	0	0	23	17	19	0	8	0
OTU_962	CAAGGTTTCCGTAGGTGAACCTGCGGAAGGATCATTAATGAATTTTGAAGGGGTTGTAGCTGGCCTGCGAGGGCATGTGCACGCCCCGTTCAATCCATTCTACCCCTGTGCACCACACTGTAGGGACGGAGGACCGTGAGGTCTCCTGTCTCTATGTCATTCACAAACCATGTAGTCTCAGAATGTAAACGCGTATAACGCATCTTATACAACTTTCAGCAACGGATCTCTTGGCTCTCGCATC	0	0	0	0	0	0	0	0	0	0	0	0	0	0	0	0	0	0	0	0	0	0	0	0	0	0	0	0	0	0	0	0	0	0	0	0	2	4	0	0	2	0	1	0	0	0	0	0
OTU_963	CAAGGTCTCCGTTGGTGAACCAGCGGAGGGATCATTACCGAGTTTACAACTCCCAAACCCAATGTGAACGTTACCAAACTGTTGCCTCGGCGGGATCTCTGCCCCGGGTGCGTCGCAGCCCCGGACCAAGGCGCCCGCCGGAGGACCAACCAAAACTCTTTTTGTATACCCCCTCGCGGGTTTTTTTATAATCTGAGCCTTCTCGGCGCCTCTCGTAGGCGTTTCGAAAATGAATCAAAACTTTCAACAACGGATCTCTTGGTTCTGGCATC	0	0	5	0	0	0	0	0	0	0	0	0	0	0	0	0	0	0	0	0	0	0	0	0	0	0	0	0	0	0	0	0	0	0	0	0	0	0	0	0	0	0	0	0	0	0	0	0
OTU_964	CAAGGTTTCCGTAGGTGAACCTGCGGAAGGATCATTAATGAATTGTGAAGGAGGTTGAGCTGGTTCCCTTTGGGAATATGTGCTCGCCTCTGACAATCCTTATCCATACACCTGTGCACCTTTTGAGAGGGGAAGTCTTGCTTCCTTTCTCTTTTTCACAAACCCCATATTCTAATCTTGAACGTGAATTGTGCCGAAAGGCCTTTAATCATAAATACAACTTTTAACAACGGATCTCTTGGCTCTCGCATC	0	0	0	0	0	0	0	0	0	0	0	0	0	0	0	0	0	0	0	0	0	0	0	0	0	0	0	0	0	0	0	0	0	0	0	0	1	0	0	0	1	0	0	0	1	6	0	0
OTU_965	CAAGGTTTCCGTAGGTGAACCTGCGGAAGGATCATTACTGAGATAGGGTCCCTTGGGGCCCGACCTCCAACCCTTTGTCTACCTTACCACTGTTGCCTCGGCGGGTCGCCGGCGCCCTCGCGGGCGTCGCCGTCGGCCTCTGCGCTCTCGAGTGCCCGCCGCCAGGCCCCACAAACCCTTTGTGAATTAGCCCTCTGAGAGTATATTCAATACTTAAAACTTTCAACAACGGATCTCTTGGTTCTGGCATC	0	0	0	0	0	0	0	0	0	0	0	0	0	0	0	0	0	0	0	0	0	0	0	0	0	0	0	0	0	0	0	0	0	0	0	0	0	0	0	0	0	0	0	0	0	0	0	0
OTU_966	CAAGGTTTCCGTAGGTGAACCTGCGGAAGGATCATTAAAGAGTTAGGGTCCTCGTGGCCCGACCTCCAACCCTTTGTTTAACTATACCACGTTGCTTCGGCGGGCCCGTCCCCCCTCTTTTGGGGGGACCGCCGGAGGGTCTCACCCCCCTCTGGTCCGTTGCCTGTCGATAGCCCCAACCACAAAACTCTTGATACAAACCATGTCGTCTGAGTCTAAAATTTTAATTAAATTAAAACTTTCAACAACGGATCTCTTGGTTCTGGCATC	0	0	0	0	0	0	0	0	0	0	0	0	0	0	0	0	0	0	0	0	0	0	0	0	0	0	0	0	0	0	0	0	0	0	0	0	0	0	0	0	0	0	0	0	2	0	0	0
OTU_967	CAAGGTCTCCGTTGGTGAACCAGCGGAGGGATCATTACCGAGTTTTCAACTCCCAAACCCTTTTGTGAACATACCTATCGTTGCTTCGGCGGACTCGCCCCAGCGTCCGGCCGGCCCCGCGCCGGCCGCGGCCTGGATCCAGGCGGCCGCCGGAGACCCCCAAACTCTGTATTCTCAGTATCTTCTGAATCCGCCGCAAGGCAAAACAAATGAATCAAAACTTTCAACAACGGATCTCTTGGTTCTGGCATC	0	2	3	0	0	0	0	0	0	0	0	0	0	0	0	0	0	0	0	0	16	0	0	0	0	0	0	0	0	0	0	0	0	0	0	0	0	0	0	0	0	0	0	1	0	0	0	0
OTU_968	CAAGGTTTCCGTAGGTGAACCTGCGGAAGGATCATTATTGAACTTTGAACACTTTGTACTCTTGACTGTTGCTGGCTTCTTCGGAAGTATGTGCACGCTTGAGTGCAAGGGTCTTCTTTGTCCACCTGTGCACCTTTTGTAGATCTGGATACCTCTCGCCTTATACCAAAGGCGGATTTTGAAGGGTTGCTACTCTGTAGCTCCCTTTGTTTTCCAGGTCTATGTCTTATATCATCTCAAGTATGTTTAGAATGTCTTGTTTATTGGACTCTGTCCTTTAAAAACTTATACAACTTTCAACAACGGATCTCTTGGCTCTCGCATC	0	0	0	0	0	0	0	0	0	0	0	0	0	0	0	0	0	0	0	0	0	0	0	0	0	0	0	0	0	0	0	0	0	0	0	0	0	0	0	0	0	0	0	0	0	0	0	0
OTU_969	CAAGGTTTCCGTAGGTGAACCTGCGGAAGGATCATTACTGAATTACTGGGGAGTTGTCGCTGGCCTTTCGGGGTATGTGCACGCTCTTCAAAATTCTTCTCAACCACCTGTGCACTTTTGTAGACTATGATAACTCTCAATAGAATCGGTCAAACGGTTTTGTTGGATTGAATGGACTTGCGCTTTAGCTGGTCTTTCAATTTTGTAGTCTATGCTTTATATCCATATACAAAGTCTTAGAATGTCCTTTGTGGGTCTTTCGACCTATAAAACTTATACAACTTTCAACAACGGATCTCTTGGCTCTCGCATC	0	0	0	0	0	0	0	0	0	0	0	0	0	0	0	0	0	0	0	0	0	0	0	0	0	0	0	0	0	0	0	0	0	0	0	0	0	0	0	0	0	0	0	0	0	0	0	0
OTU_970	CAAGGTTTCCGTAGGTGAACCTGCGGAAGGATCATTAACGCATCTCTGGCGGCGAGGGTGCGCCCAGCTCCGGACCGAAAGGCCGTGCAGCGGGCTATCCCGGACCGCTAAACCTTTGCAAACCCACTGTGCACTTTTGTCGGCAAAGGGCCTTTGCGGGCCCCGAGCCGGATCACAAACACTTTGTCAATTGAATGCAAGCGGACATTGAGCCGCCTAAACTTTAAAACAACTTTCAACAACGGATCTCTTGGCTCTCGCATC	0	0	0	0	0	0	0	0	0	0	0	0	0	0	0	0	0	0	0	0	0	0	0	0	0	0	0	0	0	0	0	0	0	0	0	0	0	0	0	0	0	0	0	0	0	0	0	0
OTU_971	CAAGGTTTCCGTAGGTGAACCTGCGGAAGGATCATTATTGAATTTAAAACCGAGTAGGGTTGTTGCTGGCCTCTGGCATGTGCACACCTTATTCGTGTCCACCTTCACATCTCTGTGCACTTCTCATGGGTTGGGTTGCGTCTGAAATATTGACAAAACCTAGCCTGTGTGTATACACCACATACTATTGTTTGTATTAGAATGTTATCACTGTGCATGAATGCATATAAATACAACTTTCAGCAACGGATCTCTTGGCTCTCGCATC	0	0	0	0	0	0	0	0	0	0	0	0	0	0	0	0	0	0	0	0	0	0	0	1	0	0	0	0	0	0	0	0	0	0	0	0	0	2	0	0	0	3	0	0	0	0	0	0
OTU_972	CAAGGTTTCCGTAGGTGAACCTGCGGAAGGATCATTAACGTATCTCTGGCGGCCCGTTCGCCCTGCTCCGTCCGAGAGGCCGTGCAGCGGGCGTCTGGCGCTGTCCAAACCTTACACACCCACCGTGCACACTCACGGCAAAAAGGCCTTGGGCGAGAGCCCCGGGCTGGATGGCCGTTCCACAAACCCCGAACCTTATGAACGAACGCGGCCTCTGTTGTCGCCTAACAAACGAAACAACTTTCAACAACGGATCTCTTGGCTCTCGCATC	0	0	0	0	0	0	0	0	0	0	0	0	0	0	0	0	0	0	2	2	4	0	0	0	0	0	0	0	0	0	0	0	0	0	0	0	0	0	0	0	0	0	0	0	0	0	0	0
OTU_973	CAAGGTCTCCGTTGGTGAACCAGCGGAGGGATCATTACAGAGTTATCTAACTCCCAAACCCATGTGAACTTACCTATGTTGCCTCGGCGGGTAACTACCCGGTTGTAAACCTACCCTGTAACTAAGTTACCCGGAAGCAAGCTACCCTGTAGGTTACCTGCCGGTGGACAGTTAAACTCTTGTTTTTTAGTGATTATCTGAGTGTTTATACTTAATACGTTAAAACTTTCAACAACGGATCTCTTGGTTCTGGCATC	0	0	0	0	0	0	0	0	0	0	0	0	0	0	0	0	0	0	0	0	0	0	0	0	0	0	0	0	0	0	0	0	0	0	0	0	0	0	0	0	0	0	0	0	0	0	0	0
OTU_974	CAAGGTTTCCGTAGGTGAACCTGCGGAAGGATCATTAATGAATAAACCTGGTTGGGTTGTTGCTGGCTCCTCTGGGGCATGTGCACACCTGCCATCAGTTTTTCAAACCCCTGTGCACATTTTGTAGGCTTAGATGTAGATCTGATTGAAACTGTAGTTTCAGGATGGTTTACTCTAGTCTATGTTTTCACTTATACCCCGAATGTATGTAAAAGAATGTATTGGATAGGCCTTTAAAAGCCTCTAAATCTTAATACAACTTTCAACAACGGATCTCTTGGCTCTCGCATC	0	0	0	0	0	0	0	0	0	0	0	0	0	0	0	0	0	0	0	0	0	0	0	0	0	0	0	0	0	0	0	0	0	0	0	0	0	0	0	0	0	0	0	0	0	0	0	0
OTU_975	CAAGGTCTCCGTTGGTGAACCAGCGGAGGGATCATTGAAGAGTGCCCCCGGGCTCTTTGCACCCCGTGAACCGTATACGCCGTTGCCTCGGCGGGGCCAGCCCCCGCCGAAGGCCCGAACCAACCCAATCAGCCGCCGTGCCTCTGACTGTACAGACAAAAATGAATAAAAACTTTCAACAACGGATCTCTTGGCTCCGGCATC	0	0	0	0	0	0	0	0	0	0	0	0	0	0	0	0	0	0	0	0	0	0	0	0	0	0	0	0	0	0	0	0	0	0	0	0	0	0	0	0	0	0	0	0	0	0	0	0
OTU_976	CAAGGTCTCCGTTGGTGAACCAGCGGAGGGATCATTATAGAGTTTCTACTCTTCAACCCCTGTGAACTTACCTATTATCCTCCGGCGGAACGCCCCGGTGCCTTCGGGGCCGGGCCAGGCGCCCGCCGGGGACCAAACAAACTGTATTTGTCTCCTGTATACCTCAGAAATTGGCGTAAAGCCGAAATGTAACAACTTTTGACAATGGATCTCTTGGCACTGGCATC	0	0	0	0	0	0	0	0	0	0	0	0	0	0	0	0	0	0	0	0	0	0	0	0	0	0	0	0	0	0	0	0	0	0	0	0	0	0	0	0	0	0	0	0	0	0	0	0
OTU_977	CAAGGTTTCCGTAGGTGAACCTGCGGAAGGATCATTAATGAATTCTGAAAGGGGTTGTAGCTGGCTGTTTCGTTTGAGCGGCATGTGCACGCCCTGATCATTATCCATCTCACACACCTGTGCACATACTGTAGGTCGGCTTGTGACTGGAGGTGGAGTCTTCATTGATTCTGCTTTGGTTGGAGGCCTTCCTATGTTTTATCACAAACTACTTCAGTTTAAAGAATGTTACTCTTGCGTCTAACGCATTTAAATACAACTTTCAGCAACGGATCTCTTGGCTCTCGCATC	0	0	0	0	0	0	0	0	0	0	0	0	0	0	0	0	0	0	0	4	0	0	0	0	0	0	0	0	0	0	0	0	0	0	0	0	1	0	0	0	0	0	0	0	0	0	0	0
OTU_978	CAAGGTTTCCGTAGGTGAACCTGCGGAAGGATCATTAATGAATGAAATTGAGTGGGGTTGTAGCTGGCCTTTAACCGGGCATGTGCACACCTTGTTCAACCACCTTCTACACCTCTGTGCACTTCTCATGGGTTAGGCTCTGTCTGAGATACGACAAAGTCTAGCTTGTGTGTTTTATACAAACAACTTGTCATAGAATGTCATCCTCATGCTTTGAAAGCATATAATACAACTTTCAACAACGGATCTCTTGGCTCTCGCATC	0	0	0	0	0	0	0	0	0	0	0	0	0	0	0	0	0	0	0	0	0	0	0	0	0	0	0	0	0	0	0	0	0	0	0	0	0	0	0	0	0	0	0	0	0	0	0	0
OTU_979	CAAGGTTTCTGTAGGTGAACCTGCAGAAGGATCATTAGTGAATTACTAGAGCGTCCTTCGGGAGCTCGAAAAACACTTTTAAACACACAACCAAACCGTGAACTGTAAATTTTTTTAAACGTTTTATAAAGTAATAGCAAGGCTCCTGTGCATACAGGCAAATTTAAACAAATAAAACTTTCAACAACGGATGTCTTGGCTCTCGCATC	0	0	0	0	0	0	0	0	0	0	0	0	0	0	0	0	0	0	0	0	0	0	0	0	0	0	0	0	0	0	0	0	0	0	0	0	0	0	0	0	0	0	1	3	0	0	0	0
OTU_980	CAAGGTCTCCGTAGGTGAACCTGCGGAGGGATCATTACCGAGTGAGGGTCCTCGTGGCCCGACCTCCAACCCCCTGTCTTCCGACTCTGTTGCCTCGGGGGCGACCCGGCCCATTGGGCGTCGGGGCCCCCGGTGGCTCACACCTCAACTCTTGCATCCGTGCGTCTGAGTAACATATTGAATCAATCAAAACTTTCAACAACGGATCTCTTGGTTCTGGCATC	0	0	0	0	0	0	0	0	0	0	0	0	0	0	0	0	0	0	0	0	0	0	0	0	0	0	0	0	0	0	0	0	0	0	0	0	0	0	0	0	0	0	2	0	2	0	163	0
OTU_981	CAAGGTCTCCGTTGGTGAACCAGCGGAGGGATCATTACTGAGTTTTCTAAACTCCCAAACCCATGTGAACATACCTTTTGTTGCCTCGGCAGTGGTGCCGTCGCCCCTCGCGGCGGCGGCAGCCTGCCGGCGGACCCAATAAACTCTTGTTGTTACAGTGTCATTCTGAATTAAAAAACTTAATTAGTTAAAACTTTCAACAACGGATCTCTTGGTTCTGGCATC	0	0	0	0	0	0	0	0	0	0	0	0	0	0	0	0	0	0	0	0	0	0	0	0	0	0	0	0	0	0	0	0	0	0	0	0	0	0	0	0	0	0	0	0	0	0	0	0
OTU_982	CAAGGTTTCCGTAGGTGAACCTGCGGAAGGATCATTAAAGATTCGACCTTCGGGTCTATCTCTCTTCAGCTGTGCGCTTCGGCTGCACGCTGTCGAACCTCCCACACCTGTGCACCATTCGGTTGCGGTCGGCCTCGTGCCGGTCGCTTCCGCTTTTACACATACAACCACAGTCTAGAATGTAAAACACAATAACAAATAACAACTTTCAACAACGGATCTCTTGGCTCTCGCATC	0	1	0	0	0	0	0	0	0	0	0	0	0	0	0	0	0	0	0	0	12	3	0	0	0	0	0	0	0	0	0	0	0	0	0	0	1	0	0	0	2	0	6	0	20	0	0	0
OTU_983	CAAGGTTTCCGTAGGTGAACCTGCGGAAGGATCATTACCGAAGTACAGGCCCTCTCGTAGGGCTAAACTTCCACCCTTTGTGAACTACACTTTGTTGCTTTGGCGAGACGCCCTCGTGGCCACCGGCTCCGGCTGGTGCGCGCTCGCCAGAGAAAACCCAAACCCAAACCATATTTAGTGATTTGTCTGAAAACAAGTTTAATTATTTAAAACTTTCAACAACGGATCTCTTGGCTCTGGCATC	0	0	0	0	0	0	0	0	0	0	0	0	0	0	0	0	0	0	0	0	0	0	0	0	0	0	0	0	0	0	0	0	0	0	0	0	0	0	0	0	0	0	0	0	0	0	0	0
OTU_984	CAAGGTTTCCGTAGGTGAACCTGCGGAAGGATCATTAACGAGTTTTGGCACGGGTTTGTAGCTGGCCTCTTAGGCATGTGCTCGCCCTGTTCAATCCACTCTACACCTGTGCACTCATTGTGGGTCTCGGCGGGCTTTTTGAGCTCTTAACCGGACCTGCGTTTTACTACAAACCCTTTTAAAGTCTCAGAATGTGTATTGCGATATAACGCATTTATATACAACTTTCAGCAACGGATCTCTTGGCTCTCGCATC	0	0	0	0	0	0	0	13	0	0	0	0	0	0	0	0	0	0	0	0	0	0	0	0	0	0	0	0	0	0	0	0	0	0	0	0	0	0	0	0	0	0	2	0	0	0	0	0
OTU_985	CAAGGTTTCCGTAGGTGAACCTGCGGAAGGATCATTAGTGAATATTAGGGCGCCTTGCTTGCAAGGGCCTGACCTCCACTCTCCAACACTGTGCATCATTTGGGTTGCGTCCGGCTTGTCTGGACCGACCTTTTACCTTTTAAACACAAGTCAAAGAATGTAAAACAAAAATAAACAAAAAAAACTTTCAACAACGGATCTCTTGGCTCTCGCATC	0	0	0	0	0	0	0	0	0	0	0	0	0	0	0	0	0	0	0	0	0	0	0	0	0	0	0	0	0	0	0	0	0	0	0	0	0	0	0	0	0	0	0	0	0	0	0	0
OTU_986	CAAGGTTTCCGTAGGTGAACCTGCGGAAGGATCATTAGTGAAGTAACCTGGGACTTTATGTCCCAAACCATCTCACATCTACATACATCTGTGCACTGTTGGACAGGCTTTCTTGAAGTCATGTCCTTTTAAATATACAAACATCTTATGTATGTATGGCAAGTAGCAGTGAAATAAAAAAAGTTAAAACTTTCAACAACGGATCTCTTGGCTCTCACATC	0	0	0	0	0	0	0	0	0	0	0	0	10	0	0	0	0	0	0	1	0	0	0	0	0	0	0	0	0	0	0	0	0	0	0	0	6	0	0	0	0	0	4	0	0	0	0	0
OTU_987	CAAGGTTTCCGTAGGTGAACCTGCGGAAGGATCATTATAGTGTTCACTGGCTGTGCGCCTTCACGGGCTGCACGCCAGCACGCTTTTCCACACCTGTGCATCTTTCGGCTTGGGAGCAATCCCTCGCTGCTTTACATTTAACATCGTGTCAGTCTAGTATGTAAAATTATAATTTGAAACAACTTTCAGCAACGGATCTCTTGGCTCTCGCATC	0	0	0	0	40	0	0	0	0	0	0	0	0	0	0	0	0	0	0	0	0	0	0	6	0	0	0	0	0	0	0	0	0	0	0	0	0	0	0	7	0	0	0	0	1	0	0	0
OTU_988	CAAGGTTTCCGTAGGTGAACCTGCGGAAGGATCATTATCGTATCTCTGACGTGGCGGGACGGCCCTGCTCGGGTCCCAAAAGGGCCTTTGCAGCGGGTCACCCGTCGCGCTCAACCTTCACAAACCCCTGTGCACCTTAACGGCCAGAGGGTGGTGGCGAGAGCCCTGCCCAAAGCCGCATTTCTATAAACATTTGCATAAAAAGAATGATCAGTGGCCAATGTGCCGCCTAAAAACATAACAACTTTCAACAACGGATCTCTTGGCTCTCGCATC	0	1	0	0	0	0	0	0	0	0	0	0	0	0	0	0	0	0	1	0	0	0	0	0	7	0	0	0	0	0	4	0	0	0	0	0	5	0	0	0	6	0	1	0	0	0	0	0
OTU_989	CAAGGTCTCCGTAGGTGAACCTGCGGAGGGATCATTACAGAGTTTCTAACTCCTAAAACCATGTGAACTTACCACTGTTGCCTCGGTGGAAGGTATCCGAAAGGGTACTGGAAACCGGTGGACATCTAAACTCTTGTTAATTTTTGGCATTCTGAATCATAACTAAGAAATAAGTTAAAACTTTCAACAACGGATCTCTTGGTTCTGGCATC	0	0	0	0	0	0	10	0	0	0	7	0	0	0	0	0	0	0	13	0	0	0	0	0	0	0	43	0	0	0	0	0	0	0	0	0	0	0	0	0	0	0	0	0	0	0	0	7
OTU_990	CAAGGTCTCCGTTGGTGAACCAGCGGAGGGATCATTACCGAGTTTTTTACAACTCCCAAACCCACTGTGAACCTTTAGAAAAACGTTGCTTCGGCGCTGCGCCCCGGCACCCCCTCGCGGGGGCCGGGCCCAGGCGCTCGCCGAGGGCCCCAAAACTCTTGTATTTTTTTACGGCATTCTGAGTGGCATTAATTGCAAACAAATGAATCAAAACTTTCAACAACGGATCTCTTGGTTCTGGCATC	0	0	0	0	0	0	0	0	0	0	0	0	0	0	0	0	0	0	0	0	0	0	0	0	0	0	0	0	0	0	0	0	0	0	0	0	0	0	0	0	0	0	0	0	0	0	0	0
OTU_991	CAAGGTTTCCGTAGGTGAACCTGCGGAAGGATCATTACCGAGTGAGGGCCCTCTGGGTCCAACCTCCCACCCGTGTTTATTTTACCTTGTTGCTTCGGCGGGCCCGCCTTTACTGGCCGCCGGGGGGCTCACGCTCCCGGGCCCGCGCCCGCCGAAGACACCCCCGAACTCTGTCTGAAGATTGCAGTCTGAGTGAAAACGAAATTATTTAAAACTTTCAACAACGGATCTCTTGGTTCCGGCATC	0	0	0	0	0	0	0	0	0	0	0	0	0	0	0	0	0	0	0	0	0	0	0	0	0	0	0	0	0	0	0	0	0	0	0	0	0	0	0	0	0	0	0	0	0	0	0	0
OTU_992	CAAGGTTTCCGTAGGTGAACCTGCGGAAGGATCATTATTGAATTCAAACGCGAAGTTGTGCTGGCTCTCTTCGGGCATGTGCACGCGACGCATATATTCAACCACCTGTGAATCTATTGTAGACCTGAGAATACTTCTCAAGGAAACTTGGACGAGGGGCTTGTTGGCTTCAGTCGACTGCTCTTGCTTCCCAGGTCTATGTCTTTACAAACCCCAAATAATGTAAAAGAATGATCAACGGCTTGTATGAGCCTTAAATATAATACAACTTTCAACAACGGATCTCTTGGCTCTCGCATC	0	0	0	0	0	0	0	0	0	0	0	0	0	0	0	0	0	0	2	0	0	0	0	0	0	0	0	0	0	0	0	0	0	0	0	0	1	0	0	0	0	0	0	0	0	0	2	0
OTU_993	CAAGGTCTCCGTTGGTGAACCAGCGGAGGGATCATTACTGAGTTGAAAAACTCCAACCCCTGTGAACATAACCTCTGTCGTTGCTTCGGCGGGCACGCCCGCCGGAGGTTCAAAACTCTTATTTTTTTCAGTATCTCTGAGCCTAAAAGACAAATAATCAAAACTTTCAACAACGGATCTCTTGGTTCTGGCATC	0	0	0	0	0	0	0	0	0	0	0	0	0	0	0	0	0	0	0	0	0	0	0	0	0	0	0	0	0	0	0	0	0	0	0	0	0	0	0	0	0	0	0	0	0	0	0	0
OTU_994	CAAGGTTTCCGTAGGTGAACCTGCGGAAGGATCATTAATGAATGAAATTGAGTGGGGTTGTAGCTGGCCTTTCACCGGGCATGTGCACACCTCATTCGACCACCTTCTACACCCCTGTGCACTTCTCATGAGTTGGGCCGCGTCTGAAACACGACAAAGTCCGGCTCGTGTGTTTTATACAAACGAATCATGTTACAGAATGTCACTACCATGCTTTGAAGCATATAATACAACTTTCAACAACGGATCTCTTGGCTCTCGCATC	0	0	0	0	0	0	0	0	0	0	0	0	0	0	0	0	0	0	0	3	0	0	1	0	0	0	0	0	0	0	0	0	0	0	0	0	0	0	0	0	0	0	0	16	0	0	0	0
OTU_995	CAAGGTTTCCGTAGGTGAACCTGCGGAAGGATCATTATCAAACAGCGGACTTCGGTTCTTGCTGCACCCTTGTCTTTTGCGCACCGTTTGTTTCCTCGGCGGGCTTGCCTGCCGGCTGGACAATATCAAACCATTTGTAGTTGCAGTCAGCGTCAGAAAATAACAATCGTTACAACTTTCAACAACGGATCTCTTGGTTCTGGCATC	0	0	0	0	0	0	0	0	0	0	0	0	0	0	0	0	0	0	0	0	0	0	0	0	0	0	0	0	0	0	0	0	0	0	0	0	0	0	0	0	0	0	1	0	11	0	0	0
OTU_996	CAAGGTCTCCGTTGGTGAACCAGCGGAGGGATCATTACTGAGTTACCGCTCTATAACCCTTTGTGAACATACCTAACTGTTGCTTCGGCGGGCAGGGGGTCCCCTCGGGGGCGCCCTCCCGGCCTCCGCCCCCTCGCGGGGCGGGGCGCCCGCCGGAGGATACCAAACTCTATTTTAACGACGTTTCTTCTGAGTGGCACAAGCAAATAATTAAAACTTTTAACAACGGATCTCTTGGTTCTGGCATC	0	0	0	0	0	0	0	0	0	0	0	0	0	0	0	0	0	0	0	0	0	0	0	0	0	0	0	0	0	0	0	0	0	0	0	0	0	0	0	0	0	0	21	0	4	0	0	0
OTU_997	CAAGGTTTCCGTAGGTGAACCTGCGGAAGGATCATTATCGAATTCTCTTGCAACGCTTGTGCATTCACTTGCACGCCGCGCAAAGTCTTCATCCACACCTGTGCACCTTGCGATTCATTTCGCTATTTTTTACACCTTTTTGTATGGCCTCGAATTTAATTCGGTCGCTCTGTGATGGAGCGGTCGCTAAAAACAAATACAACTTTCAGCAACGGATCTCTTGGCTCTCCCATC	0	0	0	0	1	0	0	0	0	0	0	0	0	0	0	0	0	0	0	0	0	0	0	0	0	0	0	0	0	0	0	0	0	0	0	0	0	0	0	0	0	0	2	0	1	0	5	0
OTU_998	CAAGGTTTCCGTAGGTGAACCTGCGGAAGGATCATTATCGAATTATAAGGCTCTGGCTGTGCTGGCCCTTCGGGGCATGTGCACGTCTCTGCCCGTTAATCCAACCAACCCCTGTGAACCAACCGTGGGCCGGCTCTGTGATGGAGTCGTCCCATGCTTTATCATAAACACTGTATGTCTTCAGAATGTAATATCAATGCCTTCGCCTTAAAAACGTGAACGGTAATAAAATTAATACAACTTTCAACAACGGATCTCTTGGCTCTCGCATC	0	0	0	0	0	0	0	0	0	0	0	0	0	0	0	0	0	0	5	3	6	0	0	1	0	0	0	0	0	0	0	0	7	0	0	0	0	0	0	0	0	0	0	0	0	5	4	0
OTU_999	CAAGGTCTCCGTTGGTGAACCAGCGGAGGGATCATTATAGAGTGTAAACTCCCTAACCTTTGTGAACATACCTGTTGCTTCGGCGGTCTTCACCGGCCGCCGAAGGCCTATATTCTTGAATTTACATGAATTTCTGAGTATCAAACAAAAATAAATAAAAACTTTCAGCAACGGATCTCTTGGCTCTGGCATC	0	0	0	0	0	0	0	0	0	0	0	0	0	0	0	0	0	0	0	0	0	0	0	0	0	0	0	0	0	0	0	0	0	0	0	0	0	0	0	0	0	0	0	0	0	0	0	0
OTU_1000	CAAGGTTTCCGTAGGTGAACCTGCGGAAGGATCATTAACGAGTTACTTTGAAGTGGGTTTGATGCTGGCCCTTTACTGGGCATGTGCTCGCCCCGCTCCAATCCACACTCTCATACACCTGTGCACTTACAAGGTTGTTGACTTTCTCTGACACTCAGGCCGCTTGTGGCTTGGGGAGAAGGCTAGTTGCGCCTTGCCCTCTTTACACAAACCATATATACAAGTTATGTAGAATGTTTATGGCCATTATTGGCTTAATTTAATACAACTTTCAACAACGGATCTCTTGGCTCTCGCATC	5	6	11	0	15	0	0	0	0	0	0	0	8	0	0	0	0	0	1	2	0	0	0	0	0	0	0	0	0	0	7	0	0	0	0	0	1	1	1	6	2	6	0	0	0	0	0	0
OTU_1001	CAAGGTTTCCGTAGGTGAACCTGCGGAAGGATCATTACCGAGAACGCGTCTCTCAGGCGCATCTCCCACCCTTTGTATACCTTACTCTGTTGCTTTGGCGGGCCCGTCTCACGACCACCGGCCCCGGCTGGTCCGCGCCCGCCAGAGGACCACAAACTCTTGTAATCATGCCGTCTGAGTCAAAACACAAATACGTTAAAACTTTCAACAACGGATCTCTTGGTTCTGGCATC	0	0	0	0	0	0	0	0	0	0	0	0	0	0	0	0	0	0	0	0	0	0	0	0	0	0	0	0	0	0	0	0	0	0	0	0	0	0	0	0	0	0	0	0	0	0	0	0
OTU_1002	CAAGGTCTCCGTAGGTGAACCTGCGGAGGGATCATTACCAGAAGCCGCGCCGGCAGCGATGCCGGCGTCTTCGCCCAACCCTTTGTGAACCGACCCCGATTGCCCCGGGGGACCCCCGCCGCCGTGCGGGGCCCCCGGTGGCCCCCCTTCAACTCTGATGTCTCTGCCGTCCGAGTCACGATATTGAATCGAAACAAAACTTTCAACAACGGATCTCTTGGTTCTGGCATC	0	0	0	0	0	0	0	0	0	0	0	0	0	0	0	0	0	0	1	0	0	0	0	0	0	0	0	0	0	0	0	0	0	0	0	0	0	0	0	0	0	0	3	12	5	4	9	0
OTU_1003	CAAGGTTTCCGTAGGTGAACCTGCGGAAGGATCATTAAAAGAGCAAGGGTCCTCGTGGCCCGACCTCCCACCCTGTGCAGTCGAAAAACAAAAAACCGTTGCTTTGGCGGGCCCGCCGCGAGTCCCCTCCTCCGGGGGCGACCGGCTGCCGGGCCCCGCCCGTCACGCGCCCGCCAGAGCTCCAACCCAAAAAACTCTTCTTGAACCGTCAGTCTGAGTGAAAAAACCACAAATGAATCAAAACTTTCAACAACGGATCTCTTGGTTCTGGCATC	0	0	0	0	0	0	0	0	0	0	0	0	0	0	0	0	0	0	0	0	0	0	0	0	0	0	0	0	0	0	0	0	0	0	0	0	0	0	0	0	0	0	0	0	0	0	0	0
OTU_1004	CAAGGTTTCCGTAGGTGAACCTGCGGAAGGATCATTAATGAATTTACTTGAGAGTTGATGCTGGCTTTGCTGCATGTGCTCGCTCTCATAATTCTGTCCTTATACACCTGTGCACATGTGAAGAAGGTTTGTGGTTCGAGCGGAAGGCGTTTTTCGCTTTCCTTCGTTCCTATCTCCTCCTTCCTTTCTACAAACTCTAAATTAACTACGAACGTGATCGCCTGAACAAGGCATAAACTTATACAACTTTTAACAACGGATCTCTTGGCTCTCGCATC	0	1	2	0	0	1	0	0	0	0	0	0	0	0	0	0	0	0	3	3	3	2	1	0	0	0	0	0	0	0	0	0	0	0	0	0	5	0	2	6	4	1	0	0	0	0	6	0
OTU_1005	CAAGGTTTCCGTAGGTGAACCTGCGGAAGGATCATTAGCGAAGTCAGGAATGTGTGTTAGGCGCTGAGCTGCCCGGCGACGGGACGTGCTCGCCCTTATGCGTGTGCCTTCTCTATCCACCCCACTGTGAACCAAGTGTGCGAGCCGAAGAGAGATCGGAAGCTCGCATGCAAACCTTTAACATACCCCTTACGAAGTATCAGAATGTACCTTGCGTTAACTCGCACAAATATAACTTTCAACAACGGATCTCTTGGCTCTCGCATC	0	0	0	0	0	0	0	0	0	0	0	0	0	0	0	0	0	0	0	0	0	0	0	0	0	0	0	0	0	0	0	0	0	0	0	0	0	0	0	0	0	0	0	0	0	0	0	0
OTU_1006	CAAGGTTTCCGTAGGTGAACCTGCGGAAGGATCATTAACGAGTCTTTGAAGTGGGTTTGATGCTGGCCTTCCCAAAGGCATGTGCTCGCCCTACTCTCATCCACTCACACCTGTGCACCTTGACGTACAAGATCTGACTATTGGCCCTTAGGGGCAGCCTAGGGAAACTTGGGCTATGGTTATTTCTTTGCGTTACTTCTATACAAACCCTGAATGTATTAGAATGTCTACTGGCCTACGGGCTCTAATGTTAATACAACTTTCAACAACGGATCTCTTGGCTCTCGCATC	1	1	2	0	0	0	0	0	0	0	0	0	0	0	0	0	0	0	0	3	8	1	0	0	0	0	0	0	0	0	0	0	4	0	4	0	1	1	3	0	0	0	6	0	0	0	2	0
OTU_1007	CAAGGTTTCCGTAGGTGAACCTGCGGAAGGATCATTATCGAACTATCGAGGGTTGTTGCTGGGTGCCAAAACGCACCATGTGCACGCCTTCATAATTCTCAAACCCCTGTGCACCTATTGTAGGCTGGTCGTAGGGCTGACTTAGGTCGGTCTGAAAGCCAGGCTATGTTTACACACGCTTCAGTTTAAGAATGTCATTTGCGGATAACGAATTATATACAACTTTCAGCAACGGATCTCTTGGCTCTCGCATA	0	0	0	0	0	0	0	0	0	0	0	0	0	0	0	0	0	0	0	0	0	0	0	0	0	0	0	0	0	0	0	0	0	0	0	0	0	0	0	0	0	0	0	0	0	0	0	0
OTU_1008	CAAGGTCTCCGTAGGTGAACCTGCGGAGGGATCATTATAGAGTTTTTAACTCCTAAAACCATGTGAACTTACCACTGTTGCCTCGGTGGAAGGTGCTGGAAACAGTACTGGAAACCGGTGGACATCTAAACTCTTGTTAATTTTTGGCATTCTGAATCATAACTAAGAAATAAGTTAAAACTTTCAACAACGGATCTCTTGGTTCTGGCATC	0	0	0	0	0	0	0	0	0	0	0	0	0	0	0	0	0	0	0	0	0	0	0	0	0	0	0	0	0	0	0	0	0	0	0	0	0	0	0	0	0	0	3	0	0	0	0	29
OTU_1009	CAAGGTCTCCGTTGGTGAACCAGCGGAGGGATCATTACAGAGTACTATAACTCATAACCCTTTGTGAACCTTTATACCTGTTGCTTCGGCGGCGCCCCGAAGGGGGTGCCCGCCGGTCTCTGGAATCTCTGTTTTCGAACCCGACGATACTTCTGAGTGTTCTTAGCGAACTGTCAAAACTTTCAACAACGGATCTCTTGGCTCCAGCATC	0	0	0	0	0	0	0	0	0	0	0	0	0	0	0	0	0	0	2	0	0	0	0	0	0	0	0	0	0	0	0	0	0	0	0	0	0	0	0	0	0	0	0	0	1	0	0	0
OTU_1010	CAAGGTTTCCGTAGGTGAACCTGCGGAAGGATCATTATCGAATTACTGGTGAGGGTTGTAGCTGGCCTCTCGGGGCATGTGCACGCCCGAGCCCTTAATCCAAAACACCTGTGAACCCACTGTAGGCCTTAGGGCCTATGTCTTTCACCAACCCTTTGTATGTCTCATAGAATGTATAATATCATTGCCATAAAACGCAATTAATACAACTTTCAACAACGGATCTCTTGGCTCTCGCATC	0	0	5	0	0	0	0	0	0	0	0	0	0	0	0	0	0	0	0	0	0	0	0	2	0	0	0	0	0	0	0	0	0	0	0	0	0	0	0	0	0	0	0	0	0	0	0	0
OTU_1011	CAAGGTTTCCGTAGGTGAACCTGCGGAAGGATCATTAGTGAATACAAACGCTTGGGTGTCTCTGCTTCGGCAAGCCCCTCGCACCCTTCACATCCATAACACCTGTGCACTGTAAGATGACTCTAGGGCTTCGGCCTCTGGGTTGTCTGACCTTTTTACAAACTATTATATGTAACAAATGTAGTCTTATTATAACAAAATAAAACTTTCAACAACGGATCTCTTGGCTCACACATC	0	0	0	0	0	0	0	0	0	0	0	0	0	0	0	0	0	0	0	0	0	0	0	0	0	0	0	0	0	0	0	0	0	0	0	0	0	0	0	0	0	0	1	0	0	0	0	0
OTU_1012	CAAGGTTTCCGTAGGTGAACCTGCGGAAGGATCATTAAAGAATTCCAATTGGGTCAGGTTGTGCTGGCTAAAAAGCAAGTGCACGCCTGCTCATAAGTATTCAAACCTCTGTGCACCTTTCATAGAATAGCTTGTAGATTAGGTGACCTGTGTCACTTGGTTTGCAGCTGCTCTGTGTTTTTACAAACTTTAAAATCAGTTTAGAATGTTTATTGTGTAAATACACATTTTTATACAACTTTCAGCAACGGATCTCTTGGCTCTCGCATC	0	5	0	0	10	0	0	0	0	0	0	0	0	0	5	0	0	0	2	6	2	0	2	0	0	0	0	0	0	0	6	0	7	0	1	0	0	0	0	0	2	2	1	5	0	0	0	0
OTU_1013	CAAGGTTTCCGTAGGTGAACCTGCGGAAGGATCATTAGTGAACGCCCCTCGGGGCTTATCCAACCAACCTCTGTGAACTGTGGCCCTCGGGCCTTTTACAAACATTGAACGTCATGAACGTAGTAATCTATAACAAAACAAAACTTTCAACAACGGATCTCTTGGCTCTCGCATC	0	0	0	0	0	0	0	0	0	0	0	0	0	0	0	0	0	0	0	0	0	0	0	0	0	0	0	0	0	0	0	0	0	0	0	0	0	0	0	0	0	0	0	0	0	0	0	0
OTU_1014	CAAGGTTTCCGTAGGTGAACCTGCGGAAGGATCATTATGAATCAGTAGCTTGCTACTGCGCTGGGGGAGATGGGAAAGTCCTGGCTGAAAAGCTGGTGTACCGGTACCTGCACCCCTATCATACCCTTGTCTTTTGAGTACTTATGTTTCCTTGGTGGGCTTGCCTGCCGACAGGACAAACTTTAAACCTTTTTAAATATCAATCAGCGTCTGAAAAATAATTAATAATTACAACTTTCAACAACGGATCTCTTGGTTCTGGCATC	0	0	0	0	0	0	0	0	0	0	0	0	0	0	0	0	0	0	0	0	0	0	0	0	0	0	0	0	0	0	0	0	0	0	0	0	0	0	0	0	0	0	11	0	3	0	35	0
OTU_1015	CAAGGTTTCCGTAGGTGAACCTGCGGAAGGATCATTATCGAAATTTGAATGAGGTTGTAGCTGGCCTTTCGGGGCATGTGCTCGCCTCGCTCATCCACACACCACCGTGCACCTTCTGTGGCGTGGCGATCGCTTCACGGCGTCGCCTGCTGCGTCTATACAAACACTATACAAGTCTAGAATGTCTAATTGCGATAAAAAGCATCTAATACAACTTTCAACAACGGATCTCTTGGCTCTCGCATC	0	0	0	0	0	0	0	0	0	0	0	0	0	0	0	0	0	0	0	0	0	0	0	0	0	0	0	0	0	0	0	0	0	0	0	0	0	0	0	0	0	0	0	0	0	0	0	0
OTU_1016	CAAGGTTTCCGTAGGTGAACCTGCGGAAGGATCATTATCGAGTTTTGAAAGGGGTTGTAGCTGGCCTTTCGAGGCACGTGCACGCCTCGCTCATCCAACTCTTACACCTGTGCACTCCTTGTAGGTTGGCACGTTGGGGGGGCTCTTATCTGACCTCTCTCGGGCCTTCCTATGTCTTTACGAAACCCTCGTCTGTATAGAATGTATCTGCGCCTTTGCGACGCATAAATATAACTTTCAGCAACGGATCTCTTGGCTCTCGCATC	0	0	0	0	0	0	0	0	0	0	0	0	0	0	0	0	0	0	0	0	0	0	0	0	0	0	0	0	0	0	0	0	0	0	0	0	0	0	0	0	0	0	0	0	0	0	0	0
OTU_1017	CAAGGTTTCCGTAGGTGAACCTGCGGAAGGATCATTATTGAAATAGAAGACCCACTCGTTGGGCTTCAACCTTTCAAATTCAAACACAATGTGCACTGTCTAGATGAACGCCACCCTTCAGGGTGTGGCTACTAGTCTTCCTTTTTTCAAAACACAAGTCAATGTATGTAATAACATATAACAATAAAACTTTCAACAACGGATCTCTTGGCTCCCGCATC	0	0	0	0	0	0	0	0	0	0	0	0	0	0	0	0	0	0	11	19	0	0	0	15	0	0	0	0	0	0	0	0	0	0	0	0	3	0	0	0	1	0	1	0	2	0	0	0
OTU_1018	CAAGGTCTCCGTAGGTGAACCTGCGGAGGGATCATTACTGAGTGAGGGCTCACGCCCGACCTCCAACCCTTTGTGAACCAAACTTGTTGCTTCGGGGGCGACCCTGCCGACGACTTCGTCGCCGGGCGCCCCCGGAGGTCTTCTAAACACTGCATCTTTGCGTCGGAGTTTAAAACAAATTAAACAAAACTTTCAACAACGGATCTCTTGGTTCTGGCATC	0	0	0	0	0	0	0	0	0	0	0	0	0	0	0	0	0	0	0	0	0	0	0	0	0	0	0	0	0	0	0	0	0	0	0	0	0	0	0	0	0	0	1	0	0	0	0	0
OTU_1019	CAAGGTTTCCGTAGGTGAACCTGCGGAAGGATCATTATTGAATTTCAAGAGAGATTGGTTGTCGCTGGCTTTCAGGAGCATGTGCACGCCTCTCTTCTTAGTTCTCACATTCACCTGTGCACCTCTTGTAGACCCGAGACAAACTCTTGTCGAGGAAACTCGGATGTGAGGGTTGCGGGCCTCTTCGGACGGTCGGCTTCCCTCTAATCGTTTGACTCGCGCGTCTACGTTTTTACAAACCCTTTTTAAAAATGTCAACAGAATGTCATCAACGGTTCGCCCTAAAAAAGCGAGCTTTAAATTATACAACTTTCAACAACGGATCTCTTGGCTCTCGCATC	0	0	0	0	0	0	0	0	0	0	0	0	0	0	0	0	0	0	0	0	0	0	0	0	0	0	0	0	0	0	0	0	0	0	0	0	0	0	0	0	0	0	0	0	0	0	0	0
OTU_1020	CAAGGTTTCCGTAGGTGAACCTGCGGAAGGATCATTATTGAAATAAAACTCGGTTGGGCTGTTGCTGGCTCTTAGGAGTATTGTGCACGTCTAACTTGATTTTATTAACCACTGTGCACCTTTTGTAGACTTGAATAGGTGTTAATTCACCTGGGATGGTCTATGTCTTTATATCATACTCTATAAAATATCAGAATGTAATGATTGGCCTTTTTGTGCCTTTAATCAAATACAACTTTCAACAACGGATCTCTTGGCTCTCGCATC	0	0	1	0	0	0	0	0	0	0	0	0	0	0	0	0	0	0	0	0	0	0	0	0	0	0	0	0	0	0	0	0	0	0	0	0	0	0	0	0	0	0	0	0	0	0	0	0
OTU_1021	CAAGGTTTCCGTAGGTGAACCTGCGGAAGGATCATTACTGAAGTATTTGAAATGGTTTGTTGCTGCCTTGAAAGAGGATTTGCACCCATTCAATCTTCTATTTAACCACTTGTGCACTTTTCATAGGCTGTGAGTAATCTCTCACTGAAAAATGTGGATTTGAGAGCTAGTGCAAACTTGCTTTCTACCACTTGCAGTCTGTGTTTTTATTTTTATACACTATTGAAATATAAATGAATGTTGATTTATGGGTTGTATGACCTATATAATTAAATACAACTTTCAGCAACGGATCTCTAGGCTCTCGTATC	0	0	0	0	0	0	4	0	0	0	0	0	0	0	0	0	0	0	1	1	0	0	0	0	0	0	0	0	0	0	2	0	0	0	0	0	5	2	0	0	0	0	2	1	0	0	0	0
OTU_1022	CAAGGTCTCCGTTGGTGAACCAGCGGAGGGATCATTACAGGACTCGCAAGACTCCCGTGACCACTGTGAACCTACCTCAAGTCGTTGCCTCGGCGGGTGCTCAGGACTGTGTCCAGGCGCTCTGCCCGCCGGTGGCCTACTACTCTATCTCGCGCGTTGGCATCTCCGAGTCATTTTAACGAGTCAAAACTTTCAACAACGGATCTCTTGGTTCTGGCATC	0	0	0	0	0	0	0	0	0	0	0	0	0	0	0	0	0	0	0	0	0	0	0	0	0	0	0	0	0	0	0	0	0	0	0	0	0	0	0	0	0	0	0	0	5	0	0	0
OTU_1023	CAAGGTTTCCGTAGGTGAACCTGCGGAAGGATCATTACCTAGAGTTGTGGGCTCTGCCTACTATCTCTTACCCATGTCTTTTGAGTACCTTCGTTTCCTCGGCGGGTTCGCCCGCCGATTGGACAATTTAAACCACTTGCAGTTGCAATCAGCGTCTGAAAAAACATAATAATTACAACTTTCAACAACGGATCTCTTGGTTCTGGCATC	0	0	0	0	0	0	0	0	0	0	0	0	0	0	0	0	0	0	0	0	0	0	0	0	0	0	0	0	0	0	0	0	0	0	0	0	0	0	0	0	0	0	1	4	0	0	0	0
OTU_1024	CAAGGTTTCCGTAGGTGAACCTGCGGAAGGATCATTAACGTATCTCCGAGTCCGGCGGTCGGCGTCGCCCGCTCCGGCCTGTGGCCGTTGCAGCGGGTCGCCGTGCCCCGGCTCGAAACCACAAACCCACCGTGCTCCTTTGCGGCCCACGGGCGTCGTCGGCGAGAGCCGCGTGCCCGAAAGCCACATTCAAATAGACTCCAGTTTAAAAAGAATGTAAAGCGGACTCTGATCCGCCCACAAACTTGAACAACTTTCAACAACGGATCTCTTGGCTCTCGCATC	0	0	0	0	0	0	0	0	0	0	0	0	0	0	0	0	0	0	0	0	0	0	0	0	0	0	0	0	0	0	0	0	0	0	0	0	0	0	0	0	0	0	0	0	0	0	0	0
OTU_1025	CAAGGTTTCCGTAGGTGAACCTGCGGAAGGATCATTACCAATGTTTTCGGGGGACTTCGGTCCCTGTCTGAACCCTTGTCTTTTGCGTACTATTTGTTTCCTTGGTGGGCTTATGCCCACCAAAAGGACACTATATCACCCTTTGTAATTGCAATCAGCGTCAGAAAAAACTTAATAGTTACAACTTTCAACAACGGATCTCTTGGTTCTGGCATC	0	0	0	0	0	0	0	0	0	0	0	0	0	0	0	0	0	0	0	0	0	0	0	0	0	0	0	0	0	0	0	0	0	0	0	0	0	0	0	0	0	0	0	0	0	0	0	0
OTU_1026	CAAGGTCTCCGTTGGTGAACCAGCGGAGGGATCATTAAAGAGTAGTTTTACAACAACTCCAAACCCATGTGAACTTACCTACGTTGCCTCGGCGGGGAGACCTACCCTGTAGTTACCCTGTAGCTACCCTGTAGAGCTACCCGTCGGCGGACCATTAAACTCTGTTTTTCTATGAAACTTCTGAGTGTTTTAACTTAATAAATTAAAACTTTCAACAACGGATCTCTTGGTTCTGGCATC	0	0	0	0	0	0	0	0	0	0	0	0	0	0	0	0	0	0	0	0	0	0	0	0	0	0	0	0	0	0	0	0	0	0	0	0	0	0	0	0	0	0	0	0	0	0	0	0
OTU_1027	CAAGGTTTCCGTAGGTGAACCTGCGGAAGGATCATTATCGAGTTTTGAACAGGTTGTAGCTGACCTCTTACGAGGTATGTGCACACTTGGCTCAATCCACTCTTTAACCTCTGTGCACTCTTCATGGATCAGACAGAGGCTGAGAATCTTTCTCAGTTTGATGTTTGCTCTGTGTAATTTTTATTACCAACTCTTGTTGTCAATGAATGTCTTCTTGCGGATAACGCAACAATAAAATAACTTTCAGCAACGGATCTCTTGGCTCTCGCATC	0	0	0	0	0	0	0	0	0	0	0	0	0	0	0	0	0	0	0	0	0	0	6	0	0	0	0	0	0	0	0	0	0	0	1	0	0	0	0	0	2	0	0	0	0	0	0	0
OTU_1028	CAAGGTTTCCGTAGGTGAACCTGCGGAAGGATCATTAATGAGTTTGATGAAGCTGTTCTGGTCTTTCGGGGCAAGTGAACGCTTTTCTCAATCCATCTTACCCCTGTGCACCTTTGGGAGATGACTTTGAATTGAAGTTGGATAACGACGGTAAATCCTTAGTCTCTTCTTTTTATACCAAACAACAGTCTTAAGAACGTCTTATATTTGCTTGATGCAAAACAAATACAACTTTCAGCAACGGATCTCTTGGCTCTCGCATC	0	0	6	0	0	0	9	0	0	0	0	0	0	0	0	0	0	0	0	2	0	0	0	0	0	0	0	0	0	0	8	0	0	0	0	0	12	1	0	0	0	0	0	0	0	0	0	0
OTU_1029	CAAGGTCTCCGTTGGTGAACCAGCGGAGGGATCATTACAGGAACTCACCCTCCCGTACAACCACCGTGAACCCACCGCGCGTTGCCTCGGCGGGCGCCCGACGCCCGCCGGCGGCAGACCACCCTTGTCTCTCTGCGTTGGCATCTCCGAGCAACCACAAACGAATCAAAACTTTCAACAACGGATCTCTTGGCTCTGGCATC	0	0	0	0	0	0	0	0	0	0	0	0	0	0	0	0	0	0	0	0	0	0	0	0	0	0	0	0	0	0	0	0	0	0	0	0	0	0	0	0	0	0	3	0	0	0	7	0
OTU_1030	CAAGGTTTCCGTAGGTGAACCTGCGGAAGGATCATTATCGAATTTTGGAAACGAGCTGTCGCTGGCTCCTCCTCGCGGAGGAGCATGTGCACGCTCGGAAACAAAAATCCACAAACCCCCTGTGCATCTTTTGTAGGGAGGAGGTGGCGCCCGTCGCCGTCGCCGACCTATGTTTCACATCCACTCGTCAGTCTATAGAATGTTTCGGCGCAGCGATGCGCTTTGATAAAAATTATACAACTTTCAGCAACGGATCTCTTGGCTCTCGCATC	3	0	0	0	0	0	0	0	0	0	0	0	0	0	0	0	0	0	0	0	10	0	0	0	0	0	0	0	0	0	0	0	0	0	0	0	5	0	0	0	2	0	0	0	0	0	0	0
OTU_1031	CAAGGTCTCCGTTGGTGAACCAGCGGAGGGATCATTACAGGAATCGCAAGATCTCCCTAAAACCATCGCGAACAATACCTAACGTTGCCTCGGCGGGCGCCTCTAAGCTTCTGTAACTAGAAGCCCGGGGAACCCACGCCCGCCGGCGGTCCACTACTCTTGCATCTTAGCATCTCCGAGTAAACACTATAAGTTAAAACTTTCAACAACGGATCTCTTGGTTCTGGCATC	0	0	0	0	0	0	0	0	0	0	0	0	0	0	0	0	0	0	0	0	0	0	0	0	0	0	0	0	0	0	0	0	0	0	0	0	0	0	0	0	0	0	0	0	1	0	0	0
OTU_1032	CAAGGTTTCCGTAGGTGAACCTGCGGAAGGATCATTAAAGATTCTGACCTTTGGGTCAACTCTTCGGCTGTGCGCCTCGGCTGCACGCTGACGAACTTCACACACCTGTGCACATTTCGGTTGCAACCTGCATGCAGGCTTGCTTCCGCTTTAACATACAACCACACGTCTTGAATGTAACAAACTATAAAGTAACAACTTTCAACAACGGATCTCTTGGCTCTCGCATC	0	0	0	0	0	0	0	0	0	0	0	0	0	0	0	0	0	0	0	2	0	0	0	0	0	0	0	0	0	0	0	0	0	0	0	0	6	1	4	0	0	0	2	0	0	0	0	0
OTU_1033	CAAGGTTTCCGTAGGTGAACCTGCGGAAGGATCATTAAAGATTCTTCGGATGTGCGCTCCGGCTGCACTCCGAATCCACTTCACACACTGTGCGCCTCGAGTGGGTTAACGCCCGCTCGCCTTTACATCACACAACTGAACTGGAATGTCTTATACCATAACTAAATACAACTTTCAACAACGGATCTCTTGGCTCTCGCATC	0	0	0	0	0	0	0	0	0	0	0	0	0	0	0	0	0	0	0	0	0	0	0	0	0	0	0	0	0	0	0	0	0	0	0	0	0	0	0	0	0	0	3	0	0	0	0	0
OTU_1034	CAAGGTTTCCGTAGGTGAACCTGCGGAAGGATCATTAATGAAATTGAGGTTTCTGTGCCGCCTTTAACGAGGATTGTGCACGCTACTTCTTAATCCTTCAACACCTGTGCACATTGAGAGAGACGTCGGAAACGGCGAATCTCTATTATAAACTCATAGTCAATTGAATGTTCATTGGCCGAAAGGCTCTAAATAAAACAACTTTTAACAACGGATCTCTTGGCTCTCGCATC	0	0	0	0	0	0	0	0	0	0	0	0	0	0	0	0	0	0	0	0	0	0	0	0	0	0	0	0	0	0	0	0	0	0	0	0	0	0	0	0	0	0	0	0	0	0	0	0
OTU_1035	CAAGGTTTCCGTAGGTGAACCTGCGGAAGGATCATTACAGAGTTCATGCCCTCACGGGTAGATCTCCCACCCTTGAATATTATACCTTCGTTGCTTTGGCAGGCCGTGGAAAACACCATGGGCCCCGGCTTATGCGTGCCTGCCAGAGGAAACAAACTCTGTTTTTAGTGATGTCTGAGTACTATATAATAGTTAAAACTTTCAACAACGGATCTCTTGGTTCTGGCATC	0	0	0	0	0	0	0	0	0	0	0	0	0	0	0	0	0	0	0	0	0	0	0	0	0	0	0	0	0	0	0	0	0	0	0	0	0	0	0	0	0	0	0	0	0	0	0	0
OTU_1036	CAAGGTTTCCGTAGGTGAACCTGCGGAAGGATCATTAATGATAGCTGAGTTCAGTTTGCGCCGCGTAGTTTTGCCTTGCTGGTAGAGGATCTTCCTCCCGAAATAAGCATGGTAACCTCCGGTTAAACTTCTCACATTCAAACCCTTGACTACATTACCATTGTTGCTTTGGCGGGCCGCCCTTCGGAGCGTGGGCTCCGGCTCACCGTGCCCGCCAGAGGACCAAAACTCTTGTGTTTAGTGATGTCTGAGTACTATATAATAGTTAAAACTTTCAACAACGGATCTCTTGGTTCTGGCATC	0	0	0	0	0	0	0	0	0	0	0	0	0	0	0	0	0	0	0	0	0	0	0	0	0	0	0	0	0	0	0	0	0	0	0	0	0	0	0	0	0	0	0	0	0	0	0	0
OTU_1037	CAAGGTTTCCGTAGGTGAACCTGCGGAAGGATCATTAACGAGTTTTGAAAGGGGTTGTAGCTGGCCTTCACCGAGGCATGTGCACGCCCCGCTCATCCACTCTACACCTGTGAACTACTGTAAGCCGATCGCTCGGTCGTTGGGGGCTCCGGTCTCTGATCTCTGGGTCCGGCTTACGTGTCCTTACAAACGCTTCAGTTATAGAATGTACACCGCGATAATACGCATTTTAATACAACTTTCAGCAACGGATCTCTTGGCTCTCGCATC	0	0	0	0	0	0	0	0	0	0	0	0	0	0	0	0	0	0	0	6	8	0	5	0	0	0	0	0	0	0	0	0	0	0	0	0	0	0	0	0	6	0	3	0	0	0	1	0
OTU_1038	CAAGGTCTCCGTTGGTGAACCAGCGGAGGGATCATTGTAGAGTGCCCGCCGGCTCTGCCTACCCCGTGAACCTCATACGCCGTTGCCTCGGCGGGCCCGCGCGCCCGCCGCAGGCCCCACAACCGAACCCAGCAGCAGCCGCCGTGCGTCTGACTACAAGCATACAAATACATGAAAACTTTCAACAACGGATCTCTTGGCTCCGGCATC	0	0	0	0	0	0	0	0	0	0	0	0	0	0	0	0	0	0	0	0	0	0	0	0	0	0	0	0	0	0	0	0	0	0	0	0	0	0	0	0	0	0	0	0	0	0	0	0
OTU_1039	CAAGGTCTCCGTAGGTGAACCTGCGGAGGGATCATTACTACTTGGCTCTGCCAAACGTCTCGGGATACCCCGACGACACCACCCTTGACCACGATACCTACGTACATTCTTCGGCGAAGACGTTCGCCGGGGGACCACAACCACACTTTGCCAACGTAGCAACAATTGTCTGAAAAAATACAAATATCACAACTTTCAACAATGGATCTCTTGGCTCTGGCATC	0	0	0	0	0	0	0	0	0	0	0	0	0	0	0	0	0	0	0	0	0	0	0	0	0	0	0	0	0	0	0	0	0	0	0	0	0	0	0	0	0	0	0	0	0	0	0	0
OTU_1040	CAAGGTTTCCGTAGGTGAACCTGCGGAAGGATCATTACAAAACTAGTCGTTCGCGTAAGGGGCAACCTGATCGCGATGTAAGCTCACTAGTCACCCTTGAATAAACTACCTTTGTTGCTTTGGCGGGCCGCCTTTAGGCCAGCGGCTCCGGCTGCTGCGCGCCCGCCAGAGGACCCCAACTCTTGTTTTTAGTGATGTCTGAGTACTATATAATAGTTAAAACTTTCAACAACGGATCTCTTGGTTCTGGCATC	0	0	0	0	0	0	0	0	0	0	0	0	0	0	0	0	0	0	0	0	0	0	0	0	0	0	0	0	0	0	0	0	0	0	0	0	0	0	0	0	0	0	0	0	0	0	0	0
OTU_1041	CAAGGTTTCCGTAGGTGAACCTGCGGAAGGATCATTATTGTAAGGGATAGCGATCGCAGGGGACTTGTCCTCTGCTGTCGCGTGGCTCGGTCCGTCCCACAACACACCCACACCTGTGCACTGTTATTACAAACATTATAGTATTATGAACGTGAACCATGATAATAAATAAAACTTTCAACAACGGATCTCTTGGCTCTCGCATC	0	0	0	0	0	0	0	0	0	0	0	0	0	0	0	0	0	0	0	0	0	0	0	0	0	0	0	0	0	0	0	0	0	0	0	0	0	0	0	0	0	0	6	0	2	0	0	0
OTU_1042	CAAGGTTTCCGTAGGTGAACCTGCGGAAGGATCATTACAATTTCGTATGTCCTTTGTGACTGCGTCGGGGGGCCCTGGAATATTGCTCGCAGTTGCCCAGGCCCCCGTCTGCACCCTTGTCTTTTGCGTACTTATGTTTCCTCGGTGGGCTTGCCCACCGATAGGACAACCTTTAACACCTTTTTAATTTTCAATCAGCGTCTGAATAAATATAATATTTACAACTTTCAACAACGGATCTCTTGGTTCTGGCATC	0	0	0	0	0	0	0	0	0	0	0	0	0	0	0	0	0	0	0	0	0	0	0	0	0	0	0	0	0	0	0	0	0	0	0	0	0	0	0	0	0	0	6	0	6	11	0	1
OTU_1043	CAAGGTTTCCGTAGGTGAACCTGCGGAAGGATCATTAACGAGTTCGAAAGTCGGTCGACCGTGCTGGCGGAGACGCACGTGCACGTCGGTCGCGAACCATCCACACACCGTGAACCTATGGCCCGGGGTCTCTTTTGACTCTGGGCACCATTTTTACACTCTGTTCGTAAAGGAATGTCTAATATCATAAACAAATAACAACTTTCAACAACGGATCTCTTGGCTCTCGCATC	0	0	0	0	0	0	0	0	0	0	0	0	0	0	0	0	0	0	12	1	0	0	0	0	0	0	0	0	0	0	0	0	0	0	0	0	1	0	0	0	0	0	6	0	2	0	0	0
OTU_1044	CAAGGTTTCCGTAGGTGAACCTGCGGAAGGATCATTATTGAAGCTTTTGAGAGCGGGTTTGACGCTGGCCCTCCGGGGCATGTGCTCGCCCGCTTGATAAATCCGCTCAACCCCTGTGCACCCTCGCCGAGACCTCGGGGCCTTCTGGCCTCGAACTCGGCTACACACACAAACACCTTAAAAGTCTATTGGAATGTAAATCTTTGAAACATAATACAACTTTCAACAACGGATCTCTTGGCTCTCGCATC	0	2	8	8	0	0	0	0	0	0	0	0	0	0	0	0	0	0	0	7	5	0	0	0	0	0	0	0	0	0	0	0	0	0	0	0	3	3	5	6	4	5	0	0	0	0	0	0
OTU_1045	CAAGGTCTCCGTTGGTGAACCAGCGGAGGGATCATTAGAGAGTATAACAACTCCCAACCCATGTGAACATACCTTCTGTTGCCTCGGTGGCTCCGGCCGCCGAAGGCCCCCTAAACTCTGTTTTATTTTGGAACTCTGAATCTTAAAGCAAATAAGTTAAAACTTTCAACAACGGATCTCTTGGTTCTGGCATC	0	0	0	0	0	0	0	0	0	0	0	0	0	0	0	0	0	0	0	0	0	0	0	0	0	0	0	0	0	0	0	0	0	0	0	0	0	0	0	0	0	0	0	0	0	0	0	0
OTU_1046	CAAGGTTTCCGTAGGTGAACCTGCGGAAGGATCATTATTAAACGCGAAGCCATCACTGGCCTAGCTTTATAATCCTTATTACACCTGTGCACCTTATTGTCTTCGGACAATCTTTACAAACAACAGTGTAACGAATGTAAACTATTATAAAATAATACAACTTTTAACAACGGATCTCTTGGCTCTCGCATC	0	0	0	0	0	0	0	0	0	0	0	0	0	0	0	0	0	0	0	0	0	0	0	0	0	0	0	0	0	0	0	0	0	0	0	0	0	0	0	0	0	0	0	0	0	0	0	0
OTU_1047	CAAGGTTTCCGTAGGTGAACCTGCGGAAGGATCATTAATGAACCTTTGAGGGTTGAGCTGGCGATTTACTTCGCATGTGCTTACCCTCTCATCCTTTATACACCTGTGCACCTTTTGAGGGGATAGTAGACATATGTCGAGATCCCCTCTAACACATACACTTTATTTATTATCGAATGTTCAAACGCTTAACAGCATTTAAATACAACTTTTAACAACGGATCTCTTGGCTCTCGCATC	0	0	0	0	0	0	0	0	0	0	0	0	0	0	0	0	0	0	0	1	14	0	0	0	0	0	0	0	0	0	0	0	0	0	0	0	0	0	0	0	0	0	0	0	0	0	0	0
OTU_1048	CAAGGTTTCCGTAGGTGAACCTGCGGAAGGATCATTATTGTAACTGGCGGAGCGCGATTAGGCCCTGCTCGAGGCGACTCTGAGCGGGCCTTGTCGGTGCCCTTCGCCTTGTCCCTTCACACACCCTGTGCACCTTTCTTCGCGGAGGGTTAGCGGTGGATAACGCTGCGAGCCCCCGTGATTACAAACTCTAAACTGTGTAACCTGTATGTCGTTTCTGATCGAAACAATTGTAACAACTTTCAACAACGGATCTCTTGGCTCTCGCATC	0	0	1	0	0	0	0	0	0	0	0	0	0	0	0	0	0	0	0	6	0	13	0	0	0	0	0	0	0	0	0	0	0	0	0	0	3	0	0	0	0	0	0	0	2	0	0	0
OTU_1049	CAAGGTTTCCGTAGGTGAACCTGCGGAAGGATCATTACCTAGAGTCAGTGGGCTTTGCCTGCTATCTCTTACCCATGTTTTATGAGCACTTACGTTTCCTCGGTGGGTTCGCCCACCGATTGGACCACTTAAACCCTTTGCAGTTTTGTAATCAGCGTCTGAAAAACTTAATAGTTACAACTTTCAACAACGGATCTCTTGGTTCTGGCATC	0	0	0	0	0	0	0	0	0	0	0	0	0	0	0	0	0	0	0	0	0	0	0	0	0	0	0	0	0	0	0	0	0	0	0	0	0	0	0	0	0	0	0	0	0	0	0	0
OTU_1050	CAAGGTTTCCGTAGGTGAACCTGCGGAAGGATCATTACAGTGTTCCTGCCCTCACGGGTAGAAACCCCACCCTTGTGTATAATATATTGTTGCTTTGGCGAGCCGCCGTCAGGCCTGGGCTTCGGCTCGGTTGTGCTCGTCAAGGGACCCTAAACTCTGAAGTTAATTGTCGTCTGAGTACTATTTAATAGTTAAAACTTTCAACAACGGATCTCTTGGTTCTGGCATC	0	0	0	0	0	0	0	0	0	0	0	0	0	0	0	0	0	0	0	0	0	0	0	0	0	0	0	0	0	0	0	0	0	0	0	0	0	0	0	0	0	0	0	0	0	0	0	0
OTU_1051	CAAGGTTTCCGTAGGTGAACCTGCGGAAGGATCATTAATGAAGCATTAGAGAGGTTGTCGCTGCCTTGAAAGAGGATGTGCACGCCTTTCAAATCTTCTTCAACCACCTGTGCACTCTTCTTAGACTGTGATACCTTTCACTGAAAATGTGGATAGAGGATTTGCGAATTTTCGCTTATCTTCAATTTCGCAGTCTATGTTTATACACACTATGAAATATTAGAATGTTGTTTTACTTGCTGTAATGGCTTGTAATAATTAAATACAACTTTTAGCAACGGATCTCTTGGCTCTCGCATC	0	0	0	0	0	0	0	0	0	0	0	0	0	0	0	0	0	0	0	0	0	0	0	0	0	0	0	0	0	0	0	0	0	0	0	0	0	0	0	0	0	0	0	0	0	0	0	0
OTU_1052	CAAGGTTTCCGTAGGTGAACCTGCGGAAGGATCATTAATGAATTCAAAGGAAGCTGTTGCTGGTCCCTTAGGGGTCATGTGCACGCTCCGTTCATTTCATCTTCAACCCCTGTGCATCTTTTGTAGGGAGGCGGTCACACGCTGACCTATGTCATTATAAACCCTGACAGTACAAAGAATGTTATATGCATAATGCAATTATATACAACTTTCAGCAACGGATCTCTTGGCTCTCGCATC	0	0	0	0	0	0	0	0	0	0	0	0	0	0	0	0	0	0	0	1	0	0	0	0	0	0	0	0	0	0	0	0	0	0	0	0	0	0	0	0	0	0	0	0	0	0	0	0
OTU_1053	CAAGGTTTCCGTAGGTGAACCTGCGGAAGGATCATTACCGAGCTCGCGCCCCCCGGGGCCGACCTCCCACCCCCTGCTTACCATACCCGTGTTGCTTTGGCGGGCCGCTCTCGCAGCCACCGGCGCCTGCCGGTGCGCGCCCGCCAAAGGCCCCAAACCCCGTACTGTTCCTGCTGCGTCTGAGTGAAAACCCAATCATTAAAACTTTTAACAACGGATCTCTTGGCTCTGGCATC	0	0	0	0	0	0	0	0	0	0	0	0	0	0	0	0	0	0	0	0	0	0	0	0	0	0	0	0	0	0	0	0	0	0	0	0	0	0	0	0	0	0	0	0	0	0	0	0
OTU_1054	CAAGGTCTCCGTTGGTGAACCAGCGGAGGGATCATTACAGAGATTTATCTCGCCCACAACCCTTGCGAACGTACCTAGTTGCCTCGGCGGCGGCGAAGGGGCTAACCCCCCCGAAGCACCCGCCGGCGGATATAAACTCTTGTTTAACGCGAATTCTGAATATAAAAGCAAATAGTTAAAACTTTCAACAACGGATCTCTTGGTTCTGGCATC	0	0	0	0	0	0	0	0	0	0	0	0	0	0	0	0	0	0	0	0	0	0	0	0	0	0	0	0	0	0	0	0	0	0	0	0	0	0	0	0	0	0	3	0	54	4	0	0
OTU_1055	CAAGGTTTCCGTAGGTGAACCTGCGGAAGGATCATTATCGTATCTCTGACGAGGCGGGTCGACCCTGCTCGGGTTCCAAAAGGGCCTTTGCAGCGGGTCGCCCGTCGCGCTCAACCTTCACAAACCCCTGTGCACCTTTTCGGCGGAGGGTGGTGGCGAAAGCCCTGCCCGATGCCGCTTTACAAACACTTGTACAAAAGAGAATGACCAGTGGCCTATGTGCTGCCTAAAATACAAAACAACTTTCAACAACGGATCTCTTGGCTCTCGCATC	1	0	0	0	0	0	0	0	0	0	0	0	0	0	1	0	0	0	0	1	0	0	0	0	0	0	0	0	0	0	0	0	0	0	0	0	0	2	0	0	0	0	1	0	2	0	0	0
OTU_1056	CAAGGTCTCCGTAGGTGAACCTGCGGAGGGATCATTACAGAGTTAAACAAACTCCTAAACCCACTGTGAATCTATTTCTGTTCTGTTCCTTTGGCAGGTGATCTCTGGGAGAGGTCGTAGCCGGTCACGGTGTCTGCCAGAGGGATGTAAACTCACTGTAACTTCAGTTGTCTGAGCTTCTATAAAATAAAGTTAAAACTTTCAACAACGGATCTCTTGGTTCTGGCATC	0	0	0	0	0	0	0	0	0	0	0	0	0	0	0	0	0	0	0	0	0	0	0	0	0	0	0	0	0	0	0	0	0	0	0	0	0	0	0	0	0	0	20	0	0	0	0	0
OTU_1057	CAAGGTTTCCGTAGGTGAACCTGCGGAAGGATCATTAGTGAATTTTAGGGTACCTTTGCTTTCATTAGCTTAGGGCCTGACCTCCACTCTCTAACACTTTGTGCACCAAAAATGTCGCGTTCGTCGAAGAGTTGGGACTTTAGGGTCCTTTCCTAGTAGCCGAGTGCTTCATTATCATTTATCATACTCAAAAAGTCAAAGAATGTAACAAAAACCATAACAAAATAAAACTTTCAACAACGGATCTCTTGGCTCTCGCATC	0	0	0	0	0	0	0	0	0	0	0	0	0	0	0	0	0	0	0	0	0	0	0	0	0	0	0	0	0	0	0	0	0	0	0	0	0	0	0	0	0	0	0	0	0	0	0	0
OTU_1058	CAAGGTTTCCGTAGGTGAACCTGCGGAAGGATCATTATCGTATACAATGGAGGTGCTCGGGCTGTCGCTGACCTCTAAAAAGGGTCGTGCACGCCCGGGGCACTCTCTCATATCCATCTCACCCCTTTGTGCATTGCCGCGTGGGTCCCCTGAAACAAAGGGGGACCTGCGTTTTTACATACACACCCTTTGAACGCATGTGTAGAACGTCTTATGATATCAATACAACTTTCAACAACGGATCTCTTGGCTCTCGCATC	0	0	0	0	0	0	0	0	0	0	0	0	0	0	0	0	0	0	0	0	0	0	0	0	0	0	0	0	0	0	0	0	0	0	0	0	0	0	0	0	0	0	0	0	0	0	42	0
OTU_1059	CAAGGTCTCCGTTGGTGAACCAGCGGAGGGATCATTACTGAGTTTAAAAACTCCCAAACCCATGTGAACATACCTCTGTTGCCTCGGTGGACCTACCCGGTAGCTACCCTGTAGTTACCCTGTAGCCCACCGACGGACCACAAAACTCTGTTTTTTTAATATCTCTGAGTCAACTATAAATAAGTTAAAACTTTCAACAACGGATCTCTTGGTTCTGGCATC	0	0	0	0	0	0	0	0	0	0	0	0	0	0	0	0	0	0	0	0	0	0	0	0	0	0	0	0	0	0	0	0	0	0	0	0	0	0	0	0	0	0	0	0	0	0	0	0
OTU_1060	CAAGGTTTCCGTAGGTGAACCTGCGGAAGGATCATTATCGTATTACAGAGGCGCGAGGGCTGTCGCTGACCTTTTCGAAGGTCGTGCACGCCCGAGCGCTCTCGCCCACAATCCACCTCACCCCTTGTGCATCACCGCGTGGGGTCTCCCTCTTGGCTTGGCCTCGAGGGAGGCTCGCGCTTTTTTCACAAACGCCCTTTTAGTTTAGAATGTCATTCATTTGCGATCACACGCAATCAATACAACTTTCAACAACGGATCTCTTGGCTCTCGCATC	0	0	0	0	0	0	0	0	0	0	0	0	0	0	0	0	0	0	0	0	0	0	0	0	0	0	0	0	0	0	0	0	0	0	0	0	0	0	0	0	0	0	0	0	0	0	0	0
OTU_1061	CAAGGTTTCCGTAGGTGAACCTGCGGAAGGATCATTAACGTATCTCTGACGGGGTTCGGTGCGCCCTGCTCCGGTCCGAACGGGCCGTGCAGCGGGTTCCCGTCCCCGTCGCAACCTCACAAACCCTGTGAACCTTCACGGCGGAGGGGAGGAGACTCCCCGAGGCCGCATACCAAACCCCAGTCGTAAAGAATGTCGTGCGGACTTGCGCCGCCTAAAAACACAAAACAACTTTCAACAACGGATCTCTTGGCTCTCGCATC	0	0	0	0	0	0	0	0	0	0	0	0	0	0	0	0	0	0	0	2	0	0	0	0	0	0	0	0	0	0	0	0	0	0	0	0	0	0	0	0	0	0	0	0	0	0	0	0
OTU_1062	CAAGGTTTCCGTAGGTGAACCTGCGGAAGGATCATTACAGAAAATAACGGATGGAGGGGCTCGCAAGGGTCTCGCCTCCTTATATCCTTCTACCCCTTTTGTGAACCACCGCGTGAAGCTAGTAATCGGCCTCCGGGCCTTTGAAAGCTTGCGTTTTTTTTATCATACACACTTTAGAAAGTCTCAGAATGTACCCTGCGTTAACCGCAATAAATACAACTTTCAGCAACGGATCTCTTGGCTCTCGCATC	0	0	0	0	0	0	0	0	0	0	0	0	0	0	0	0	0	0	7	0	2	0	0	0	0	0	0	0	0	0	0	0	0	0	0	0	0	2	3	8	0	0	0	1	0	0	0	0
OTU_1063	CAAGGTTTCCGTAGGTGAACCTGCGGAAGGATCATTATTGAATGCAACTGGAGTCGGTTGTCGCTGGCCTCTTCACTGAGGCATGTGCACGCCTTCTCCGTTCATCCACACACACCTGTGCACTTGTGAGACGGACTAACCCTTCCGAGGGGATGCCCCGTCTATTATACATAAACTCCAATATATTAAATTTGAATGTAATCAGATGTAACACATCATTGAACTAAGTTTCAACAACGGATCTCTTGGCTCTCGCATC	0	0	0	0	0	0	0	0	0	0	0	0	0	0	0	0	0	0	0	0	0	0	0	0	0	0	0	0	0	0	0	0	0	0	0	0	0	0	0	0	0	0	4	0	0	0	0	0
OTU_1064	CAAGGTTTCCGTAGGTGAACCTGCGGAAGGATCATTACAGAGTTCATGCCCGAGAGGGCAGACCTCCCACCCTTGCGTATCATTACTTTGTTGCTTTGGCGCGCCGCCCCCGGGCCTCGCGCGCGCGCCAGAGGATAACCAAACTCTTTATATCAACGTCGTCTGAGCACTATATAATAGTTAAAACTTTCAACAACGGATCTCTTGGTTCTGGCATC	0	0	0	0	0	0	0	0	0	0	0	0	0	0	0	0	0	0	0	0	0	0	0	0	0	0	0	0	0	0	0	0	0	0	0	0	0	0	0	0	0	0	0	0	0	0	0	0
OTU_1065	CAAGGTCTCCGTTGGTGAACCAGCGGAGGGATCATTAAAATAGGTCCAAAGACACCTAAAACCTACCGTGCTCCCATCGTGGAAACCAGAAAACAGGAAGCCCTCGCTGGCACAGGTTATCTGAGAACAGAACTGCGCCCCCGGCGCAAGAACTGAAAAATTACAACCCATAACAATGGATCTCTTGGCTCTGGCATC	0	0	0	0	0	0	0	0	0	0	0	0	0	0	0	0	0	0	0	0	0	0	0	0	0	0	0	0	5	0	0	0	0	0	0	0	0	0	0	0	0	0	0	0	0	0	0	0
OTU_1066	CAAGGTTTCCGTAGGTGAACCTGCGGAAGGATCATTACTGAAGAAATGGCAAGGTTGTAGCTGGCTCCTAGGAGTATGTGCTCGCCTTTGTCGCTTTTTCTACTTTCCACTGTGCACCTTATGTAGGCTTATGTTGCTTGGGGGAGGGTCCTTAAAACGATCCTTTTTCGATCTTCGTTAAGCCTATGTCTACACACACTATAAAAGTTTCTGAATGTCTTATCGTTGGTCTTAACTGACCGATAAAACCATATACAACTTTCAGCAACGGATCTCTTGGCTCTCGCATC	0	0	0	0	0	0	0	0	0	0	0	0	0	0	0	0	0	0	0	0	0	0	0	0	0	0	0	0	0	0	0	0	0	0	0	0	0	0	0	0	0	0	0	0	1	5	0	0
OTU_1067	CAAGGTTTCCGTAGGTGAACCTGCGGAAGGATCATTATTGAATTACAAGCGAGGGTTGTCGCTGGCCTCTCGGGGCATGTGCACGCCCGAGCCATCCCCCCCAACAAACACCGTGGGCCTTCGGGCCCGCGTATATTTACTCTGAATGTGTATAGAATGTAAACCATTTGTTTGCCCTGAAAAAGCAAACGAAAAAAAATACAACTTTCAACAACGGATCTCTTGGCTCTCGCATC	0	0	0	0	0	0	0	0	0	0	0	0	0	0	0	0	0	0	0	0	0	0	0	0	0	0	0	0	0	0	0	0	0	0	0	0	0	0	0	0	0	0	0	0	0	0	0	0
OTU_1068	CAAGGTCTCCGTAGGTGAACCTGCGGAGGGATCATTACCAGAAGCCGCGTCGGCCGCAAGGTCGGCGCCTTCGCCCAACCCTTTGTGAACGATATTGATTGCCCCGGGGGACCCCGCACCCGTGCGGACCCCCGGTGGCCCCCCTTAACACTTGTTGTATCTGCCGTCTGAGTCGCAAATGCAAATGAAACAAAACTTTCAACAACGGATCTCTTGGTTCTGGCATC	0	0	0	0	0	0	0	0	0	0	0	0	0	0	0	0	0	0	0	0	0	0	0	0	0	0	0	0	0	0	0	0	0	0	0	0	0	0	0	0	0	0	0	0	0	0	0	0
OTU_1069	CAAGGTTTCCGTAGGTGAACCTGCGGAAGGATCATTAACAAATGCGAAACGGGGGAGCTGTCGCTGGCCTTTTGGGGCATGTGCACGCTGCCTCGAATCCAAATTTAAACCTGTGAACCAACGGCGGAGGGGTCTTCGAGGTTGCTTCGGCGCCGAGGGGGCCTTTCCTGCTCATTATACACCCTTTGTATGTTCAGAATGTCTTTTGCGTATTTTCGCAACATATACAACTTTCAGCAACGGATCTCTTGGCTCTCGCATC	0	0	0	0	0	0	0	0	0	0	0	0	0	0	0	0	0	0	0	0	0	0	0	0	0	0	0	0	0	0	0	0	0	0	0	0	5	0	0	0	1	0	4	0	0	0	0	0
OTU_1070	CAAGGTTTCCGTAGGTGAACCTGCGGAAGGATCATTATTAAATAGTTACTCCGGTAACTTTAATATTCCTAACACCTGTGCATTTTGTCGCTCCGGCGATATCATACAAACATCAGTGTAATGAATGTAAATTATTATAACAAATACAACTTTCAACAACGGATCTCTTGGCTCTCGCATC	0	0	0	0	0	0	0	0	0	0	0	0	0	0	0	0	0	0	0	0	0	0	0	0	0	0	0	0	0	0	0	0	0	0	0	0	0	0	0	0	0	0	0	0	0	0	0	0
OTU_1071	CAAGGTCTCCGTTGGTGAACCAGCGGAGGGATCATTATAGAACAGTTTACTGCTCTTCAACCCCTGTGAACTTACCTTATTATTCTCCGGCGGAACGCCCCGGTGCCTTCGGGGCCGGATCAGGCGCCCGCCGGGGTAACCAAAAACCGTATTTGTACCCTGTATACCTCAGAATTAGGCGTAAAGCCGAAATGTAACAACTTTTGACAATGGATCTCTTGGCACTGGCATC	0	0	0	0	0	0	0	0	0	0	0	0	0	0	0	0	0	0	0	0	6	0	0	0	0	0	0	0	0	0	0	0	0	0	0	0	0	0	0	0	0	0	0	0	2	0	3	0
OTU_1072	CAAGGTTTCCGTAGGTGAACCTGCGGAAGGATCATTAACGAGTTAGGGTCCTCTGTGGCCCGACCTCCCAACCCTTTGTTTACCAAACCATATGTTGCTTCGTCGGGCCCGTCTTCGCGGACCGCCGGGGGACCGTCGCAGGTCTCCTGGCCCGCTGCCCGCCGGTAGCCCCCCCAAAATTCTTAACTAAACGTGTTTTGACTAAGTACCAATTTTTTAATTAAAACAAAACTTTCAACAACGGATCTCTTGGTTCTGGCATC	0	0	0	0	0	0	0	0	0	0	0	0	0	0	0	0	0	0	0	0	0	0	0	0	0	0	0	0	0	0	0	0	0	0	0	0	0	0	0	0	0	0	0	0	0	0	0	0
OTU_1073	CAAGGTATCCGTAGGTGAACCTGCGGATGGATCATTAGTGAATTTTAGGGCGTCTACTTGTAGAGCCTGACCTCCACTCTCTAACACTGTGCACTTGATGGCAATTTGAAAGCTTCTCACGAGGCGGACATTTTGCGGCTTCATTTTAAACATTAGTTAAAGTATGTAACGAAATATCGAAACAAAAAAAAACTTTCAACAACGGATCTCTTGGCTCTCGCATC	0	0	0	0	0	0	0	0	0	0	0	0	0	0	0	0	0	0	0	0	0	0	0	0	0	0	0	0	0	0	0	0	0	0	0	0	0	0	0	0	0	0	0	0	0	0	0	0
OTU_1074	CAAGGTTTCCGTAGGTGAACCTGCGGAAGGATCATTACTGAATTTAATTCCGGGGTTGTAGCTGGCCATTGTTTTGGCATGTGCACACCTTGGTATAATCCAAATTCATTCACACCTCTGTGCACCATTTCGTGGGATTGAAGGGTAATGAAGGAATTGCTTTCTTTGCCTGAATTTCCCATGTCTTCTTATATACTCTGCAGTTTTAGAATGTTGATTGCGTTGAACGCATTTATATACAACTTTCAGCAACGGATCTCTTGGCTCTCGCATC	0	0	13	0	0	0	0	0	4	0	0	0	0	0	0	0	0	0	0	0	3	0	0	0	0	0	0	0	0	0	0	0	0	0	1	0	0	0	12	0	4	0	1	0	1	0	0	0
OTU_1075	CAAGGTTTCCGTAGGTGAACCTGCGGAAGGATCATTATCGAGTTTTGACTGGGTTGTAGCTGGCCTTCCGAGGCATGTGCACGCCCTGCTCATCCACTCTACACCTGTGCACTTACTGTGGGTTTCAGATGCCGTTAGCGGGCCTTCGCGGGCTCGTGAAAGCGTCTGGGCCTGCGTTTATTACAAACTCTTATCAGTATCAGAATGTGTATTGCGATGTAACGCATCTATATACAACTTTCAGCAACGGATCTCTTGGCTCTCGCATC	1	3	5	0	0	3	0	0	0	0	0	0	2	0	0	0	0	0	0	0	0	1	0	0	0	0	19	0	0	0	0	0	0	0	0	1	0	0	1	5	0	7	0	0	0	0	1	0
OTU_1076	CAAGGTCTCCGTTGGTGAACCAGCGGAGGGATCATTACAGAGATTTATCTCGCCCAACCCTTGCGAACGTACCTTAGTTGCCTCGGCGGCGGCTTTGGGGGTTAACCCCCCTAGAGGCTCCGCCGAAGGACGTAAACTCTTGTTTAACTTGAATTCTGAATAAACTAGCAAATAGTTAAAACTTTCAACAACGGATCTCTTGGTTCTGGCATC	0	0	0	0	0	0	0	0	0	0	0	0	0	0	0	0	0	0	0	0	0	0	0	0	0	0	0	0	0	0	0	0	0	0	0	0	0	0	0	0	0	0	0	0	10	0	0	0
OTU_1077	CAAGGTTTCCGTAGGTGAACCTGCGGAAGGATCATTATTGAAACTTCTTGGAAATAGTACTGTTGCTGGCCTTGTAACGAGGTATGTGCACGTCTATTGCCAATTTATTCATCCACCTGTGCACTTTTTGTAGGAGTCTCTTTGAAGTTATTTTGCACTTGTGCAGTCTGGCTTTGAAAGGCTTTCTATGTCTTATAAACTCATTAGTATGTCTATGAATGTTCTTTATTGGGACTTGATTGGCCCTTTAAACATGTACAACTTTTAGCAACGGATCTCTTGGCTCTCCCATC	0	0	0	0	0	0	0	0	0	0	0	0	0	0	0	0	0	0	0	1	0	0	0	0	0	0	0	0	0	0	0	0	0	0	0	0	3	1	0	1	0	0	35	5	2	0	0	0
OTU_1078	CAAGGTCTCCGTTGGTGAACCAGCGGAGGGATCATTATCGAGTTTTCAACTCCCAAACCCTTTGTGAACATATTTTCTTGTTGCTTCGGCGGATCGTCCCAGGCGAGCGTTTCGCTCTCTGGAATCAGGCGCCTGCCGGAGGTATCAAACTCTTGTTTATTATAGCATTCTCTGAGTGGCCGAAAGGCAACAAAACAAATGAATCAAAACTTTCAACAACGGATCTCTTGGTTCTGGCATC	0	0	0	0	0	0	0	0	0	0	0	0	0	0	0	0	0	0	0	0	0	0	0	0	0	0	0	0	0	0	0	0	0	0	0	0	0	0	0	0	0	0	0	0	0	0	0	0
OTU_1079	CAAGGTCTCCGTAGGTGAACCTGCGGAGGGATCATTACCGAGCGAGGGTCTCCGGGCCCGACCTCCAACCCTTTGTGAACCACCTCGTTGCTTCGGGGGCGACCCCGCCGTCCGCGGCGCGGCGCCCCCGGAGACCATCAAACACTGCGTCAATCTGCGTCGGAGTCTTGATTAAAATCAAAACAAAACTTTCAACAACGGATCTCTTGGTTCTGGCATC	0	0	0	0	0	0	44	0	0	0	0	0	0	0	0	0	0	0	0	0	0	0	0	0	0	0	0	0	0	0	0	0	0	0	0	0	0	0	0	0	0	0	0	1	7	0	0	0
OTU_1080	CAAGGTTTCCGTAGGTGAACCTGCGGAAGGATCATTAATGAATTTTAGGTTGTCCTCTTCATCAGAGGGAACCGACCCTTCATTTCCAACCCTGTGCACTATATCTGGGAACTTGCGCAAGCGAGAACCCGTCCATTTAACATACTCTAAGTAATTGAATGTAACAAATACAAAACAAAAAAAACTTTCAACAACGGATCTCTTGGCTCTCGCATC	0	0	0	0	0	0	0	0	0	0	0	0	0	0	0	0	0	0	0	0	0	0	0	0	0	0	0	0	0	0	0	0	0	0	0	0	0	0	0	0	0	0	1	0	0	0	0	0
OTU_1081	CAAGGTTTCCGTAGGTGAACCTGCGGAAGGATCATTATCGAGTTTTGAAAGTGGGGTTTGTAGCTGGCGTTTATTCGCACTGTGCTCGGCCTCCGCTCATCCACTCAACCCCTGTGCACTTTCGAAGTCGTTAGATCCTCCGTCATGGGAGCAGCTCTTTATTGAGTCGGGATCTACACTTCGCTATATAAACTTATTGATGTTATGTGAATGTGTTTGCCTTCGGGCTGAACTTAAATACAACTTTCAACAACGGATCTCTTGGCTCTCGCATC	0	0	3	0	0	0	0	0	0	0	0	0	0	0	0	0	0	0	0	0	0	0	0	0	0	0	0	0	0	0	0	0	0	0	0	0	0	0	0	0	1	0	0	0	0	0	0	0
OTU_1082	CAAGGTTTCCGTAGGTGAACCTGCGGAAGGATCATTACTGAACTTCATCAGGATGGAGCTGTTGCTGGCCCTTCCACAAGGGGGGCATGTGCACGCTTCGTTCGTCCAACTCAATCACCCCTGTGCACCTTTCGCAAGAGTGATCCCTGATGCTGGCATTCAGCTGGTGTCTTTGATCCTTTTGTGTCATATTTTAAACGCTTCAGTTTTGGAATGTTATTTTTTGCATCATATGCATTTATATACAACTTTCAGCAACGGATCTCTTGGCTCTCGCATC	0	0	0	0	0	0	0	0	0	0	0	0	0	0	0	0	0	0	0	0	0	0	0	0	0	0	0	0	0	0	0	0	0	0	0	0	0	0	0	0	0	0	0	0	0	0	0	0
OTU_1083	CAAGGTCTCCGTTGGTGAACCAGCGGAGGGATCATTACAGGATTTTACATATCCCAAACCCATCGTGAACATACCTTTTGTTGCTTCGGCGGCCGTAAAAAGCCGTCGAAGGACCTAAACCTCTGTATTTACATGTGAATATCTGAGTGGCTTAATGCAAAAACGAATCAAAACTTTCAACAACGGATCTCTTGGTTCTGGCATC	0	0	0	0	0	0	0	0	0	0	0	0	0	0	0	0	0	0	0	0	0	0	0	0	0	0	0	0	0	0	0	0	0	0	0	0	0	0	0	0	0	0	0	0	0	0	0	0
OTU_1084	CAAGGTTTCCGTAGGTGAACCTGCGGAAGGATCATTAACGTATCTCCGAGTCCGGCGGTCGGCGTCGCCCGCTCCGGCCCACGGCCGTTGCAGCGGGCAGCTGTGCCCCGGCTCGAAACCACAAACCCACGTGCTCCTTTGCGGCCCACGGGCGTCGTCGGCGAGAGCCGCGTGCCCGAAAGCCACATTCAAATAGACCCCAGTTTAAAAGAATGCAAAGCGGACTCCGATCCGCCCACAAACTTGAACAACTTTCAACAACGGATCTCTTGGCTCTCGCATC	0	0	0	0	0	0	0	0	0	0	0	0	0	0	0	0	0	0	0	0	0	0	0	0	0	0	0	0	0	0	0	0	0	0	0	0	0	0	0	0	0	0	0	0	0	0	0	0
OTU_1085	CAAGGTTTCCGTAGGTGAACCTGCGGAAGGATCATTACAGAGTTCATGCCCTTCGGGGTAGACCTCCCACCCTTTGTTATACATACCTTTGTTGCTTTGGCGGGCCGCCTTCGGGCTATCGGCTTCGGCTGGTGCGCGCCCGCCAGAGAACCCCAAATTCTGAATTACAGTGTCGTCTGAGTACTATATAATAGTTAAAACTTTCAACAACGGATCTCTTGGTTCTGGCATC	0	0	0	0	0	0	0	0	0	0	0	0	0	0	0	0	0	0	0	0	0	0	0	0	0	0	0	0	0	0	0	0	0	0	0	0	0	0	0	0	0	0	0	0	0	0	0	0
OTU_1086	CAAGGTTTCCGTAGGTGAACCTGCGGAAGGATCATTATTGAAATCCAAACCGGGGTAGGGGTTGTTGCTGGCCGGTCGGCATGTGCACGCCTCTCTCCAACACCCACACCTGTGCACTATCGGATGGAGCCCCCGCTGAGGGGTGAAGTCCGCCTTTTACACACTCTGATCTACAATATGAATGTATCTACTCTTTGAGTAATGAAGTAACAACTTTCAACAACGGATCTCTTGGCTCTCGCATC	0	0	0	0	0	0	0	0	0	0	0	0	0	0	0	0	0	0	1	0	0	0	0	0	0	0	0	0	0	0	41	14	0	0	0	0	5	0	0	0	0	0	0	0	0	0	0	0
OTU_1087	CAAGGTTTCCGTAGGTGAACCTGCGGAAGGATCATTACCGAGTTAGGGTACTCTTCGTGCCCGACCTCCAACCCTTTGTCTACCTGACCAGATGTTGCTTCGGCAGGCCCGCCACCCCGCGAGGGGCGGCCGCCGGGGGTCCTTACCGGCCCCGGGTCCGCGCCTGTCGATGGCCCTTCTAAAAACTCTTGCTTAAACCGTGTCGTCTGAGTAAAACAAACAAAATAAAACAAAACTTTCAACAACGGATCTCTTGGTTCTGGCATC	0	0	0	0	0	0	0	0	0	0	0	0	0	0	0	0	0	0	0	1	0	0	0	0	0	0	0	0	0	0	0	0	0	0	0	0	0	0	7	0	1	0	5	3	14	1	23	1
OTU_1088	CAAGGTTTCCGTAGGTGAACCTGCGGAAGGATCATTATCGAGTTTTGAAGTGGGTCATTGAGCTGGCTTTTCACGAAGCACCGTGCTCGGGCCCCGCTCCATCCACTCAACCCCTGTGCACTTTCGATGGCGTGGTTCTCGTTATAGTGGTGTCCATTCACTTGGACATCGGAGGCCGCGACGTCGTCTTATCACAAACTTATTATCATAGTCTTGTCGAACGTGGATGCTCGTAAGAGCGGAAACACAATACAACTTTCAACAACGGATCTCTTGGCTCTCGCATC	0	2	3	0	0	5	0	0	0	0	0	0	0	0	0	0	0	0	0	3	1	0	1	0	0	0	0	0	0	0	0	0	10	0	3	0	0	2	2	0	1	0	0	0	0	0	0	0
OTU_1089	CAAGGTTTCCGTAGGTGAACCTGCGGAAGGATCATTACGTATGGTAGGCCGGTCTGACCGGTTCTATTCAACCCTGTTTTTTGCGTACCCTTTGTTTCCTCGGCAGGCTTGCCTGCCAGTAGGACCTTTTTAACTCATCATGTCCAAAGCAATCAGCGTCAAACAAACAATACAATGGTAACAACTTTCAACAACGGATCTCTTGGTTCTGGCATC	0	0	0	0	0	0	0	0	0	0	0	0	0	0	0	0	0	0	0	0	0	0	0	0	0	0	0	0	0	0	0	0	0	0	0	0	0	0	0	0	0	0	0	0	0	0	0	0
OTU_1090	CAAGGTTTCCGTAGGTGAACCTGCGGAAGGATCATTATTGAATTTTAATGAGGAGTTGGTTGTAGCTGGCCTTCTGGGATTTTTTTAATTAATTGTTCCAAGGGCATTTCGTGCACGCCTTCTCTTTCATCCACACACACCTGTGCACTTGTGAGGCAGATGCTGGGTTTGGAGTTCTTTATTAATTTATTGGACTTCCTTCCTAACTCTGTCTACTTAATTCACACACACTCTATTTAATTTAAACTGAATGTAATTGATGTAACGCATCTAATACTAAGTTTCAACAACGGATCTCTTGGCTCTCGCATC	0	0	0	0	0	0	0	0	0	0	0	0	0	0	0	0	0	0	0	0	1	0	0	0	0	0	0	0	0	0	0	0	0	0	0	0	0	0	0	0	0	0	1	0	0	0	0	0
OTU_1091	CAAGGTTTCCGTAGGTGAACCTGCGGAAGGATCATTAAAGAGTAATGGGTACTTCGGTGCCCGAACTCCCACCCTTTGTTGTCGCGAATTTGTTGCCTCGGCGGGTTGTCTCAACCGACGACGGGCCCCCCGGCCCACCCGCCGCAGGACACTTACAACCCTGCTTTAACCGTAAAGTCTGAGCAAAATTCTAAATGAATCAAAACTTTCAACAACGGATCTCTTGGTTCTGGCATC	0	0	0	0	0	0	0	0	0	0	0	0	0	0	0	0	0	0	0	0	0	0	0	0	0	0	0	0	0	0	0	0	0	0	0	0	0	0	0	0	0	0	0	0	0	0	0	0
OTU_1092	CAAGGTTTCCGTAGGTGAACCTGCGGAAGGATCATTACCTGGCCTTGGGCCGCTTGCGGGGGCCCGTCGCTTGCGACGGTGCTCCCGGGGGTGCTTAGCCCTTGACTCTCACCTTGATTATGCGCACCTTTTGTTGTTCCCTCGGCAGGTCTCCTGCCGGCAGGAACCCCATAAACCCTTTATGTATAAGCATCAAACCTCTGAAAACAAATTTAATTATTTACAACTTTCAACAATGGATCTCTTGGTTCTGGCATC	0	0	0	0	0	0	0	0	0	0	0	0	0	0	0	0	0	0	0	0	0	0	0	0	0	0	0	0	0	0	0	0	0	0	0	0	0	0	0	0	0	0	0	0	0	0	0	0
OTU_1093	CAAGGTTTCCGTAGGTGAACCTGCGGAAGGATCATTACTGAATTGTCAACAAGGGTTGTTGCTGGCCCCCGCATGGGGGCATGTGCACGCTCTGTTTACACATCCACTCACACCTGTGCACCCTCTGTAGTTCTATGGCCTGGGGGCCTTGTCCTCCTGCCGTGGTTCTACGTCTTTACACACACACATTGAAATGAAGTCTAATGGAATGTATGTCGCGTTTAACGCAATGAAATACAACTTTCAGCAACGGATCTCTTGGCTCTCGCATC	0	0	0	0	0	0	0	0	0	0	0	0	0	0	0	0	0	0	0	0	0	0	0	0	0	0	0	0	0	0	0	0	0	0	0	0	0	0	0	0	0	0	0	0	0	0	0	0
OTU_1094	CAAGGTCTCCGTTGGTGAACCAGCGGAGGGATCATTACCAGAGTGCCTTTTGGCTCTCCAACCCACTGTGAACATACCTACGTTTCCCTCGGCGGGCTCAGCGCGTTGCGGTTCTGCCGCCTCGCGTCCGCCGGGGGCACCCAAACTCGAATTTATATCGTGTATCTCTGAGGGGCGAAAGCCCGTAAAACAAATGAATCAAAACTTTCAACAACGGATCTCTTGGCTCTGGCATC	0	0	0	0	0	0	0	0	0	0	0	0	0	0	0	0	0	0	0	2	0	0	0	0	0	0	0	0	0	0	0	0	0	0	0	0	0	0	0	0	0	0	0	0	0	0	0	0
OTU_1095	CAAGGTTTCCGTAGGTGAACCTGCGGAAGGATCATTAATCCAGGCGCGGACCCCTCCGGGGGCGAGCGCCGCCTTCACACCAACCCTCTGCCTACGCGTACCCCCATCGCTTCCTCGGCAGGCTCGCCTGCCGCCAGGAACCAACCAAACCCCTTGCATCGTACATGAAAACCTCCGATACCAACCTAAATTATTACAACTTTTAACAATGGATCTCTTGGTTCTGGCATC	0	0	0	0	0	0	0	0	0	0	0	0	0	0	0	0	0	0	0	1	0	0	0	0	0	0	0	0	0	0	0	0	0	0	0	0	0	0	0	0	0	0	0	0	0	0	0	0
OTU_1096	CAAGGTTTCCGTAGGTGAACCTGCGGAAGGATCATTAACAATTCGCGCCCCGGCGTGATGCGTTCACCCTGACCTTTGAGTACCCTATTTTCCTCCCCCCGGCCGGGGCAACCCGCCGGACGGGACACCAAAACAAACCTCTTGCATTAGCAGTCACTGTCAGTACAAAACAAAATTATTTAAAACTTTCAACAATGGATCTCTTGGCTCTGGCATC	0	0	0	0	0	0	10	0	0	0	0	0	0	0	0	0	0	0	0	0	0	0	0	0	0	0	0	0	0	0	0	0	0	0	0	0	0	0	0	0	0	0	0	0	0	0	0	0
OTU_1097	CAAGGTTTCCGTAGGTGAACCTGCGGAAGGATCATTAGAGATGTGCGCAAGCACTTGTCCTTCATACACCTGTGCACCGTGGTCTCCGGACCTACAAACTTGAAGTCATGAACGTCTTTTATTATAACAAATAAAACTTTCAACAACGGATCTCTTGGCTCTCGCATC	0	0	0	0	0	0	0	0	0	0	0	0	0	0	0	0	0	0	0	0	0	0	0	0	0	0	0	0	0	0	0	0	0	0	0	0	0	0	0	0	0	0	0	0	0	0	0	0
OTU_1098	CAAGGTTTCCGTAGGTGAACCTGCGGAAGGATCATTAACGAGTTCAAAGTCGAACGACCGTGCTGGCGGAAACGCATGTGCACGTCGGTCGCGAACCCATCCACACACCGTGAACGTATGGCCTGGAGTCTTATGACTCTGGGCACCATTTTTTACACTCTATATGTAAAGGAATGTCATTTATCATAAAATATACAACTTTCAACAACGGATCTCTTGGCTCTCGCATC	0	0	0	0	0	0	0	0	0	0	0	0	0	0	0	0	0	0	0	0	0	0	0	0	0	0	0	0	0	0	0	0	0	0	0	0	0	0	0	0	0	0	0	0	0	0	0	0
OTU_1099	CAAGGTCTCCGTTGGTGAACCAGCGGAGGGATCATTGCTGGAACAAACGCCCTCACGGGTGCTACCCAGAAACCCTTTGTGAACTTATACCCAAAACGTTGCCTCGGCATTTGGTTGGCTTCGAATGAAGTCCCTTAGTCTATTAAGGAAAAAGCCAGCCGAAGGCCCCTATAAACTCTTGTTTTTGTATTATCTTCTGAGTAAACAACTATAAATGAATCAAAACTTTCAACAACGGATCTCTTGGTTCTGGCATC	0	0	0	0	0	0	0	0	0	0	0	0	0	0	0	0	0	0	1	5	0	9	0	0	0	0	0	0	0	0	0	0	0	0	0	0	0	0	0	0	0	3	37	27	6	4	4	7
OTU_1100	CAAGGTTTCCGTAGGTGAACCTGCGGAAGGATCATTAATGAATTTAAGGGAGTTGACGCTGGCATCTCTGTGCATGTGCTCACTCTCATAATCCATTCACACCTGTGCACCTATATTCGAAGGGGATTGAGGGCTTTCCTTGAAGACTTGTCTGACAGGTTGACTCTCTGTTCCCTTTGAAGCTACAAACTCTGATTCTAACTCTGAATGTTTATCTGCCGCAAGGCAAAATTTATACAACTTTTAACAACGGATCTCTTGGCTCTCGCATC	0	1	0	0	0	0	0	0	0	0	0	0	0	0	0	2	0	0	0	0	0	0	0	0	0	0	0	0	0	0	0	0	0	0	0	0	3	0	0	1	0	0	0	0	0	0	0	0
OTU_1101	CAAGGTTTCCGTAGGTGAACCTGCGGAAGGATCATTACAGAGCTCATGCCCGAAAGGGTAGACCTCCCACCCCTGCGTATTCATACCCTGTTGCTTTGGCGGTGCATGCCCGCCAGAGGACCCTGAAACTCTGAATGTTAGTGTCGTCTGAGTCCTATAATAATAGTTAAAACTTTCAACAACGGATCTCTTGGTTCTGGCATC	0	0	0	0	0	0	0	0	0	0	0	0	0	0	0	0	0	0	0	0	0	0	0	0	0	0	0	0	0	0	0	0	0	0	0	0	0	0	0	0	0	0	0	0	0	0	0	0
OTU_1102	CAAGGTTTCCGTAGGTGAACCTGCGGAAGGATCATTAATGAACAAGTACGCGCGGGGGAGGGTTGTGCTGGCGCGTCCGCGCGCACGTGCACGCCTGCCCTCGCCGTCCGTCCACTCACACCTGTGCACCTTGCTCGTCAGGCCGAGGGTCCTCCTTTGGCCGGCGCACTTTTCACACAACCTGTCTTAACCGGATGTCAATTGCGTAAACGCAACCGAAAAAACAACTTTTAACAACGGATCTCTTGGTTCTCGCATC	0	0	0	0	0	0	0	0	0	0	0	0	0	0	0	0	0	0	0	1	0	0	0	0	0	0	0	0	0	0	0	0	0	0	0	0	5	1	0	0	4	0	6	0	6	0	0	0
OTU_1103	CAAGGTTTCCGTAGGTGAACCTGCGGAAGGATCATTACCTAGAGTTGTGGGCTTTGCCTGCTATCTCTTACCCATGTCTTTTGAGTACCTTTGTTTCCTCGGCGGGTTCGCCCGCCGACTGGACAATTTAAACCATTTGCAGTTGCAATCAGCGTCTGAAAAACATAATAGTTACAACTTTCAACAACGGATCTCTTGGTTCTGGCATC	0	0	0	0	0	0	0	0	0	0	0	0	0	0	0	0	0	0	0	0	0	0	0	0	0	0	0	0	0	0	0	0	0	0	0	0	0	0	0	0	0	0	4	0	12	0	0	0
OTU_1104	CAAGGTTTCCGTAGGTGAACCTGCGGAAGGATCATTAACGTATCTCCGGCGGTGGGCGTCGCTCCACGCTCCGGCCCCAAAAGGCCGTGCAGCGGGACCGTGTCCCCGTCCAACCTTTGCAAACCCCCTGTGCACATTCACGGCGGAGGGCCGACGGGCGAGAGCCCCGAAGCCCGAAGCCGCATCACCAAACACCAAGTTTAAAAGAATGAACTGCGGCCGCGTGTCGCCTAACAATTGAACAACTTTCAACAACGGATCTCTTGGCTCTCGCATC	0	0	1	0	0	0	0	0	0	0	0	0	0	0	0	0	0	0	2	6	6	0	5	0	0	0	0	0	0	0	0	0	0	0	0	2	0	0	4	0	2	0	0	0	1	0	0	0
[truncated: 7,607 more rows]
[truncated: 127 more columns]
